# Supplementary material for: Pollination in a new climate: Assessing the potential influence of flower temperature variation on insect pollinator behaviour
Source: PLoS One. 2018 Aug 1;13(8):e0200549. doi: 10.1371/journal.pone.0200549 (PMC6070230; doi:10.1371/journal.pone.0200549)
Supplement: S1 Table — Raw data of Flower temperature measurement is in .csv format. Details of each file provided in README file. (ZIP) [file pone.0200549.s001.zip]

Archive with 68 entries (65 files):
- Supplimentary_TableS1_RAW data/
- Supplimentary_TableS1_RAW data/Species_10.csv
- __MACOSX/
- __MACOSX/Supplimentary_TableS1_RAW data/
- __MACOSX/Supplimentary_TableS1_RAW data/._Species_10.csv
- Supplimentary_TableS1_RAW data/Species_9.csv
- __MACOSX/Supplimentary_TableS1_RAW data/._Species_9.csv
- Supplimentary_TableS1_RAW data/Species_8.csv
- __MACOSX/Supplimentary_TableS1_RAW data/._Species_8.csv
- Supplimentary_TableS1_RAW data/Species_11.csv
- __MACOSX/Supplimentary_TableS1_RAW data/._Species_11.csv
- Supplimentary_TableS1_RAW data/Species_13.csv
- __MACOSX/Supplimentary_TableS1_RAW data/._Species_13.csv
- Supplimentary_TableS1_RAW data/Species_12.csv
- __MACOSX/Supplimentary_TableS1_RAW data/._Species_12.csv
- Supplimentary_TableS1_RAW data/Species_16.csv
- __MACOSX/Supplimentary_TableS1_RAW data/._Species_16.csv
- Supplimentary_TableS1_RAW data/Species_17.csv
- __MACOSX/Supplimentary_TableS1_RAW data/._Species_17.csv
- Supplimentary_TableS1_RAW data/Species_15.csv
- __MACOSX/Supplimentary_TableS1_RAW data/._Species_15.csv
- Supplimentary_TableS1_RAW data/Species_29.csv
- __MACOSX/Supplimentary_TableS1_RAW data/._Species_29.csv
- Supplimentary_TableS1_RAW data/README
- __MACOSX/Supplimentary_TableS1_RAW data/._README
- Supplimentary_TableS1_RAW data/Species_28.csv
- __MACOSX/Supplimentary_TableS1_RAW data/._Species_28.csv
- Supplimentary_TableS1_RAW data/Species_14.csv
- __MACOSX/Supplimentary_TableS1_RAW data/._Species_14.csv
- Supplimentary_TableS1_RAW data/Species_19.csv
- __MACOSX/Supplimentary_TableS1_RAW data/._Species_19.csv
- Supplimentary_TableS1_RAW data/Species_25.csv
- __MACOSX/Supplimentary_TableS1_RAW data/._Species_25.csv
- Supplimentary_TableS1_RAW data/Species_1.csv
- __MACOSX/Supplimentary_TableS1_RAW data/._Species_1.csv
- Supplimentary_TableS1_RAW data/Species_30.csv
- __MACOSX/Supplimentary_TableS1_RAW data/._Species_30.csv
- Supplimentary_TableS1_RAW data/Species_24.csv
- __MACOSX/Supplimentary_TableS1_RAW data/._Species_24.csv
- Supplimentary_TableS1_RAW data/Species_18.csv
- __MACOSX/Supplimentary_TableS1_RAW data/._Species_18.csv
- Supplimentary_TableS1_RAW data/Species_26.csv
- __MACOSX/Supplimentary_TableS1_RAW data/._Species_26.csv
- Supplimentary_TableS1_RAW data/Species_3.csv
- __MACOSX/Supplimentary_TableS1_RAW data/._Species_3.csv
- Supplimentary_TableS1_RAW data/Species_2.csv
- __MACOSX/Supplimentary_TableS1_RAW data/._Species_2.csv
- Supplimentary_TableS1_RAW data/Species_27.csv
- __MACOSX/Supplimentary_TableS1_RAW data/._Species_27.csv
- Supplimentary_TableS1_RAW data/Species_23.csv
- __MACOSX/Supplimentary_TableS1_RAW data/._Species_23.csv
- Supplimentary_TableS1_RAW data/Species_6.csv
- __MACOSX/Supplimentary_TableS1_RAW data/._Species_6.csv
- Supplimentary_TableS1_RAW data/Species_7.csv
- __MACOSX/Supplimentary_TableS1_RAW data/._Species_7.csv
- Supplimentary_TableS1_RAW data/Species_22.csv
- __MACOSX/Supplimentary_TableS1_RAW data/._Species_22.csv
- Supplimentary_TableS1_RAW data/Species_20.csv
- __MACOSX/Supplimentary_TableS1_RAW data/._Species_20.csv
- Supplimentary_TableS1_RAW data/Species_5.csv
- __MACOSX/Supplimentary_TableS1_RAW data/._Species_5.csv
- Supplimentary_TableS1_RAW data/Species_21.csv
- __MACOSX/Supplimentary_TableS1_RAW data/._Species_21.csv
- Supplimentary_TableS1_RAW data/Species_4a.csv
- __MACOSX/Supplimentary_TableS1_RAW data/._Species_4a.csv
- Supplimentary_TableS1_RAW data/Species_4b.csv
- __MACOSX/Supplimentary_TableS1_RAW data/._Species_4b.csv
- __MACOSX/._Supplimentary_TableS1_RAW data
