# Supplementary material for: Pollination in a new climate: Assessing the potential influence of flower temperature variation on insect pollinator behaviour
Source: PLoS One. 2018 Aug 1;13(8):e0200549. doi: 10.1371/journal.pone.0200549 (PMC6070230; doi:10.1371/journal.pone.0200549)
Supplement: S1 Table — Raw data of Flower temperature measurement is in .csv format. Details of each file provided in README file. (ZIP) [file pone.0200549.s001.zip › Supplimentary_TableS1_RAW data/Species_10.csv]

712	10	25.835	26.861666666666668	NaN	NaN	NaN	1.0266666666666673	NaN	NaN	NaN
712	10	25.991	27.73866666666667	NaN	NaN	NaN	1.747666666666671	NaN	NaN	NaN
712	10	26.137	27.861333333333334	NaN	NaN	NaN	1.724333333333334	NaN	NaN	NaN
712	10	26.263	29.153000000000002	NaN	NaN	NaN	2.8900000000000006	NaN	NaN	NaN
712	10	26.654	29.977999999999998	NaN	NaN	NaN	3.323999999999998	NaN	NaN	NaN
712	10	26.868	28.35966666666667	NaN	NaN	NaN	1.4916666666666707	NaN	NaN	NaN
712	10	26.535	28.688333333333333	NaN	NaN	NaN	2.1533333333333324	NaN	NaN	NaN
712	10	26.362	28.102333333333334	NaN	NaN	NaN	1.7403333333333357	NaN	NaN	NaN
712	10	26.693	29.251	NaN	NaN	NaN	2.558	NaN	NaN	NaN
712	10	26.737	28.02733333333333	NaN	NaN	NaN	1.2903333333333329	NaN	NaN	NaN
712	10	26.577	29.726666666666663	NaN	NaN	NaN	3.1496666666666613	NaN	NaN	NaN
712	10	26.989	29.858999999999998	NaN	NaN	NaN	2.8699999999999974	NaN	NaN	NaN
712	10	27.651	32.86166666666667	NaN	NaN	NaN	5.210666666666672	NaN	NaN	NaN
712	10	28.049	30.50466666666667	NaN	NaN	NaN	2.4556666666666693	NaN	NaN	NaN
712	10	28.024	30.939999999999998	NaN	NaN	NaN	2.915999999999997	NaN	NaN	NaN
712	10	28.02	31.567333333333334	NaN	NaN	NaN	3.5473333333333343	NaN	NaN	NaN
712	10	28.39	32.983666666666664	NaN	NaN	NaN	4.593666666666664	NaN	NaN	NaN
712	10	28.547	32.623333333333335	NaN	NaN	NaN	4.076333333333334	NaN	NaN	NaN
712	10	28.843	32.577666666666666	NaN	NaN	NaN	3.7346666666666657	NaN	NaN	NaN
712	10	29.54	33.00933333333333	NaN	NaN	NaN	3.4693333333333314	NaN	NaN	NaN
712	10	29.385	32.97333333333333	NaN	NaN	NaN	3.5883333333333276	NaN	NaN	NaN
712	10	29.327	31.754	NaN	NaN	NaN	2.4269999999999996	NaN	NaN	NaN
712	10	29.017	30.846	NaN	NaN	NaN	1.8290000000000006	NaN	NaN	NaN
712	10	28.843	31.13233333333333	NaN	NaN	NaN	2.2893333333333317	NaN	NaN	NaN
712	10	29.349	32.440666666666665	NaN	NaN	NaN	3.091666666666665	NaN	NaN	NaN
712	10	29.277	32.80433333333333	NaN	NaN	NaN	3.527333333333331	NaN	NaN	NaN
712	10	29.622	38.07433333333333	NaN	NaN	NaN	8.452333333333328	NaN	NaN	NaN
712	10	29.934	33.318333333333335	NaN	NaN	NaN	3.384333333333334	NaN	NaN	NaN
712	10	29.527	33.79233333333334	NaN	NaN	NaN	4.265333333333338	NaN	NaN	NaN
712	10	29.893	34.08533333333333	NaN	NaN	NaN	4.19233333333333	NaN	NaN	NaN
712	10	30.012	34.68366666666667	NaN	NaN	NaN	4.671666666666667	NaN	NaN	NaN
712	10	30.419	33.749	NaN	NaN	NaN	3.330000000000002	NaN	NaN	NaN
712	10	30.782	33.93766666666667	NaN	NaN	NaN	3.155666666666672	NaN	NaN	NaN
712	10	30.421	34.61166666666667	NaN	NaN	NaN	4.190666666666672	NaN	NaN	NaN
712	10	30.383	32.391	NaN	NaN	NaN	2.007999999999999	NaN	NaN	NaN
712	10	30.791	32.60666666666666	NaN	NaN	NaN	1.8156666666666617	NaN	NaN	NaN
712	10	31.241	35.220333333333336	NaN	NaN	NaN	3.9793333333333365	NaN	NaN	NaN
712	10	31.381	34.717999999999996	NaN	NaN	NaN	3.336999999999996	NaN	NaN	NaN
712	10	31.162	33.98366666666667	NaN	NaN	NaN	2.8216666666666725	NaN	NaN	NaN
712	10	31.265	34.943666666666665	NaN	NaN	NaN	3.6786666666666648	NaN	NaN	NaN
712	10	31.123	37.34466666666666	NaN	NaN	NaN	6.2216666666666605	NaN	NaN	NaN
712	10	31.61	35.60033333333333	NaN	NaN	NaN	3.990333333333332	NaN	NaN	NaN
712	10	31.318	33.94533333333333	NaN	NaN	NaN	2.627333333333329	NaN	NaN	NaN
712	10	31.182	32.38566666666667	NaN	NaN	NaN	1.203666666666674	NaN	NaN	NaN
712	10	30.987	32.711	NaN	NaN	NaN	1.7240000000000002	NaN	NaN	NaN
712	10	31.046	34.69233333333333	NaN	NaN	NaN	3.646333333333331	NaN	NaN	NaN
712	10	30.792	33.52666666666667	NaN	NaN	NaN	2.7346666666666692	NaN	NaN	NaN
712	10	30.911	33.388333333333335	NaN	NaN	NaN	2.477333333333334	NaN	NaN	NaN
712	10	30.267	31.87733333333333	NaN	NaN	NaN	1.6103333333333296	NaN	NaN	NaN
712	10	30.325	32.25833333333333	NaN	NaN	NaN	1.9333333333333336	NaN	NaN	NaN
712	10	30.541	32.15866666666667	NaN	NaN	NaN	1.6176666666666684	NaN	NaN	NaN
712	10	30.619	32.367	NaN	NaN	NaN	1.7479999999999976	NaN	NaN	NaN
712	10	30.966	33.29966666666667	NaN	NaN	NaN	2.333666666666666	NaN	NaN	NaN
712	10	30.975	34.46933333333333	NaN	NaN	NaN	3.49433333333333	NaN	NaN	NaN
712	10	31.085	32.468333333333334	NaN	NaN	NaN	1.3833333333333329	NaN	NaN	NaN
712	10	31.611	35.17933333333333	NaN	NaN	NaN	3.5683333333333316	NaN	NaN	NaN
712	10	31.476	35.28033333333334	NaN	NaN	NaN	3.8043333333333393	NaN	NaN	NaN
712	10	31.703	35.186	NaN	NaN	NaN	3.4830000000000005	NaN	NaN	NaN
712	10	31.649	34.24466666666667	NaN	NaN	NaN	2.5956666666666663	NaN	NaN	NaN
712	10	31.864	34.13466666666667	NaN	NaN	NaN	2.270666666666667	NaN	NaN	NaN
712	10	30.391	31.393333333333334	NaN	NaN	NaN	1.0023333333333362	NaN	NaN	NaN
712	10	28.193	29.667	NaN	NaN	NaN	1.4740000000000002	NaN	NaN	NaN
712	10	27.602	29.233	NaN	NaN	NaN	1.6310000000000002	NaN	NaN	NaN
712	10	25.611	27.278000000000002	NaN	NaN	NaN	1.6670000000000016	NaN	NaN	NaN
712	10	24.987	28.689999999999998	NaN	NaN	NaN	3.7029999999999994	NaN	NaN	NaN
712	10	24.675	26.372666666666664	NaN	NaN	NaN	1.697666666666663	NaN	NaN	NaN
712	10	24.363	25.581333333333333	NaN	NaN	NaN	1.2183333333333337	NaN	NaN	NaN
712	10	24.166	28.680333333333333	NaN	NaN	NaN	4.514333333333333	NaN	NaN	NaN
712	10	24.306	26.410666666666668	NaN	NaN	NaN	2.1046666666666667	NaN	NaN	NaN
712	10	24.324	26.323333333333334	NaN	NaN	NaN	1.9993333333333325	NaN	NaN	NaN
712	10	24.889	27.72666666666667	NaN	NaN	NaN	2.837666666666671	NaN	NaN	NaN
712	10	24.948	27.901	NaN	NaN	NaN	2.9529999999999994	NaN	NaN	NaN
712	10	24.908	28.139333333333337	NaN	NaN	NaN	3.2313333333333354	NaN	NaN	NaN
712	10	25.245	27.855333333333334	NaN	NaN	NaN	2.610333333333333	NaN	NaN	NaN
712	10	25.027	27.461333333333332	NaN	NaN	NaN	2.4343333333333312	NaN	NaN	NaN
712	10	25.28	27.259	NaN	NaN	NaN	1.9789999999999992	NaN	NaN	NaN
712	10	24.656	26.494666666666664	NaN	NaN	NaN	1.838666666666665	NaN	NaN	NaN
712	10	24.468	26.067333333333334	NaN	NaN	NaN	1.599333333333334	NaN	NaN	NaN
712	10	24.85	26.127333333333336	NaN	NaN	NaN	1.2773333333333348	NaN	NaN	NaN
712	10	24.99	26.959999999999997	NaN	NaN	NaN	1.9699999999999989	NaN	NaN	NaN
712	10	25.103	26.662666666666667	NaN	NaN	NaN	1.559666666666665	NaN	NaN	NaN
712	10	24.733	26.425666666666668	NaN	NaN	NaN	1.6926666666666677	NaN	NaN	NaN
712	10	24.42	25.843333333333334	NaN	NaN	NaN	1.423333333333332	NaN	NaN	NaN
712	10	24.505	26.253	NaN	NaN	NaN	1.748000000000001	NaN	NaN	NaN
712	10	24.712	26.042333333333332	NaN	NaN	NaN	1.330333333333332	NaN	NaN	NaN
712	10	23.855	26.082666666666668	NaN	NaN	NaN	2.227666666666668	NaN	NaN	NaN
712	10	23.561	22.518333333333334	NaN	NaN	NaN	-1.0426666666666655	NaN	NaN	NaN
712	10	23.034	20.555666666666664	NaN	NaN	NaN	-2.4783333333333353	NaN	NaN	NaN
712	10	22.722	20.008666666666667	NaN	NaN	NaN	-2.7133333333333347	NaN	NaN	NaN
712	10	22.039	19.948999999999998	NaN	NaN	NaN	-2.0900000000000034	NaN	NaN	NaN
712	10	21.589	19.89	NaN	NaN	NaN	-1.698999999999998	NaN	NaN	NaN
712	10	21.244	19.796000000000003	NaN	NaN	NaN	-1.4479999999999968	NaN	NaN	NaN
712	10	21.101	19.723666666666663	NaN	NaN	NaN	-1.3773333333333362	NaN	NaN	NaN
712	10	20.894	19.56233333333333	NaN	NaN	NaN	-1.331666666666667	NaN	NaN	NaN
712	10	20.69	19.628	NaN	NaN	NaN	-1.0620000000000012	NaN	NaN	NaN
712	10	20.513	19.272666666666666	NaN	NaN	NaN	-1.2403333333333357	NaN	NaN	NaN
712	10	20.34	19.167	NaN	NaN	NaN	-1.1729999999999983	NaN	NaN	NaN
712	10	20.121	18.774333333333335	NaN	NaN	NaN	-1.346666666666664	NaN	NaN	NaN
712	10	19.946	18.59766666666667	NaN	NaN	NaN	-1.3483333333333327	NaN	NaN	NaN
712	10	19.731	18.592	NaN	NaN	NaN	-1.139000000000003	NaN	NaN	NaN
712	10	19.524	18.284666666666666	NaN	NaN	NaN	-1.2393333333333345	NaN	NaN	NaN
712	10	19.184	17.81866666666667	NaN	NaN	NaN	-1.3653333333333322	NaN	NaN	NaN
712	10	14.399	15.534666666666666	NaN	NaN	NaN	1.1356666666666673	NaN	NaN	NaN
712	10	14.576	15.698	NaN	NaN	NaN	1.1219999999999999	NaN	NaN	NaN
712	10	14.798	16.18466666666667	NaN	NaN	NaN	1.3866666666666685	NaN	NaN	NaN
712	10	14.966	16.507666666666665	NaN	NaN	NaN	1.541666666666666	NaN	NaN	NaN
712	10	15.044	16.35233333333333	NaN	NaN	NaN	1.30833333333333	NaN	NaN	NaN
712	10	15.278	16.372333333333334	NaN	NaN	NaN	1.0943333333333332	NaN	NaN	NaN
712	10	15.358	16.457666666666668	NaN	NaN	NaN	1.0996666666666677	NaN	NaN	NaN
712	10	15.688	18.554000000000002	NaN	NaN	NaN	2.8660000000000014	NaN	NaN	NaN
712	10	16.156	18.664666666666665	NaN	NaN	NaN	2.5086666666666666	NaN	NaN	NaN
712	10	16.547	18.479666666666663	NaN	NaN	NaN	1.9326666666666625	NaN	NaN	NaN
712	10	16.591	17.81866666666667	NaN	NaN	NaN	1.2276666666666678	NaN	NaN	NaN
712	10	16.723	18.69633333333333	NaN	NaN	NaN	1.9733333333333327	NaN	NaN	NaN
712	10	16.956	18.88	NaN	NaN	NaN	1.9239999999999995	NaN	NaN	NaN
712	10	17.113	19.24266666666667	NaN	NaN	NaN	2.129666666666669	NaN	NaN	NaN
712	10	17.327	18.755666666666666	NaN	NaN	NaN	1.4286666666666648	NaN	NaN	NaN
712	10	17.347	18.76833333333333	NaN	NaN	NaN	1.4213333333333296	NaN	NaN	NaN
712	10	17.445	18.551333333333336	NaN	NaN	NaN	1.1063333333333354	NaN	NaN	NaN
712	10	17.587	18.831333333333333	NaN	NaN	NaN	1.2443333333333335	NaN	NaN	NaN
712	10	17.599	19.154333333333334	NaN	NaN	NaN	1.5553333333333335	NaN	NaN	NaN
712	10	17.787	19.13	NaN	NaN	NaN	1.343	NaN	NaN	NaN
712	10	17.952	19.862	NaN	NaN	NaN	1.9099999999999966	NaN	NaN	NaN
712	10	18.186	19.532999999999998	NaN	NaN	NaN	1.3469999999999978	NaN	NaN	NaN
712	10	18.266	19.854666666666667	NaN	NaN	NaN	1.5886666666666684	NaN	NaN	NaN
712	10	18.361	19.676666666666666	NaN	NaN	NaN	1.3156666666666652	NaN	NaN	NaN
712	10	18.503	20.04133333333333	NaN	NaN	NaN	1.5383333333333304	NaN	NaN	NaN
712	10	18.537	19.547666666666668	NaN	NaN	NaN	1.010666666666669	NaN	NaN	NaN
712	10	18.781	21.030333333333335	NaN	NaN	NaN	2.249333333333336	NaN	NaN	NaN
712	10	18.83	20.580333333333332	NaN	NaN	NaN	1.7503333333333337	NaN	NaN	NaN
712	10	19.163	22.511	NaN	NaN	NaN	3.347999999999999	NaN	NaN	NaN
712	10	19.555	23.091333333333335	NaN	NaN	NaN	3.536333333333335	NaN	NaN	NaN
712	10	19.825	22.155666666666665	NaN	NaN	NaN	2.3306666666666658	NaN	NaN	NaN
712	10	19.846	21.751333333333335	NaN	NaN	NaN	1.9053333333333349	NaN	NaN	NaN
712	10	20.16	22.557333333333332	NaN	NaN	NaN	2.397333333333332	NaN	NaN	NaN
712	10	20.353	22.560666666666666	NaN	NaN	NaN	2.2076666666666647	NaN	NaN	NaN
712	10	20.314	22.187	NaN	NaN	NaN	1.873000000000001	NaN	NaN	NaN
712	10	20.674	23.976	NaN	NaN	NaN	3.3019999999999996	NaN	NaN	NaN
712	10	20.726	22.810333333333332	NaN	NaN	NaN	2.0843333333333334	NaN	NaN	NaN
712	10	20.94	24.273	NaN	NaN	NaN	3.3329999999999984	NaN	NaN	NaN
712	10	20.92	22.499333333333336	NaN	NaN	NaN	1.5793333333333344	NaN	NaN	NaN
712	10	20.999	22.488333333333333	NaN	NaN	NaN	1.4893333333333345	NaN	NaN	NaN
712	10	20.765	21.813	NaN	NaN	NaN	1.0479999999999983	NaN	NaN	NaN
712	10	20.549	22.211000000000002	NaN	NaN	NaN	1.6620000000000026	NaN	NaN	NaN
712	10	20.537	22.133333333333336	NaN	NaN	NaN	1.5963333333333374	NaN	NaN	NaN
712	10	20.355	21.72066666666667	NaN	NaN	NaN	1.3656666666666695	NaN	NaN	NaN
712	10	20.337	23.28933333333333	NaN	NaN	NaN	2.952333333333332	NaN	NaN	NaN
712	10	20.766	23.691	NaN	NaN	NaN	2.9250000000000007	NaN	NaN	NaN
712	10	20.959	23.16	NaN	NaN	NaN	2.2010000000000005	NaN	NaN	NaN
712	10	20.218	18.877	NaN	NaN	NaN	-1.341000000000001	NaN	NaN	NaN
712	10	19.947	21.814666666666668	NaN	NaN	NaN	1.8676666666666684	NaN	NaN	NaN
712	10	20.61	23.429999999999996	NaN	NaN	NaN	2.8199999999999967	NaN	NaN	NaN
712	10	19.771	21.427000000000003	NaN	NaN	NaN	1.6560000000000024	NaN	NaN	NaN
712	10	18.99	17.797	NaN	NaN	NaN	-1.1929999999999978	NaN	NaN	NaN
712	10	18.524	19.581999999999997	NaN	NaN	NaN	1.0579999999999963	NaN	NaN	NaN
712	10	18.844	19.901666666666667	NaN	NaN	NaN	1.057666666666666	NaN	NaN	NaN
712	10	19.148	21.596666666666668	NaN	NaN	NaN	2.448666666666668	NaN	NaN	NaN
712	10	19.208	21.19633333333333	NaN	NaN	NaN	1.9883333333333333	NaN	NaN	NaN
712	10	18.952	21.206333333333333	NaN	NaN	NaN	2.2543333333333315	NaN	NaN	NaN
712	10	19.243	20.362	NaN	NaN	NaN	1.1189999999999998	NaN	NaN	NaN
712	10	19.341	22.034999999999997	NaN	NaN	NaN	2.6939999999999955	NaN	NaN	NaN
712	10	19.536	21.374666666666666	NaN	NaN	NaN	1.838666666666665	NaN	NaN	NaN
712	10	19.477	21.53	NaN	NaN	NaN	2.053000000000001	NaN	NaN	NaN
712	10	19.5	21.177666666666664	NaN	NaN	NaN	1.6776666666666635	NaN	NaN	NaN
712	10	15.749	16.900333333333336	NaN	NaN	NaN	1.1513333333333353	NaN	NaN	NaN
712	10	15.397	16.436333333333334	NaN	NaN	NaN	1.0393333333333334	NaN	NaN	NaN
725	10	25.976	24.436	NaN	NaN	NaN	-1.5399999999999991	NaN	NaN	NaN
725	10	26.527	28.1665	NaN	NaN	NaN	1.6394999999999982	NaN	NaN	NaN
725	10	26.907	28.6105	NaN	NaN	NaN	1.7034999999999982	NaN	NaN	NaN
725	10	27.75	29.284	NaN	NaN	NaN	1.533999999999999	NaN	NaN	NaN
725	10	28.15	29.823	NaN	NaN	NaN	1.6730000000000018	NaN	NaN	NaN
725	10	28.392	30.285500000000003	NaN	NaN	NaN	1.893500000000003	NaN	NaN	NaN
725	10	28.651	31.195	NaN	NaN	NaN	2.5440000000000005	NaN	NaN	NaN
725	10	29.086	30.3475	NaN	NaN	NaN	1.2615000000000016	NaN	NaN	NaN
725	10	28.05	26.496	NaN	NaN	NaN	-1.554000000000002	NaN	NaN	NaN
725	10	27.838	29.363	NaN	NaN	NaN	1.5249999999999986	NaN	NaN	NaN
725	10	28.508	32.484	NaN	NaN	NaN	3.9760000000000026	NaN	NaN	NaN
725	10	29.036	30.979	NaN	NaN	NaN	1.9429999999999978	NaN	NaN	NaN
725	10	29.042	31.6665	NaN	NaN	NaN	2.6244999999999976	NaN	NaN	NaN
725	10	29.338	32.3545	NaN	NaN	NaN	3.0165000000000006	NaN	NaN	NaN
725	10	29.43	31.3155	NaN	NaN	NaN	1.8855000000000004	NaN	NaN	NaN
725	10	29.785	33.1145	NaN	NaN	NaN	3.3294999999999995	NaN	NaN	NaN
725	10	30.307	33.627	NaN	NaN	NaN	3.320000000000004	NaN	NaN	NaN
725	10	30.398	32.489000000000004	NaN	NaN	NaN	2.0910000000000046	NaN	NaN	NaN
725	10	30.228	33.197	NaN	NaN	NaN	2.969000000000001	NaN	NaN	NaN
725	10	30.078	32.349	NaN	NaN	NaN	2.2709999999999972	NaN	NaN	NaN
725	10	29.961	34.772000000000006	NaN	NaN	NaN	4.811000000000007	NaN	NaN	NaN
725	10	30.278	34.8635	NaN	NaN	NaN	4.585500000000003	NaN	NaN	NaN
725	10	30.205	33.229	NaN	NaN	NaN	3.024000000000001	NaN	NaN	NaN
725	10	30.791	36.301500000000004	NaN	NaN	NaN	5.510500000000004	NaN	NaN	NaN
725	10	30.624	32.0205	NaN	NaN	NaN	1.3964999999999996	NaN	NaN	NaN
725	10	30.526	33.7715	NaN	NaN	NaN	3.2455000000000034	NaN	NaN	NaN
725	10	30.843	35.5935	NaN	NaN	NaN	4.750499999999999	NaN	NaN	NaN
725	10	30.948	33.076499999999996	NaN	NaN	NaN	2.1284999999999954	NaN	NaN	NaN
725	10	31.204	34.581	NaN	NaN	NaN	3.3770000000000024	NaN	NaN	NaN
725	10	31.701	34.039500000000004	NaN	NaN	NaN	2.3385000000000034	NaN	NaN	NaN
725	10	31.092	35.230000000000004	NaN	NaN	NaN	4.138000000000005	NaN	NaN	NaN
725	10	31.411	37.051	NaN	NaN	NaN	5.640000000000001	NaN	NaN	NaN
725	10	31.846	34.203	NaN	NaN	NaN	2.357000000000003	NaN	NaN	NaN
725	10	32.133	35.0715	NaN	NaN	NaN	2.9384999999999977	NaN	NaN	NaN
725	10	32.018	35.7325	NaN	NaN	NaN	3.714500000000001	NaN	NaN	NaN
725	10	31.892	35.117999999999995	NaN	NaN	NaN	3.2259999999999955	NaN	NaN	NaN
725	10	31.944	34.9895	NaN	NaN	NaN	3.0455000000000005	NaN	NaN	NaN
725	10	32.229	34.1145	NaN	NaN	NaN	1.8855000000000004	NaN	NaN	NaN
725	10	32.039	33.1025	NaN	NaN	NaN	1.0634999999999977	NaN	NaN	NaN
725	10	31.73	33.5965	NaN	NaN	NaN	1.8664999999999985	NaN	NaN	NaN
725	10	31.662	34.003	NaN	NaN	NaN	2.341000000000001	NaN	NaN	NaN
725	10	31.448	32.510000000000005	NaN	NaN	NaN	1.0620000000000047	NaN	NaN	NaN
725	10	31.583	33.5185	NaN	NaN	NaN	1.9355000000000047	NaN	NaN	NaN
725	10	31.09	32.3625	NaN	NaN	NaN	1.2724999999999973	NaN	NaN	NaN
725	10	31.288	33.322	NaN	NaN	NaN	2.0340000000000025	NaN	NaN	NaN
725	10	31.294	33.5155	NaN	NaN	NaN	2.2215000000000025	NaN	NaN	NaN
725	10	31.563	33.093	NaN	NaN	NaN	1.5300000000000047	NaN	NaN	NaN
725	10	31.795	35.117999999999995	NaN	NaN	NaN	3.3229999999999933	NaN	NaN	NaN
725	10	31.505	32.6195	NaN	NaN	NaN	1.1145000000000032	NaN	NaN	NaN
725	10	31.935	35.0415	NaN	NaN	NaN	3.1065000000000005	NaN	NaN	NaN
725	10	32.319	33.7655	NaN	NaN	NaN	1.4465000000000003	NaN	NaN	NaN
725	10	32.205	34.814	NaN	NaN	NaN	2.6090000000000018	NaN	NaN	NaN
725	10	32.216	34.396	NaN	NaN	NaN	2.1799999999999997	NaN	NaN	NaN
725	10	32.319	35.141999999999996	NaN	NaN	NaN	2.8229999999999933	NaN	NaN	NaN
725	10	32.08	34.2125	NaN	NaN	NaN	2.1325000000000003	NaN	NaN	NaN
725	10	28.448	30.430999999999997	NaN	NaN	NaN	1.982999999999997	NaN	NaN	NaN
725	10	28.24	30.8765	NaN	NaN	NaN	2.6365000000000016	NaN	NaN	NaN
725	10	27.433	28.6245	NaN	NaN	NaN	1.1915000000000013	NaN	NaN	NaN
725	10	25.956	28.96	NaN	NaN	NaN	3.0040000000000013	NaN	NaN	NaN
725	10	25.756	28.898000000000003	NaN	NaN	NaN	3.142000000000003	NaN	NaN	NaN
725	10	25.658	23.3785	NaN	NaN	NaN	-2.2795000000000023	NaN	NaN	NaN
725	10	25.312	26.972	NaN	NaN	NaN	1.6600000000000001	NaN	NaN	NaN
725	10	25.125	28.521	NaN	NaN	NaN	3.396000000000001	NaN	NaN	NaN
725	10	25.439	27.854	NaN	NaN	NaN	2.414999999999999	NaN	NaN	NaN
725	10	25.369	26.716	NaN	NaN	NaN	1.3470000000000013	NaN	NaN	NaN
725	10	25.386	28.0875	NaN	NaN	NaN	2.7014999999999993	NaN	NaN	NaN
725	10	25.517	28.791	NaN	NaN	NaN	3.274000000000001	NaN	NaN	NaN
725	10	25.743	28.923000000000002	NaN	NaN	NaN	3.1800000000000033	NaN	NaN	NaN
725	10	25.5	26.826999999999998	NaN	NaN	NaN	1.3269999999999982	NaN	NaN	NaN
725	10	25.551	26.905	NaN	NaN	NaN	1.3540000000000028	NaN	NaN	NaN
725	10	24.984	23.816	NaN	NaN	NaN	-1.1680000000000028	NaN	NaN	NaN
725	10	24.906	23.8335	NaN	NaN	NaN	-1.072499999999998	NaN	NaN	NaN
725	10	24.939	23.8485	NaN	NaN	NaN	-1.0904999999999987	NaN	NaN	NaN
725	10	25.11	24.0965	NaN	NaN	NaN	-1.0135000000000005	NaN	NaN	NaN
725	10	24.455	22.778	NaN	NaN	NaN	-1.6769999999999996	NaN	NaN	NaN
725	10	24.149	22.801	NaN	NaN	NaN	-1.3480000000000025	NaN	NaN	NaN
725	10	24.055	22.991500000000002	NaN	NaN	NaN	-1.0634999999999977	NaN	NaN	NaN
725	10	24.3	22.953	NaN	NaN	NaN	-1.3470000000000013	NaN	NaN	NaN
725	10	24.352	23.0235	NaN	NaN	NaN	-1.3285000000000018	NaN	NaN	NaN
725	10	24.824	23.088	NaN	NaN	NaN	-1.7360000000000007	NaN	NaN	NaN
725	10	24.888	23.232999999999997	NaN	NaN	NaN	-1.6550000000000047	NaN	NaN	NaN
725	10	24.401	22.438000000000002	NaN	NaN	NaN	-1.9629999999999974	NaN	NaN	NaN
725	10	24.038	23.0205	NaN	NaN	NaN	-1.0175000000000018	NaN	NaN	NaN
725	10	22.213	21.009500000000003	NaN	NaN	NaN	-1.2034999999999982	NaN	NaN	NaN
725	10	21.612	18.997	NaN	NaN	NaN	-2.6149999999999984	NaN	NaN	NaN
725	10	21.307	19.6505	NaN	NaN	NaN	-1.6564999999999976	NaN	NaN	NaN
725	10	21.162	18.84	NaN	NaN	NaN	-2.321999999999999	NaN	NaN	NaN
725	10	21.179	19.189500000000002	NaN	NaN	NaN	-1.989499999999996	NaN	NaN	NaN
725	10	15.236	16.8275	NaN	NaN	NaN	1.5915	NaN	NaN	NaN
725	10	15.87	17.183	NaN	NaN	NaN	1.3130000000000006	NaN	NaN	NaN
725	10	16.341	17.975499999999997	NaN	NaN	NaN	1.6344999999999956	NaN	NaN	NaN
725	10	16.755	17.9495	NaN	NaN	NaN	1.1945000000000014	NaN	NaN	NaN
725	10	18.32	19.4345	NaN	NaN	NaN	1.1144999999999996	NaN	NaN	NaN
725	10	18.702	20.695	NaN	NaN	NaN	1.9929999999999986	NaN	NaN	NaN
725	10	19.288	20.307499999999997	NaN	NaN	NaN	1.0194999999999972	NaN	NaN	NaN
725	10	19.783	21.65	NaN	NaN	NaN	1.8669999999999973	NaN	NaN	NaN
725	10	20.034	21.0445	NaN	NaN	NaN	1.0105000000000004	NaN	NaN	NaN
725	10	19.771	21.254	NaN	NaN	NaN	1.4830000000000005	NaN	NaN	NaN
725	10	20.078	21.3965	NaN	NaN	NaN	1.3185000000000002	NaN	NaN	NaN
725	10	20.348	22.012	NaN	NaN	NaN	1.6640000000000015	NaN	NaN	NaN
725	10	20.223	21.64	NaN	NaN	NaN	1.4170000000000016	NaN	NaN	NaN
725	10	20.316	21.826	NaN	NaN	NaN	1.5100000000000016	NaN	NaN	NaN
725	10	20.34	18.092	NaN	NaN	NaN	-2.248000000000001	NaN	NaN	NaN
725	10	19.652	18.4065	NaN	NaN	NaN	-1.2454999999999998	NaN	NaN	NaN
725	10	19.718	22.3325	NaN	NaN	NaN	2.6144999999999996	NaN	NaN	NaN
725	10	20.31	22.1735	NaN	NaN	NaN	1.863500000000002	NaN	NaN	NaN
725	10	18.828	20.575499999999998	NaN	NaN	NaN	1.7474999999999987	NaN	NaN	NaN
725	10	19.059	20.0865	NaN	NaN	NaN	1.0274999999999999	NaN	NaN	NaN
725	10	19.232	20.325499999999998	NaN	NaN	NaN	1.0934999999999988	NaN	NaN	NaN
725	10	19.413	21.121	NaN	NaN	NaN	1.7079999999999984	NaN	NaN	NaN
725	10	18.689	17.455	NaN	NaN	NaN	-1.2340000000000018	NaN	NaN	NaN
725	10	18.311	17.238500000000002	NaN	NaN	NaN	-1.072499999999998	NaN	NaN	NaN
725	10	18.04	16.59	NaN	NaN	NaN	-1.4499999999999993	NaN	NaN	NaN
725	10	17.878	16.3385	NaN	NaN	NaN	-1.5395000000000003	NaN	NaN	NaN
725	10	17.611	16.1015	NaN	NaN	NaN	-1.5094999999999992	NaN	NaN	NaN
725	10	17.336	16.286	NaN	NaN	NaN	-1.0499999999999972	NaN	NaN	NaN
725	10	16.105	15.081	NaN	NaN	NaN	-1.024000000000001	NaN	NaN	NaN
725	10	15.961	14.9555	NaN	NaN	NaN	-1.0054999999999996	NaN	NaN	NaN
725	10	15.873	14.79	NaN	NaN	NaN	-1.0830000000000002	NaN	NaN	NaN
725	10	15.695	14.6775	NaN	NaN	NaN	-1.0175	NaN	NaN	NaN
725	10	15.493	14.3925	NaN	NaN	NaN	-1.1005000000000003	NaN	NaN	NaN
725	10	15.376	14.286999999999999	NaN	NaN	NaN	-1.0890000000000004	NaN	NaN	NaN
725	10	15.469	14.3595	NaN	NaN	NaN	-1.1094999999999988	NaN	NaN	NaN
725	10	15.333	14.292000000000002	NaN	NaN	NaN	-1.0409999999999986	NaN	NaN	NaN
725	10	NaN	NaN	NaN	NaN	NaN	NaN	NaN	NaN	NaN
725	10	NaN	NaN	NaN	NaN	NaN	NaN	NaN	NaN	NaN
725	10	NaN	NaN	NaN	NaN	NaN	NaN	NaN	NaN	NaN
725	10	NaN	NaN	NaN	NaN	NaN	NaN	NaN	NaN	NaN
725	10	NaN	NaN	NaN	NaN	NaN	NaN	NaN	NaN	NaN
725	10	NaN	NaN	NaN	NaN	NaN	NaN	NaN	NaN	NaN
725	10	NaN	NaN	NaN	NaN	NaN	NaN	NaN	NaN	NaN
725	10	NaN	NaN	NaN	NaN	NaN	NaN	NaN	NaN	NaN
725	10	NaN	NaN	NaN	NaN	NaN	NaN	NaN	NaN	NaN
725	10	NaN	NaN	NaN	NaN	NaN	NaN	NaN	NaN	NaN
725	10	NaN	NaN	NaN	NaN	NaN	NaN	NaN	NaN	NaN
725	10	NaN	NaN	NaN	NaN	NaN	NaN	NaN	NaN	NaN
725	10	NaN	NaN	NaN	NaN	NaN	NaN	NaN	NaN	NaN
725	10	NaN	NaN	NaN	NaN	NaN	NaN	NaN	NaN	NaN
725	10	NaN	NaN	NaN	NaN	NaN	NaN	NaN	NaN	NaN
725	10	NaN	NaN	NaN	NaN	NaN	NaN	NaN	NaN	NaN
725	10	NaN	NaN	NaN	NaN	NaN	NaN	NaN	NaN	NaN
725	10	NaN	NaN	NaN	NaN	NaN	NaN	NaN	NaN	NaN
725	10	NaN	NaN	NaN	NaN	NaN	NaN	NaN	NaN	NaN
725	10	NaN	NaN	NaN	NaN	NaN	NaN	NaN	NaN	NaN
725	10	NaN	NaN	NaN	NaN	NaN	NaN	NaN	NaN	NaN
725	10	NaN	NaN	NaN	NaN	NaN	NaN	NaN	NaN	NaN
725	10	NaN	NaN	NaN	NaN	NaN	NaN	NaN	NaN	NaN
725	10	NaN	NaN	NaN	NaN	NaN	NaN	NaN	NaN	NaN
725	10	NaN	NaN	NaN	NaN	NaN	NaN	NaN	NaN	NaN
725	10	NaN	NaN	NaN	NaN	NaN	NaN	NaN	NaN	NaN
725	10	NaN	NaN	NaN	NaN	NaN	NaN	NaN	NaN	NaN
725	10	NaN	NaN	NaN	NaN	NaN	NaN	NaN	NaN	NaN
725	10	NaN	NaN	NaN	NaN	NaN	NaN	NaN	NaN	NaN
725	10	NaN	NaN	NaN	NaN	NaN	NaN	NaN	NaN	NaN
725	10	NaN	NaN	NaN	NaN	NaN	NaN	NaN	NaN	NaN
725	10	NaN	NaN	NaN	NaN	NaN	NaN	NaN	NaN	NaN
725	10	NaN	NaN	NaN	NaN	NaN	NaN	NaN	NaN	NaN
725	10	NaN	NaN	NaN	NaN	NaN	NaN	NaN	NaN	NaN
725	10	NaN	NaN	NaN	NaN	NaN	NaN	NaN	NaN	NaN
725	10	NaN	NaN	NaN	NaN	NaN	NaN	NaN	NaN	NaN
725	10	NaN	NaN	NaN	NaN	NaN	NaN	NaN	NaN	NaN
725	10	NaN	NaN	NaN	NaN	NaN	NaN	NaN	NaN	NaN
725	10	NaN	NaN	NaN	NaN	NaN	NaN	NaN	NaN	NaN
725	10	NaN	NaN	NaN	NaN	NaN	NaN	NaN	NaN	NaN
725	10	NaN	NaN	NaN	NaN	NaN	NaN	NaN	NaN	NaN
725	10	NaN	NaN	NaN	NaN	NaN	NaN	NaN	NaN	NaN
725	10	NaN	NaN	NaN	NaN	NaN	NaN	NaN	NaN	NaN
725	10	NaN	NaN	NaN	NaN	NaN	NaN	NaN	NaN	NaN
725	10	NaN	NaN	NaN	NaN	NaN	NaN	NaN	NaN	NaN
725	10	NaN	NaN	NaN	NaN	NaN	NaN	NaN	NaN	NaN
725	10	NaN	NaN	NaN	NaN	NaN	NaN	NaN	NaN	NaN
725	10	NaN	NaN	NaN	NaN	NaN	NaN	NaN	NaN	NaN
725	10	NaN	NaN	NaN	NaN	NaN	NaN	NaN	NaN	NaN
725	10	NaN	NaN	NaN	NaN	NaN	NaN	NaN	NaN	NaN
725	10	NaN	NaN	NaN	NaN	NaN	NaN	NaN	NaN	NaN
725	10	NaN	NaN	NaN	NaN	NaN	NaN	NaN	NaN	NaN
725	10	NaN	NaN	NaN	NaN	NaN	NaN	NaN	NaN	NaN
725	10	NaN	NaN	NaN	NaN	NaN	NaN	NaN	NaN	NaN
725	10	22.019	23.8675	NaN	NaN	NaN	1.8485000000000014	NaN	NaN	NaN
725	10	21.948	23.061999999999998	NaN	NaN	NaN	1.1139999999999972	NaN	NaN	NaN
725	10	21.233	22.2535	NaN	NaN	NaN	1.0204999999999984	NaN	NaN	NaN
725	10	21.432	22.523	NaN	NaN	NaN	1.091000000000001	NaN	NaN	NaN
725	10	21.255	23.0815	NaN	NaN	NaN	1.8264999999999993	NaN	NaN	NaN
725	10	21.407	22.5915	NaN	NaN	NaN	1.1844999999999999	NaN	NaN	NaN
725	10	21.416	22.857	NaN	NaN	NaN	1.440999999999999	NaN	NaN	NaN
725	10	21.746	23.871	NaN	NaN	NaN	2.125	NaN	NaN	NaN
725	10	21.675	22.932499999999997	NaN	NaN	NaN	1.2574999999999967	NaN	NaN	NaN
725	10	21.927	29.378999999999998	NaN	NaN	NaN	7.451999999999998	NaN	NaN	NaN
725	10	22.198	28.9215	NaN	NaN	NaN	6.723500000000001	NaN	NaN	NaN
725	10	22.247	23.526	NaN	NaN	NaN	1.279	NaN	NaN	NaN
725	10	22.329	23.7335	NaN	NaN	NaN	1.4044999999999987	NaN	NaN	NaN
725	10	21.486	22.823	NaN	NaN	NaN	1.3369999999999997	NaN	NaN	NaN
725	10	21.426	22.7055	NaN	NaN	NaN	1.2795000000000023	NaN	NaN	NaN
725	10	21.887	26.741999999999997	NaN	NaN	NaN	4.854999999999997	NaN	NaN	NaN
725	10	21.946	24.885	NaN	NaN	NaN	2.939	NaN	NaN	NaN
725	10	21.447	26.814500000000002	NaN	NaN	NaN	5.367500000000003	NaN	NaN	NaN
725	10	22.459	24.9085	NaN	NaN	NaN	2.4495000000000005	NaN	NaN	NaN
725	10	22.79	27.576500000000003	NaN	NaN	NaN	4.786500000000004	NaN	NaN	NaN
725	10	23.739	27.64	NaN	NaN	NaN	3.901	NaN	NaN	NaN
725	10	23.732	26.211	NaN	NaN	NaN	2.478999999999999	NaN	NaN	NaN
725	10	23.852	27.039	NaN	NaN	NaN	3.187000000000001	NaN	NaN	NaN
725	10	23.712	27.387999999999998	NaN	NaN	NaN	3.6759999999999984	NaN	NaN	NaN
725	10	23.832	26.8585	NaN	NaN	NaN	3.0264999999999986	NaN	NaN	NaN
725	10	23.854	26.884	NaN	NaN	NaN	3.030000000000001	NaN	NaN	NaN
725	10	24.114	30.3395	NaN	NaN	NaN	6.2255	NaN	NaN	NaN
725	10	22.911	26.8635	NaN	NaN	NaN	3.952499999999997	NaN	NaN	NaN
725	10	22.992	26.6415	NaN	NaN	NaN	3.6494999999999997	NaN	NaN	NaN
725	10	23.113	27.5745	NaN	NaN	NaN	4.461500000000001	NaN	NaN	NaN
725	10	23.192	27.1095	NaN	NaN	NaN	3.9175000000000004	NaN	NaN	NaN
725	10	23.614	25.869999999999997	NaN	NaN	NaN	2.2559999999999967	NaN	NaN	NaN
725	10	22.433	20.655	NaN	NaN	NaN	-1.7779999999999987	NaN	NaN	NaN
725	10	22.78	24.3095	NaN	NaN	NaN	1.5294999999999987	NaN	NaN	NaN
725	10	23.053	27.9315	NaN	NaN	NaN	4.878499999999999	NaN	NaN	NaN
725	10	23.219	26.3655	NaN	NaN	NaN	3.1464999999999996	NaN	NaN	NaN
725	10	22.733	28.448	NaN	NaN	NaN	5.715	NaN	NaN	NaN
725	10	23.592	28.6995	NaN	NaN	NaN	5.107500000000002	NaN	NaN	NaN
725	10	23.595	28.689	NaN	NaN	NaN	5.094000000000001	NaN	NaN	NaN
725	10	23.435	25.989	NaN	NaN	NaN	2.554000000000002	NaN	NaN	NaN
725	10	23.635	26.13	NaN	NaN	NaN	2.4949999999999974	NaN	NaN	NaN
725	10	23.935	30.756	NaN	NaN	NaN	6.8210000000000015	NaN	NaN	NaN
725	10	23.909	29.5385	NaN	NaN	NaN	5.6295	NaN	NaN	NaN
725	10	23.837	27.4825	NaN	NaN	NaN	3.645500000000002	NaN	NaN	NaN
725	10	23.784	29.703	NaN	NaN	NaN	5.9190000000000005	NaN	NaN	NaN
725	10	23.739	25.9175	NaN	NaN	NaN	2.1784999999999997	NaN	NaN	NaN
725	10	24.118	26.688000000000002	NaN	NaN	NaN	2.570000000000004	NaN	NaN	NaN
725	10	24.459	28.737000000000002	NaN	NaN	NaN	4.278000000000002	NaN	NaN	NaN
725	10	22.934	25.192500000000003	NaN	NaN	NaN	2.2585000000000015	NaN	NaN	NaN
725	10	23.557	27.627499999999998	NaN	NaN	NaN	4.070499999999999	NaN	NaN	NaN
725	10	23.337	26.415	NaN	NaN	NaN	3.0779999999999994	NaN	NaN	NaN
725	10	23.697	27.659	NaN	NaN	NaN	3.9619999999999997	NaN	NaN	NaN
725	10	24.46	30.296	NaN	NaN	NaN	5.8359999999999985	NaN	NaN	NaN
725	10	24.138	28.039499999999997	NaN	NaN	NaN	3.901499999999995	NaN	NaN	NaN
725	10	24.508	26.759	NaN	NaN	NaN	2.2510000000000012	NaN	NaN	NaN
725	10	23.759	22.372500000000002	NaN	NaN	NaN	-1.386499999999998	NaN	NaN	NaN
725	10	23.619	27.526	NaN	NaN	NaN	3.907	NaN	NaN	NaN
725	10	24.379	28.386499999999998	NaN	NaN	NaN	4.007499999999997	NaN	NaN	NaN
725	10	23.699	28.322499999999998	NaN	NaN	NaN	4.623499999999996	NaN	NaN	NaN
725	10	24.119	30.560499999999998	NaN	NaN	NaN	6.441499999999998	NaN	NaN	NaN
725	10	24.421	26.892	NaN	NaN	NaN	2.471	NaN	NaN	NaN
725	10	22.878	24.4345	NaN	NaN	NaN	1.5564999999999998	NaN	NaN	NaN
725	10	23.297	28.514499999999998	NaN	NaN	NaN	5.217499999999998	NaN	NaN	NaN
725	10	24.182	30.1035	NaN	NaN	NaN	5.921500000000002	NaN	NaN	NaN
725	10	24.3	26.2315	NaN	NaN	NaN	1.9314999999999998	NaN	NaN	NaN
725	10	23.788	27.447000000000003	NaN	NaN	NaN	3.6590000000000025	NaN	NaN	NaN
725	10	23.538	25.3485	NaN	NaN	NaN	1.810500000000001	NaN	NaN	NaN
725	10	23.7	27.6595	NaN	NaN	NaN	3.959500000000002	NaN	NaN	NaN
725	10	23.116	28.339	NaN	NaN	NaN	5.222999999999999	NaN	NaN	NaN
725	10	23.884	28.2205	NaN	NaN	NaN	4.336500000000001	NaN	NaN	NaN
725	10	23.616	27.657	NaN	NaN	NaN	4.041	NaN	NaN	NaN
725	10	23.7	25.823999999999998	NaN	NaN	NaN	2.1239999999999988	NaN	NaN	NaN
725	10	23.656	28.697499999999998	NaN	NaN	NaN	5.041499999999999	NaN	NaN	NaN
725	10	24.079	26.753	NaN	NaN	NaN	2.6739999999999995	NaN	NaN	NaN
725	10	23.959	22.930999999999997	NaN	NaN	NaN	-1.0280000000000022	NaN	NaN	NaN
725	10	22.835	25.383000000000003	NaN	NaN	NaN	2.548000000000002	NaN	NaN	NaN
725	10	22.556	27.61	NaN	NaN	NaN	5.0539999999999985	NaN	NaN	NaN
725	10	22.836	25.3355	NaN	NaN	NaN	2.499500000000001	NaN	NaN	NaN
725	10	22.014	25.683	NaN	NaN	NaN	3.6690000000000005	NaN	NaN	NaN
725	10	22.483	23.5895	NaN	NaN	NaN	1.1065000000000005	NaN	NaN	NaN
725	10	21.754	23.4785	NaN	NaN	NaN	1.724499999999999	NaN	NaN	NaN
725	10	21.471	22.9075	NaN	NaN	NaN	1.4364999999999988	NaN	NaN	NaN
725	10	21.493	19.5675	NaN	NaN	NaN	-1.9254999999999995	NaN	NaN	NaN
725	10	21.491	19.0185	NaN	NaN	NaN	-2.4725	NaN	NaN	NaN
725	10	21.011	18.7515	NaN	NaN	NaN	-2.259499999999999	NaN	NaN	NaN
725	10	20.494	18.3825	NaN	NaN	NaN	-2.1114999999999995	NaN	NaN	NaN
725	10	20.111	18.142000000000003	NaN	NaN	NaN	-1.9689999999999976	NaN	NaN	NaN
725	10	19.586	17.991	NaN	NaN	NaN	-1.5949999999999989	NaN	NaN	NaN
725	10	18.963	17.5345	NaN	NaN	NaN	-1.4284999999999997	NaN	NaN	NaN
725	10	18.747	17.472	NaN	NaN	NaN	-1.2749999999999986	NaN	NaN	NaN
725	10	18.642	17.241	NaN	NaN	NaN	-1.4009999999999998	NaN	NaN	NaN
725	10	18.541	17.3615	NaN	NaN	NaN	-1.1795000000000009	NaN	NaN	NaN
725	10	18.38	16.762	NaN	NaN	NaN	-1.6179999999999986	NaN	NaN	NaN
725	10	18.18	16.7205	NaN	NaN	NaN	-1.4594999999999985	NaN	NaN	NaN
725	10	18.078	16.756999999999998	NaN	NaN	NaN	-1.3210000000000015	NaN	NaN	NaN
725	10	17.897	16.584000000000003	NaN	NaN	NaN	-1.3129999999999953	NaN	NaN	NaN
725	10	14.427	15.9175	NaN	NaN	NaN	1.4905000000000008	NaN	NaN	NaN
725	10	14.647	15.777999999999999	NaN	NaN	NaN	1.1309999999999985	NaN	NaN	NaN
725	10	14.767	15.776	NaN	NaN	NaN	1.0090000000000003	NaN	NaN	NaN
725	10	15.068	16.514	NaN	NaN	NaN	1.4459999999999997	NaN	NaN	NaN
725	10	15.268	17.564500000000002	NaN	NaN	NaN	2.2965000000000018	NaN	NaN	NaN
725	10	15.292	16.584	NaN	NaN	NaN	1.2919999999999998	NaN	NaN	NaN
725	10	15.297	16.6325	NaN	NaN	NaN	1.3354999999999997	NaN	NaN	NaN
725	10	15.348	16.7945	NaN	NaN	NaN	1.4464999999999986	NaN	NaN	NaN
725	10	15.669	18.044	NaN	NaN	NaN	2.375	NaN	NaN	NaN
