# Supplementary material for: Pollination in a new climate: Assessing the potential influence of flower temperature variation on insect pollinator behaviour
Source: PLoS One. 2018 Aug 1;13(8):e0200549. doi: 10.1371/journal.pone.0200549 (PMC6070230; doi:10.1371/journal.pone.0200549)
Supplement: S1 Table — Raw data of Flower temperature measurement is in .csv format. Details of each file provided in README file. (ZIP) [file pone.0200549.s001.zip › Supplimentary_TableS1_RAW data/Species_9.csv]

711	9	18.315	22.566000000000003	NaN	23.867333333333335	NaN	4.251000000000001	NaN	5.552333333333333	NaN
711	9	18.283	20.167333333333332	NaN	21.06266666666667	NaN	1.8843333333333305	NaN	2.7796666666666674	NaN
711	9	18.316	21.683666666666667	NaN	22.180333333333333	NaN	3.3676666666666684	NaN	3.8643333333333345	NaN
711	9	18.154	21.274666666666665	NaN	20.911666666666665	NaN	3.120666666666665	NaN	2.7576666666666654	NaN
711	9	18.121	21.131333333333334	NaN	21.398666666666667	NaN	3.0103333333333353	NaN	3.2776666666666685	NaN
711	9	18.2	21.540333333333333	NaN	20.96066666666667	NaN	3.3403333333333336	NaN	2.760666666666669	NaN
711	9	17.923	21.810666666666666	NaN	21.701333333333334	NaN	3.887666666666668	NaN	3.778333333333336	NaN
711	9	18.543	21.3	NaN	22.450333333333333	NaN	2.7570000000000014	NaN	3.9073333333333338	NaN
711	9	18.767	17.521333333333335	NaN	18.134333333333334	NaN	-1.245666666666665	NaN	-0.6326666666666654	NaN
711	9	17.979	19.71966666666667	NaN	19.17833333333333	NaN	1.7406666666666695	NaN	1.1993333333333318	NaN
711	9	16.803	18.613	NaN	18.235333333333333	NaN	1.8099999999999987	NaN	1.4323333333333323	NaN
711	9	16.908	18.536666666666665	NaN	18.201333333333334	NaN	1.628666666666664	NaN	1.293333333333333	NaN
711	9	16.841	18.255	NaN	18.02933333333333	NaN	1.413999999999998	NaN	1.188333333333329	NaN
711	9	17.236	18.262333333333334	NaN	18.11666666666667	NaN	1.0263333333333335	NaN	0.88066666666667	NaN
711	9	17.213	18.466666666666665	NaN	18.42533333333333	NaN	1.253666666666664	NaN	1.21233333333333	NaN
711	9	17.621	18.746333333333336	NaN	18.453333333333333	NaN	1.1253333333333373	NaN	0.8323333333333345	NaN
711	9	17.475	20.534000000000002	NaN	20.013333333333332	NaN	3.059000000000001	NaN	2.5383333333333304	NaN
711	9	18.383	20.848333333333333	NaN	21.251333333333335	NaN	2.4653333333333336	NaN	2.868333333333336	NaN
711	9	18.418	20.794999999999998	NaN	20.5	NaN	2.376999999999999	NaN	2.0820000000000007	NaN
711	9	18.666	21.47866666666667	NaN	21.294	NaN	2.8126666666666686	NaN	2.628	NaN
711	9	18.894	21.625333333333334	NaN	21.747	NaN	2.7313333333333354	NaN	2.8530000000000015	NaN
711	9	18.425	20.422	NaN	20.172	NaN	1.9969999999999999	NaN	1.7469999999999999	NaN
711	9	14.535	13.131666666666666	NaN	13.530000000000001	NaN	-1.4033333333333342	NaN	-1.004999999999999	NaN
711	9	14.158	12.966666666666667	NaN	12.618	NaN	-1.1913333333333327	NaN	-1.5399999999999991	NaN
711	9	13.504	12.43	NaN	12.491333333333335	NaN	-1.0739999999999998	NaN	-1.0126666666666644	NaN
711	9	13.287	11.923666666666668	NaN	11.62	NaN	-1.3633333333333333	NaN	-1.6670000000000016	NaN
711	9	12.983	11.966999999999999	NaN	11.935	NaN	-1.0160000000000018	NaN	-1.048	NaN
711	9	13.077	12.013	NaN	12.189333333333332	NaN	-1.064	NaN	-0.8876666666666679	NaN
711	9	12.982	11.920000000000002	NaN	11.722	NaN	-1.0619999999999976	NaN	-1.2599999999999998	NaN
711	9	14.958	13.842	NaN	13.724333333333334	NaN	-1.1159999999999997	NaN	-1.2336666666666662	NaN
711	9	14.806	13.670333333333332	NaN	13.554000000000002	NaN	-1.1356666666666673	NaN	-1.2519999999999971	NaN
711	9	14.663	13.492666666666667	NaN	13.365666666666668	NaN	-1.1703333333333337	NaN	-1.2973333333333326	NaN
711	9	14.617	13.543999999999999	NaN	13.38	NaN	-1.0730000000000022	NaN	-1.237	NaN
711	9	14.583	13.482333333333335	NaN	13.440666666666667	NaN	-1.1006666666666653	NaN	-1.1423333333333332	NaN
711	9	14.635	13.003333333333332	NaN	12.976333333333335	NaN	-1.6316666666666677	NaN	-1.6586666666666652	NaN
711	9	14.3	13.118333333333334	NaN	13.041666666666666	NaN	-1.1816666666666666	NaN	-1.2583333333333346	NaN
711	9	14.206	13.149	NaN	13.105666666666666	NaN	-1.0570000000000004	NaN	-1.1003333333333334	NaN
711	9	14.197	13.169333333333334	NaN	13.113	NaN	-1.027666666666665	NaN	-1.0839999999999996	NaN
711	9	13.933	12.851999999999999	NaN	12.867333333333335	NaN	-1.0810000000000013	NaN	-1.0656666666666652	NaN
711	9	13.793	12.668333333333331	NaN	12.85	NaN	-1.124666666666668	NaN	-0.9429999999999996	NaN
711	9	13.623	12.504666666666665	NaN	12.554333333333332	NaN	-1.118333333333334	NaN	-1.068666666666667	NaN
711	9	13.928	12.834666666666669	NaN	13.082999999999998	NaN	-1.093333333333332	NaN	-0.8450000000000024	NaN
