# Supplementary material for: Pollination in a new climate: Assessing the potential influence of flower temperature variation on insect pollinator behaviour
Source: PLoS One. 2018 Aug 1;13(8):e0200549. doi: 10.1371/journal.pone.0200549 (PMC6070230; doi:10.1371/journal.pone.0200549)
Supplement: S1 Table — Raw data of Flower temperature measurement is in .csv format. Details of each file provided in README file. (ZIP) [file pone.0200549.s001.zip › Supplimentary_TableS1_RAW data/Species_8.csv]

710	8	15.65	20.121499999999997	19.9235	NaN	NaN	4.471499999999997	4.2735	NaN	NaN
710	8	16.184	21.0575	20.345	NaN	NaN	4.8735	4.160999999999998	NaN	NaN
710	8	16.692	21.2475	20.238999999999997	NaN	NaN	4.5554999999999986	3.546999999999997	NaN	NaN
710	8	16.599	21.877	22.1185	NaN	NaN	5.277999999999999	5.519500000000001	NaN	NaN
710	8	16.57	18.7765	18.3645	NaN	NaN	2.2064999999999984	1.7944999999999993	NaN	NaN
710	8	16.571	21.5215	20.313499999999998	NaN	NaN	4.950499999999998	3.742499999999996	NaN	NaN
710	8	16.322	18.365000000000002	17.9675	NaN	NaN	2.043000000000003	1.645500000000002	NaN	NaN
710	8	15.704	17.9115	17.195	NaN	NaN	2.2074999999999996	1.4909999999999997	NaN	NaN
710	8	15.739	17.8235	17.3525	NaN	NaN	2.0844999999999985	1.6134999999999984	NaN	NaN
710	8	16.334	21.1425	21.475	NaN	NaN	4.808499999999999	5.141000000000002	NaN	NaN
710	8	16.486	18.075499999999998	17.3095	NaN	NaN	1.5894999999999975	0.8234999999999992	NaN	NaN
710	8	16.675	20.313	20.515500000000003	NaN	NaN	3.637999999999998	3.8405000000000022	NaN	NaN
710	8	16.393	19.110500000000002	20.5285	NaN	NaN	2.717500000000001	4.1355	NaN	NaN
710	8	16.634	21.269	22.895	NaN	NaN	4.634999999999998	6.260999999999999	NaN	NaN
710	8	17.263	20.9165	20.354	NaN	NaN	3.6534999999999975	3.0909999999999975	NaN	NaN
710	8	17.255	18.624	18.583	NaN	NaN	1.3689999999999998	1.3279999999999994	NaN	NaN
710	8	16.978	21.576999999999998	23.609499999999997	NaN	NaN	4.598999999999997	6.6314999999999955	NaN	NaN
710	8	16.98	20.331000000000003	20.576	NaN	NaN	3.3510000000000026	3.596	NaN	NaN
710	8	17.343	22.871000000000002	23.128999999999998	NaN	NaN	5.528000000000002	5.785999999999998	NaN	NaN
710	8	17.607	19.127	19.029	NaN	NaN	1.5199999999999996	1.4220000000000006	NaN	NaN
710	8	17.151	18.3035	18.4225	NaN	NaN	1.1524999999999999	1.2714999999999996	NaN	NaN
710	8	17.553	22.174500000000002	22.808	NaN	NaN	4.621500000000001	5.254999999999999	NaN	NaN
710	8	18.048	21.176000000000002	21.861	NaN	NaN	3.1280000000000037	3.8130000000000024	NaN	NaN
710	8	17.667	21.436	23.344	NaN	NaN	3.7689999999999984	5.677	NaN	NaN
710	8	18.015	20.658	22.9455	NaN	NaN	2.6430000000000007	4.9304999999999986	NaN	NaN
710	8	18.236	19.9345	20.6655	NaN	NaN	1.6984999999999992	2.429500000000001	NaN	NaN
710	8	18.049	20.901	22.336	NaN	NaN	2.8520000000000003	4.286999999999999	NaN	NaN
710	8	17.87	19.770000000000003	20.414	NaN	NaN	1.9000000000000021	2.5440000000000005	NaN	NaN
710	8	18.154	20.7155	21.3045	NaN	NaN	2.5614999999999988	3.150500000000001	NaN	NaN
710	8	18.494	22.371000000000002	22.7735	NaN	NaN	3.8770000000000024	4.279499999999999	NaN	NaN
710	8	18.36	21.2265	23.383499999999998	NaN	NaN	2.866500000000002	5.0234999999999985	NaN	NaN
710	8	18.407	20.015	21.387500000000003	NaN	NaN	1.6080000000000005	2.980500000000003	NaN	NaN
710	8	18.404	21.360500000000002	22.4285	NaN	NaN	2.956500000000002	4.0245	NaN	NaN
710	8	18.438	22.1805	23.521500000000003	NaN	NaN	3.7424999999999997	5.083500000000004	NaN	NaN
710	8	18.779	21.3825	22.2535	NaN	NaN	2.6035000000000004	3.474499999999999	NaN	NaN
710	8	18.826	22.6965	23.5365	NaN	NaN	3.8705	4.7105	NaN	NaN
710	8	19.081	21.9185	23.2335	NaN	NaN	2.837500000000002	4.1525	NaN	NaN
710	8	18.814	20.9635	21.983	NaN	NaN	2.1494999999999997	3.1690000000000005	NaN	NaN
710	8	18.686	23.331	24.039	NaN	NaN	4.645	5.3530000000000015	NaN	NaN
710	8	19.396	22.988	23.2405	NaN	NaN	3.5919999999999987	3.8445	NaN	NaN
710	8	19.654	22.9215	25.414	NaN	NaN	3.267500000000002	5.760000000000002	NaN	NaN
710	8	19.768	24.902	26.250999999999998	NaN	NaN	5.134	6.482999999999997	NaN	NaN
710	8	20.282	23.240499999999997	24.744999999999997	NaN	NaN	2.9584999999999972	4.462999999999997	NaN	NaN
710	8	19.695	22.6755	23.325000000000003	NaN	NaN	2.9804999999999993	3.6300000000000026	NaN	NaN
710	8	19.869	23.070500000000003	23.4545	NaN	NaN	3.201500000000003	3.5854999999999997	NaN	NaN
710	8	19.432	22.487	22.328000000000003	NaN	NaN	3.0549999999999997	2.8960000000000043	NaN	NaN
710	8	19.648	22.719	23.526	NaN	NaN	3.0710000000000015	3.878	NaN	NaN
710	8	19.512	21.662	21.014	NaN	NaN	2.1499999999999986	1.501999999999999	NaN	NaN
710	8	19.46	21.717	21.816499999999998	NaN	NaN	2.256999999999998	2.356499999999997	NaN	NaN
710	8	19.607	23.1645	22.0405	NaN	NaN	3.557500000000001	2.433500000000002	NaN	NaN
710	8	19.713	22.412	23.255000000000003	NaN	NaN	2.698999999999998	3.5420000000000016	NaN	NaN
710	8	20.132	23.5735	23.1495	NaN	NaN	3.441499999999998	3.0174999999999983	NaN	NaN
710	8	20.377	22.6205	22.899	NaN	NaN	2.243500000000001	2.522000000000002	NaN	NaN
710	8	20.136	23.746499999999997	22.673499999999997	NaN	NaN	3.6104999999999983	2.537499999999998	NaN	NaN
710	8	20.177	24.3975	22.8685	NaN	NaN	4.220500000000001	2.6915000000000013	NaN	NaN
710	8	20.219	23.442999999999998	22.213	NaN	NaN	3.2239999999999966	1.9939999999999998	NaN	NaN
710	8	20.972	24.311500000000002	23.7465	NaN	NaN	3.339500000000001	2.7744999999999997	NaN	NaN
710	8	21.647	27.921	25.871499999999997	NaN	NaN	6.274000000000001	4.224499999999999	NaN	NaN
710	8	22.194	25.081	23.134	NaN	NaN	2.8870000000000005	0.9400000000000013	NaN	NaN
710	8	21.602	25.939500000000002	23.5105	NaN	NaN	4.337500000000002	1.9085	NaN	NaN
710	8	21.73	25.023	23.299500000000002	NaN	NaN	3.2929999999999993	1.5695000000000014	NaN	NaN
710	8	22.047	26.714	24.4775	NaN	NaN	4.666999999999998	2.4304999999999986	NaN	NaN
710	8	21.444	24.665	23.323999999999998	NaN	NaN	3.221	1.879999999999999	NaN	NaN
710	8	21.608	24.869	24.5175	NaN	NaN	3.2609999999999992	2.9094999999999978	NaN	NaN
710	8	21.62	25.895	24.973	NaN	NaN	4.274999999999999	3.352999999999998	NaN	NaN
710	8	22.453	26.314999999999998	25.076	NaN	NaN	3.8619999999999983	2.623000000000001	NaN	NaN
710	8	22.123	26.164	25.4765	NaN	NaN	4.041	3.3535000000000004	NaN	NaN
710	8	22.86	25.552	25.2235	NaN	NaN	2.692	2.363500000000002	NaN	NaN
710	8	22.286	25.2335	26.060499999999998	NaN	NaN	2.947499999999998	3.774499999999996	NaN	NaN
710	8	21.864	24.799500000000002	24.106	NaN	NaN	2.935500000000001	2.242000000000001	NaN	NaN
710	8	22.35	28.2815	26.731	NaN	NaN	5.9315	4.381	NaN	NaN
710	8	22.591	27.6555	25.786	NaN	NaN	5.064499999999999	3.1950000000000003	NaN	NaN
710	8	22.615	24.9585	24.9125	NaN	NaN	2.3435000000000024	2.297500000000003	NaN	NaN
710	8	22.077	24.7195	25.404	NaN	NaN	2.6424999999999983	3.326999999999998	NaN	NaN
710	8	21.772	23.77	23.479	NaN	NaN	1.998000000000001	1.7070000000000007	NaN	NaN
710	8	21.816	23.8765	23.890500000000003	NaN	NaN	2.060500000000001	2.074500000000004	NaN	NaN
710	8	21.324	22.988	22.3315	NaN	NaN	1.663999999999998	1.0074999999999967	NaN	NaN
710	8	21.094	23.6035	23.7145	NaN	NaN	2.509499999999999	2.6205	NaN	NaN
710	8	21.226	23.6175	22.145	NaN	NaN	2.3915000000000006	0.9190000000000005	NaN	NaN
710	8	21.33	23.137	22.122	NaN	NaN	1.8070000000000022	0.7920000000000016	NaN	NaN
710	8	21.143	22.634500000000003	21.3845	NaN	NaN	1.491500000000002	0.2414999999999985	NaN	NaN
710	8	20.727	22.125	20.9815	NaN	NaN	1.3979999999999997	0.25450000000000017	NaN	NaN
710	8	20.101	21.4315	19.761499999999998	NaN	NaN	1.3305000000000007	-0.339500000000001	NaN	NaN
710	8	19.448	18.326	18.6185	NaN	NaN	-1.1219999999999999	-0.8294999999999995	NaN	NaN
710	8	19.005	17.954500000000003	18.224	NaN	NaN	-1.050499999999996	-0.7809999999999988	NaN	NaN
710	8	18.77	17.615000000000002	17.519	NaN	NaN	-1.1549999999999976	-1.2510000000000012	NaN	NaN
710	8	18.7	17.3825	17.23	NaN	NaN	-1.317499999999999	-1.4699999999999989	NaN	NaN
710	8	18.47	16.86	16.856	NaN	NaN	-1.6099999999999994	-1.6139999999999972	NaN	NaN
710	8	18.342	17.0155	17.026	NaN	NaN	-1.3264999999999993	-1.315999999999999	NaN	NaN
710	8	18.255	16.9245	16.813000000000002	NaN	NaN	-1.3305000000000007	-1.4419999999999966	NaN	NaN
710	8	18.202	16.644	16.842	NaN	NaN	-1.5580000000000034	-1.360000000000003	NaN	NaN
710	8	18.095	16.4755	16.034	NaN	NaN	-1.6194999999999986	-2.061	NaN	NaN
710	8	17.901	15.696	15.719000000000001	NaN	NaN	-2.205	-2.1819999999999986	NaN	NaN
710	8	13.453	11.868	12.258	NaN	NaN	-1.584999999999999	-1.1950000000000003	NaN	NaN
710	8	13.49	12.4295	12.074000000000002	NaN	NaN	-1.0604999999999993	-1.4159999999999986	NaN	NaN
710	8	13.59	12.3045	12.479	NaN	NaN	-1.285499999999999	-1.1110000000000007	NaN	NaN
710	8	13.514	12.275500000000001	12.214500000000001	NaN	NaN	-1.2384999999999984	-1.2994999999999983	NaN	NaN
710	8	13.48	12.408	12.658999999999999	NaN	NaN	-1.072000000000001	-0.8210000000000015	NaN	NaN
710	8	13.449	11.794	11.963000000000001	NaN	NaN	-1.6549999999999994	-1.4859999999999989	NaN	NaN
710	8	13.176	11.903500000000001	12.096499999999999	NaN	NaN	-1.272499999999999	-1.0795000000000012	NaN	NaN
710	8	13.799	12.734	12.54	NaN	NaN	-1.0649999999999995	-1.2590000000000003	NaN	NaN
710	8	17.527	18.531	18.4195	NaN	NaN	1.0039999999999978	0.8924999999999983	NaN	NaN
710	8	21.235	22.762	22.176499999999997	NaN	NaN	1.527000000000001	0.9414999999999978	NaN	NaN
710	8	21.239	22.5645	21.704	NaN	NaN	1.3254999999999981	0.46499999999999986	NaN	NaN
710	8	21.185	22.516	21.855	NaN	NaN	1.3309999999999995	0.6700000000000017	NaN	NaN
710	8	21.382	23.866500000000002	22.626	NaN	NaN	2.4845000000000006	1.2439999999999998	NaN	NaN
710	8	21.713	24.047	22.307499999999997	NaN	NaN	2.3339999999999996	0.5944999999999965	NaN	NaN
710	8	22.11	24.83	23.223	NaN	NaN	2.719999999999999	1.1129999999999995	NaN	NaN
710	8	22.511	24.441499999999998	23.5005	NaN	NaN	1.9304999999999986	0.9894999999999996	NaN	NaN
710	8	22.622	24.7145	23.6435	NaN	NaN	2.092500000000001	1.0214999999999996	NaN	NaN
710	8	22.635	23.769	24.059	NaN	NaN	1.1339999999999968	1.4239999999999995	NaN	NaN
710	8	22.622	24.1725	23.342	NaN	NaN	1.5504999999999995	0.7199999999999989	NaN	NaN
710	8	22.312	23.515500000000003	23.0305	NaN	NaN	1.2035000000000018	0.7184999999999988	NaN	NaN
710	8	22.454	23.5885	23.095	NaN	NaN	1.1344999999999992	0.6409999999999982	NaN	NaN
710	8	22.336	23.438000000000002	23.393500000000003	NaN	NaN	1.1020000000000039	1.0575000000000045	NaN	NaN
710	8	22.777	25.4255	25.0825	NaN	NaN	2.6484999999999985	2.3054999999999986	NaN	NaN
710	8	23.091	24.891	25.298000000000002	NaN	NaN	1.7999999999999972	2.2070000000000007	NaN	NaN
710	8	23.063	25.6145	26.3555	NaN	NaN	2.5515000000000008	3.2925000000000004	NaN	NaN
710	8	23.544	24.924999999999997	25.039	NaN	NaN	1.3809999999999967	1.495000000000001	NaN	NaN
710	8	23.537	26.01	25.822499999999998	NaN	NaN	2.4730000000000025	2.285499999999999	NaN	NaN
710	8	23.537	25.9105	25.891	NaN	NaN	2.3735	2.353999999999999	NaN	NaN
710	8	23.938	26.2545	25.884999999999998	NaN	NaN	2.3165000000000013	1.9469999999999992	NaN	NaN
710	8	24.012	25.259999999999998	25.105	NaN	NaN	1.2479999999999976	1.093	NaN	NaN
710	8	23.758	24.762500000000003	24.473	NaN	NaN	1.0045000000000037	0.7149999999999999	NaN	NaN
710	8	23.568	25.333	25.109499999999997	NaN	NaN	1.764999999999997	1.5414999999999957	NaN	NaN
710	8	23.569	26.0345	26.255499999999998	NaN	NaN	2.4655000000000022	2.6864999999999988	NaN	NaN
710	8	24.323	26.775	26.7925	NaN	NaN	2.451999999999998	2.4695	NaN	NaN
710	8	24.319	26.116	26.58	NaN	NaN	1.7970000000000006	2.2609999999999992	NaN	NaN
710	8	24.07	26.4975	27.09	NaN	NaN	2.4274999999999984	3.0199999999999996	NaN	NaN
710	8	22.612	23.945999999999998	24.191000000000003	NaN	NaN	1.3339999999999996	1.5790000000000042	NaN	NaN
710	8	23.272	25.865499999999997	26.3795	NaN	NaN	2.593499999999999	3.1075000000000017	NaN	NaN
710	8	24.288	28.5885	29.3365	NaN	NaN	4.3004999999999995	5.048500000000001	NaN	NaN
710	8	24.886	27.66	28.0135	NaN	NaN	2.774000000000001	3.1275000000000013	NaN	NaN
710	8	25.113	29.506	29.8295	NaN	NaN	4.393000000000001	4.7165	NaN	NaN
710	8	25.335	26.701999999999998	26.9705	NaN	NaN	1.3669999999999973	1.6355000000000004	NaN	NaN
710	8	24.41	26.499499999999998	26.097	NaN	NaN	2.0894999999999975	1.6870000000000012	NaN	NaN
710	8	24.963	26.7905	26.596	NaN	NaN	1.8275000000000006	1.6329999999999991	NaN	NaN
710	8	24.937	26.6895	26.670499999999997	NaN	NaN	1.7524999999999977	1.7334999999999958	NaN	NaN
710	8	24.997	28.2255	27.9345	NaN	NaN	3.2285000000000004	2.9375	NaN	NaN
710	8	25.273	28.125	26.796999999999997	NaN	NaN	2.8520000000000003	1.5239999999999974	NaN	NaN
710	8	25.199	27.5095	27.4685	NaN	NaN	2.3104999999999976	2.269499999999997	NaN	NaN
710	8	25.368	28.4775	27.817500000000003	NaN	NaN	3.1095000000000006	2.449500000000004	NaN	NaN
710	8	25.017	26.875	26.094	NaN	NaN	1.8580000000000005	1.0770000000000017	NaN	NaN
710	8	23.865	25.4125	24.518	NaN	NaN	1.547500000000003	0.6530000000000022	NaN	NaN
710	8	24.007	25.6625	24.9825	NaN	NaN	1.6555	0.9755000000000003	NaN	NaN
710	8	24.226	25.853	26.017000000000003	NaN	NaN	1.6270000000000024	1.791000000000004	NaN	NaN
710	8	24.916	28.8645	29.060499999999998	NaN	NaN	3.9484999999999992	4.144499999999997	NaN	NaN
710	8	25.388	28.591	27.8465	NaN	NaN	3.2029999999999994	2.4584999999999972	NaN	NaN
710	8	25.679	28.1095	27.584	NaN	NaN	2.430500000000002	1.9050000000000011	NaN	NaN
710	8	25.926	28.292	27.8335	NaN	NaN	2.366000000000003	1.9075000000000024	NaN	NaN
710	8	26.267	27.6665	27.3405	NaN	NaN	1.3994999999999997	1.0734999999999992	NaN	NaN
710	8	26.245	28.561	28.527	NaN	NaN	2.315999999999999	2.282	NaN	NaN
710	8	26.646	30.674500000000002	29.826	NaN	NaN	4.028500000000001	3.1799999999999997	NaN	NaN
710	8	26.572	28.728499999999997	28.398000000000003	NaN	NaN	2.1564999999999976	1.826000000000004	NaN	NaN
710	8	26.205	28.294	27.393	NaN	NaN	2.089000000000002	1.1880000000000024	NaN	NaN
710	8	26.326	28.5415	28.219	NaN	NaN	2.2154999999999987	1.8930000000000007	NaN	NaN
710	8	27.014	29.8265	29.57	NaN	NaN	2.8125	2.556000000000001	NaN	NaN
710	8	27.07	29.2595	29.234499999999997	NaN	NaN	2.189499999999999	2.1644999999999968	NaN	NaN
710	8	26.717	29.813000000000002	29.262500000000003	NaN	NaN	3.0960000000000036	2.545500000000004	NaN	NaN
710	8	26.87	29.6145	29.200499999999998	NaN	NaN	2.7444999999999986	2.330499999999997	NaN	NaN
710	8	26.323	28.387999999999998	28.737000000000002	NaN	NaN	2.0649999999999977	2.4140000000000015	NaN	NaN
710	8	26.895	29.668999999999997	30.262999999999998	NaN	NaN	2.7739999999999974	3.3679999999999986	NaN	NaN
710	8	27.194	30.0925	28.820999999999998	NaN	NaN	2.898500000000002	1.626999999999999	NaN	NaN
710	8	26.877	27.965	27.561999999999998	NaN	NaN	1.088000000000001	0.6849999999999987	NaN	NaN
710	8	24.93	26.6375	25.938000000000002	NaN	NaN	1.7074999999999996	1.0080000000000027	NaN	NaN
710	8	25.584	29.588	28.372999999999998	NaN	NaN	4.004000000000001	2.788999999999998	NaN	NaN
710	8	25.857	28.758499999999998	27.595	NaN	NaN	2.9014999999999986	1.7379999999999995	NaN	NaN
710	8	25.779	28.6455	27.488	NaN	NaN	2.8664999999999985	1.7089999999999996	NaN	NaN
710	8	25.76	28.086	28.2405	NaN	NaN	2.325999999999997	2.4804999999999993	NaN	NaN
710	8	25.642	26.781	26.002499999999998	NaN	NaN	1.1389999999999993	0.36049999999999827	NaN	NaN
710	8	25.454	26.732	26.0155	NaN	NaN	1.2779999999999987	0.5614999999999988	NaN	NaN
710	8	25.559	27.645	26.738999999999997	NaN	NaN	2.0859999999999985	1.1799999999999962	NaN	NaN
710	8	25.976	27.478	27.063499999999998	NaN	NaN	1.5020000000000024	1.0874999999999986	NaN	NaN
710	8	25.273	26.3275	25.656	NaN	NaN	1.0545000000000009	0.3829999999999991	NaN	NaN
710	8	24.298	23.282	22.9015	NaN	NaN	-1.0159999999999982	-1.3964999999999996	NaN	NaN
710	8	24.311	23.0455	22.93	NaN	NaN	-1.2654999999999994	-1.3810000000000002	NaN	NaN
710	8	24.196	23.085500000000003	22.7395	NaN	NaN	-1.1104999999999983	-1.456500000000002	NaN	NaN
710	8	24.029	22.9845	22.7965	NaN	NaN	-1.0444999999999993	-1.2324999999999982	NaN	NaN
710	8	24.007	22.673000000000002	22.4965	NaN	NaN	-1.3339999999999996	-1.5105000000000004	NaN	NaN
710	8	23.794	22.6475	22.201999999999998	NaN	NaN	-1.1464999999999996	-1.5920000000000023	NaN	NaN
710	8	15.417	14.089500000000001	13.9475	NaN	NaN	-1.3274999999999988	-1.4695	NaN	NaN
710	8	15.077	16.268	15.945	NaN	NaN	1.1910000000000007	0.8680000000000003	NaN	NaN
710	8	15.252	16.512	16.1595	NaN	NaN	1.2599999999999998	0.9075000000000006	NaN	NaN
710	8	15.005	16.1	15.692	NaN	NaN	1.0950000000000006	0.6869999999999994	NaN	NaN
