# Supplementary material for: Pollination in a new climate: Assessing the potential influence of flower temperature variation on insect pollinator behaviour
Source: PLoS One. 2018 Aug 1;13(8):e0200549. doi: 10.1371/journal.pone.0200549 (PMC6070230; doi:10.1371/journal.pone.0200549)
Supplement: S1 Table — Raw data of Flower temperature measurement is in .csv format. Details of each file provided in README file. (ZIP) [file pone.0200549.s001.zip › Supplimentary_TableS1_RAW data/Species_11.csv]

713	11	26.654	28.673333333333332	NaN	NaN	NaN	2.019333333333332	NaN	NaN	NaN
713	11	26.362	27.845333333333333	NaN	NaN	NaN	1.4833333333333343	NaN	NaN	NaN
713	11	26.693	28.453999999999997	NaN	NaN	NaN	1.7609999999999957	NaN	NaN	NaN
713	11	26.577	28.248333333333335	NaN	NaN	NaN	1.6713333333333331	NaN	NaN	NaN
713	11	26.989	28.352333333333334	NaN	NaN	NaN	1.3633333333333333	NaN	NaN	NaN
713	11	27.651	31.650000000000002	NaN	NaN	NaN	3.9990000000000023	NaN	NaN	NaN
713	11	28.049	29.826333333333334	NaN	NaN	NaN	1.7773333333333348	NaN	NaN	NaN
713	11	28.024	29.473333333333333	NaN	NaN	NaN	1.4493333333333318	NaN	NaN	NaN
713	11	28.02	30.921666666666667	NaN	NaN	NaN	2.9016666666666673	NaN	NaN	NaN
713	11	28.39	31.68733333333333	NaN	NaN	NaN	3.297333333333331	NaN	NaN	NaN
713	11	28.547	33.21333333333334	NaN	NaN	NaN	4.666333333333338	NaN	NaN	NaN
713	11	28.843	31.638666666666666	NaN	NaN	NaN	2.7956666666666656	NaN	NaN	NaN
713	11	29.54	32.468333333333334	NaN	NaN	NaN	2.9283333333333346	NaN	NaN	NaN
713	11	29.385	32.68666666666667	NaN	NaN	NaN	3.301666666666666	NaN	NaN	NaN
713	11	29.327	32.49633333333333	NaN	NaN	NaN	3.1693333333333307	NaN	NaN	NaN
713	11	29.017	31.046000000000003	NaN	NaN	NaN	2.0290000000000035	NaN	NaN	NaN
713	11	28.843	31.724333333333334	NaN	NaN	NaN	2.881333333333334	NaN	NaN	NaN
713	11	29.349	32.696000000000005	NaN	NaN	NaN	3.347000000000005	NaN	NaN	NaN
713	11	29.277	32.253	NaN	NaN	NaN	2.975999999999999	NaN	NaN	NaN
713	11	29.622	36.288333333333334	NaN	NaN	NaN	6.666333333333334	NaN	NaN	NaN
713	11	29.934	33.08133333333333	NaN	NaN	NaN	3.147333333333332	NaN	NaN	NaN
713	11	29.527	33.36466666666667	NaN	NaN	NaN	3.837666666666671	NaN	NaN	NaN
713	11	29.893	33.632000000000005	NaN	NaN	NaN	3.7390000000000043	NaN	NaN	NaN
713	11	30.012	33.059	NaN	NaN	NaN	3.046999999999997	NaN	NaN	NaN
713	11	30.419	34.136	NaN	NaN	NaN	3.7170000000000023	NaN	NaN	NaN
713	11	30.782	33.141	NaN	NaN	NaN	2.358999999999998	NaN	NaN	NaN
713	11	30.421	34.227666666666664	NaN	NaN	NaN	3.806666666666665	NaN	NaN	NaN
713	11	30.383	33.02066666666666	NaN	NaN	NaN	2.6376666666666644	NaN	NaN	NaN
713	11	30.791	34.355	NaN	NaN	NaN	3.5639999999999965	NaN	NaN	NaN
713	11	31.241	35.312333333333335	NaN	NaN	NaN	4.071333333333335	NaN	NaN	NaN
713	11	31.381	35.864	NaN	NaN	NaN	4.482999999999997	NaN	NaN	NaN
713	11	31.162	34.45333333333333	NaN	NaN	NaN	3.291333333333334	NaN	NaN	NaN
713	11	31.265	33.946333333333335	NaN	NaN	NaN	2.6813333333333347	NaN	NaN	NaN
713	11	31.123	36.20333333333334	NaN	NaN	NaN	5.080333333333339	NaN	NaN	NaN
713	11	31.61	35.208666666666666	NaN	NaN	NaN	3.5986666666666665	NaN	NaN	NaN
713	11	31.318	33.29833333333334	NaN	NaN	NaN	1.9803333333333377	NaN	NaN	NaN
713	11	31.182	32.900000000000006	NaN	NaN	NaN	1.718000000000007	NaN	NaN	NaN
713	11	30.987	32.15133333333333	NaN	NaN	NaN	1.1643333333333352	NaN	NaN	NaN
713	11	31.046	33.25366666666667	NaN	NaN	NaN	2.207666666666668	NaN	NaN	NaN
713	11	30.792	33.50866666666667	NaN	NaN	NaN	2.7166666666666686	NaN	NaN	NaN
713	11	30.911	32.999	NaN	NaN	NaN	2.088000000000001	NaN	NaN	NaN
713	11	30.267	31.612333333333336	NaN	NaN	NaN	1.3453333333333362	NaN	NaN	NaN
713	11	30.325	31.848000000000003	NaN	NaN	NaN	1.5230000000000032	NaN	NaN	NaN
713	11	30.541	31.593666666666667	NaN	NaN	NaN	1.052666666666667	NaN	NaN	NaN
713	11	30.619	32.08833333333333	NaN	NaN	NaN	1.4693333333333314	NaN	NaN	NaN
713	11	30.966	32.898666666666664	NaN	NaN	NaN	1.9326666666666625	NaN	NaN	NaN
713	11	30.975	33.39533333333333	NaN	NaN	NaN	2.420333333333332	NaN	NaN	NaN
713	11	31.085	33.02633333333333	NaN	NaN	NaN	1.9413333333333327	NaN	NaN	NaN
713	11	31.611	34.629666666666665	NaN	NaN	NaN	3.0186666666666646	NaN	NaN	NaN
713	11	31.476	35.12233333333334	NaN	NaN	NaN	3.646333333333338	NaN	NaN	NaN
713	11	31.703	36.216	NaN	NaN	NaN	4.513000000000002	NaN	NaN	NaN
713	11	31.649	34.5	NaN	NaN	NaN	2.850999999999999	NaN	NaN	NaN
713	11	31.864	34.429	NaN	NaN	NaN	2.5650000000000013	NaN	NaN	NaN
713	11	29.038	30.09466666666667	NaN	NaN	NaN	1.0566666666666684	NaN	NaN	NaN
713	11	28.193	29.995	NaN	NaN	NaN	1.8019999999999996	NaN	NaN	NaN
713	11	27.602	28.745333333333335	NaN	NaN	NaN	1.1433333333333344	NaN	NaN	NaN
713	11	27.435	28.477333333333334	NaN	NaN	NaN	1.0423333333333353	NaN	NaN	NaN
713	11	25.611	27.554999999999996	NaN	NaN	NaN	1.9439999999999955	NaN	NaN	NaN
713	11	25.495	28.624666666666666	NaN	NaN	NaN	3.1296666666666653	NaN	NaN	NaN
713	11	24.987	27.68133333333333	NaN	NaN	NaN	2.694333333333333	NaN	NaN	NaN
713	11	24.675	26.298000000000002	NaN	NaN	NaN	1.623000000000001	NaN	NaN	NaN
713	11	24.166	27.510666666666665	NaN	NaN	NaN	3.344666666666665	NaN	NaN	NaN
713	11	24.306	26.348	NaN	NaN	NaN	2.041999999999998	NaN	NaN	NaN
713	11	24.324	27.581999999999997	NaN	NaN	NaN	3.2579999999999956	NaN	NaN	NaN
713	11	24.889	28.05033333333333	NaN	NaN	NaN	3.1613333333333316	NaN	NaN	NaN
713	11	24.948	28.421666666666667	NaN	NaN	NaN	3.4736666666666665	NaN	NaN	NaN
713	11	24.908	28.076999999999998	NaN	NaN	NaN	3.168999999999997	NaN	NaN	NaN
713	11	25.245	28.129666666666665	NaN	NaN	NaN	2.8846666666666643	NaN	NaN	NaN
713	11	25.027	26.927666666666667	NaN	NaN	NaN	1.900666666666666	NaN	NaN	NaN
713	11	25.3	27.509	NaN	NaN	NaN	2.2089999999999996	NaN	NaN	NaN
713	11	25.28	28.398	NaN	NaN	NaN	3.1179999999999986	NaN	NaN	NaN
713	11	24.541	25.680333333333333	NaN	NaN	NaN	1.139333333333333	NaN	NaN	NaN
713	11	24.656	27.024666666666665	NaN	NaN	NaN	2.368666666666666	NaN	NaN	NaN
713	11	24.468	26.456	NaN	NaN	NaN	1.9879999999999995	NaN	NaN	NaN
713	11	24.85	26.580000000000002	NaN	NaN	NaN	1.7300000000000004	NaN	NaN	NaN
713	11	24.99	27.310666666666666	NaN	NaN	NaN	2.3206666666666678	NaN	NaN	NaN
713	11	25.064	26.273	NaN	NaN	NaN	1.2089999999999996	NaN	NaN	NaN
713	11	24.814	26.684	NaN	NaN	NaN	1.870000000000001	NaN	NaN	NaN
713	11	25.047	27.04433333333333	NaN	NaN	NaN	1.99733333333333	NaN	NaN	NaN
713	11	25.103	27.550666666666668	NaN	NaN	NaN	2.4476666666666667	NaN	NaN	NaN
713	11	25.006	26.158	NaN	NaN	NaN	1.152000000000001	NaN	NaN	NaN
713	11	24.733	27.216333333333335	NaN	NaN	NaN	2.4833333333333343	NaN	NaN	NaN
713	11	24.381	25.772666666666666	NaN	NaN	NaN	1.3916666666666657	NaN	NaN	NaN
713	11	24.42	25.93766666666666	NaN	NaN	NaN	1.5176666666666598	NaN	NaN	NaN
713	11	24.505	26.186333333333334	NaN	NaN	NaN	1.6813333333333347	NaN	NaN	NaN
713	11	24.664	26.358666666666668	NaN	NaN	NaN	1.6946666666666665	NaN	NaN	NaN
713	11	24.712	26.346333333333334	NaN	NaN	NaN	1.634333333333334	NaN	NaN	NaN
713	11	24.829	22.608999999999998	NaN	NaN	NaN	-2.2200000000000024	NaN	NaN	NaN
713	11	24.382	23.256333333333334	NaN	NaN	NaN	-1.1256666666666675	NaN	NaN	NaN
713	11	24.01	22.557333333333332	NaN	NaN	NaN	-1.4526666666666692	NaN	NaN	NaN
713	11	23.561	21.25	NaN	NaN	NaN	-2.311	NaN	NaN	NaN
713	11	23.034	20.160666666666668	NaN	NaN	NaN	-2.8733333333333313	NaN	NaN	NaN
713	11	22.722	19.590666666666667	NaN	NaN	NaN	-3.131333333333334	NaN	NaN	NaN
713	11	22.039	19.364	NaN	NaN	NaN	-2.6750000000000007	NaN	NaN	NaN
713	11	21.589	19.239333333333335	NaN	NaN	NaN	-2.349666666666664	NaN	NaN	NaN
713	11	21.244	19.308666666666667	NaN	NaN	NaN	-1.9353333333333325	NaN	NaN	NaN
713	11	21.101	18.947333333333333	NaN	NaN	NaN	-2.153666666666666	NaN	NaN	NaN
713	11	20.894	18.990333333333336	NaN	NaN	NaN	-1.9036666666666626	NaN	NaN	NaN
713	11	20.69	18.892333333333337	NaN	NaN	NaN	-1.7976666666666645	NaN	NaN	NaN
713	11	20.513	18.68733333333333	NaN	NaN	NaN	-1.8256666666666703	NaN	NaN	NaN
713	11	20.34	18.68433333333333	NaN	NaN	NaN	-1.6556666666666686	NaN	NaN	NaN
713	11	20.121	18.193666666666665	NaN	NaN	NaN	-1.9273333333333333	NaN	NaN	NaN
713	11	19.946	18.091666666666665	NaN	NaN	NaN	-1.8543333333333365	NaN	NaN	NaN
713	11	19.731	18.137333333333334	NaN	NaN	NaN	-1.5936666666666675	NaN	NaN	NaN
713	11	19.524	18.029666666666667	NaN	NaN	NaN	-1.4943333333333335	NaN	NaN	NaN
713	11	19.184	17.761333333333337	NaN	NaN	NaN	-1.4226666666666645	NaN	NaN	NaN
713	11	14.399	15.482333333333335	NaN	NaN	NaN	1.0833333333333357	NaN	NaN	NaN
713	11	14.576	15.617666666666665	NaN	NaN	NaN	1.0416666666666643	NaN	NaN	NaN
713	11	14.798	15.858333333333334	NaN	NaN	NaN	1.0603333333333342	NaN	NaN	NaN
713	11	14.966	16.161666666666665	NaN	NaN	NaN	1.195666666666666	NaN	NaN	NaN
713	11	15.278	16.540666666666667	NaN	NaN	NaN	1.2626666666666662	NaN	NaN	NaN
713	11	15.688	17.913333333333338	NaN	NaN	NaN	2.225333333333337	NaN	NaN	NaN
713	11	16.156	17.959333333333333	NaN	NaN	NaN	1.8033333333333346	NaN	NaN	NaN
713	11	16.547	18.31866666666667	NaN	NaN	NaN	1.7716666666666683	NaN	NaN	NaN
713	11	16.591	17.662000000000003	NaN	NaN	NaN	1.0710000000000015	NaN	NaN	NaN
713	11	16.723	17.943	NaN	NaN	NaN	1.2200000000000024	NaN	NaN	NaN
713	11	16.956	18.649333333333335	NaN	NaN	NaN	1.6933333333333351	NaN	NaN	NaN
713	11	17.113	18.942666666666668	NaN	NaN	NaN	1.829666666666668	NaN	NaN	NaN
713	11	17.327	18.540000000000003	NaN	NaN	NaN	1.213000000000001	NaN	NaN	NaN
713	11	17.587	18.749	NaN	NaN	NaN	1.161999999999999	NaN	NaN	NaN
713	11	17.599	18.669	NaN	NaN	NaN	1.0700000000000003	NaN	NaN	NaN
713	11	17.952	19.429666666666666	NaN	NaN	NaN	1.4776666666666642	NaN	NaN	NaN
713	11	18.186	19.314666666666664	NaN	NaN	NaN	1.128666666666664	NaN	NaN	NaN
713	11	18.266	19.514	NaN	NaN	NaN	1.248000000000001	NaN	NaN	NaN
713	11	18.361	19.552000000000003	NaN	NaN	NaN	1.1910000000000025	NaN	NaN	NaN
713	11	18.781	20.751333333333335	NaN	NaN	NaN	1.9703333333333362	NaN	NaN	NaN
713	11	18.83	20.042333333333335	NaN	NaN	NaN	1.212333333333337	NaN	NaN	NaN
713	11	19.163	21.549999999999997	NaN	NaN	NaN	2.386999999999997	NaN	NaN	NaN
713	11	19.555	22.936333333333334	NaN	NaN	NaN	3.381333333333334	NaN	NaN	NaN
713	11	19.825	21.611666666666668	NaN	NaN	NaN	1.7866666666666688	NaN	NaN	NaN
713	11	19.846	21.146666666666665	NaN	NaN	NaN	1.3006666666666646	NaN	NaN	NaN
713	11	20.16	21.883666666666667	NaN	NaN	NaN	1.7236666666666665	NaN	NaN	NaN
713	11	20.353	22.366	NaN	NaN	NaN	2.012999999999998	NaN	NaN	NaN
713	11	20.314	22.343999999999998	NaN	NaN	NaN	2.0299999999999976	NaN	NaN	NaN
713	11	20.674	22.556	NaN	NaN	NaN	1.8820000000000014	NaN	NaN	NaN
713	11	20.726	22.373	NaN	NaN	NaN	1.647000000000002	NaN	NaN	NaN
713	11	20.94	23.852333333333334	NaN	NaN	NaN	2.9123333333333328	NaN	NaN	NaN
713	11	20.999	22.037666666666667	NaN	NaN	NaN	1.0386666666666677	NaN	NaN	NaN
713	11	20.549	21.628	NaN	NaN	NaN	1.0790000000000006	NaN	NaN	NaN
713	11	20.337	22.723	NaN	NaN	NaN	2.3859999999999992	NaN	NaN	NaN
713	11	20.766	23.98466666666667	NaN	NaN	NaN	3.218666666666671	NaN	NaN	NaN
713	11	20.959	23.105999999999998	NaN	NaN	NaN	2.1469999999999985	NaN	NaN	NaN
713	11	20.689	19.609333333333336	NaN	NaN	NaN	-1.0796666666666646	NaN	NaN	NaN
713	11	20.218	18.65133333333333	NaN	NaN	NaN	-1.56666666666667	NaN	NaN	NaN
713	11	19.947	21.646	NaN	NaN	NaN	1.6990000000000016	NaN	NaN	NaN
713	11	20.61	22.974999999999998	NaN	NaN	NaN	2.3649999999999984	NaN	NaN	NaN
713	11	19.691	18.587999999999997	NaN	NaN	NaN	-1.1030000000000015	NaN	NaN	NaN
713	11	18.99	17.44	NaN	NaN	NaN	-1.5499999999999972	NaN	NaN	NaN
713	11	19.148	20.990333333333336	NaN	NaN	NaN	1.842333333333336	NaN	NaN	NaN
713	11	19.208	20.378333333333334	NaN	NaN	NaN	1.1703333333333354	NaN	NaN	NaN
713	11	18.952	20.715	NaN	NaN	NaN	1.7629999999999981	NaN	NaN	NaN
713	11	19.341	21.784666666666666	NaN	NaN	NaN	2.4436666666666653	NaN	NaN	NaN
713	11	19.536	20.602999999999998	NaN	NaN	NaN	1.0669999999999966	NaN	NaN	NaN
713	11	19.477	21.43133333333333	NaN	NaN	NaN	1.9543333333333308	NaN	NaN	NaN
