# Supplementary material for: Pollination in a new climate: Assessing the potential influence of flower temperature variation on insect pollinator behaviour
Source: PLoS One. 2018 Aug 1;13(8):e0200549. doi: 10.1371/journal.pone.0200549 (PMC6070230; doi:10.1371/journal.pone.0200549)
Supplement: S1 Table — Raw data of Flower temperature measurement is in .csv format. Details of each file provided in README file. (ZIP) [file pone.0200549.s001.zip › Supplimentary_TableS1_RAW data/Species_13.csv]

715	13	26.25	25.25	NaN	NaN	NaN	-1.0	NaN	NaN	NaN
715	13	25.976	24.584333333333333	NaN	NaN	NaN	-1.3916666666666657	NaN	NaN	NaN
715	13	26.527	27.706333333333333	NaN	NaN	NaN	1.1793333333333322	NaN	NaN	NaN
715	13	28.536	27.054999999999996	NaN	NaN	NaN	-1.4810000000000052	NaN	NaN	NaN
715	13	28.404	27.148	NaN	NaN	NaN	-1.2560000000000002	NaN	NaN	NaN
715	13	28.05	26.302999999999997	NaN	NaN	NaN	-1.7470000000000034	NaN	NaN	NaN
715	13	27.6	26.590999999999998	NaN	NaN	NaN	-1.009000000000004	NaN	NaN	NaN
715	13	27.799	26.461000000000002	NaN	NaN	NaN	-1.3379999999999974	NaN	NaN	NaN
715	13	27.729	26.384333333333334	NaN	NaN	NaN	-1.3446666666666651	NaN	NaN	NaN
715	13	27.563	26.345333333333333	NaN	NaN	NaN	-1.2176666666666662	NaN	NaN	NaN
715	13	27.476	26.357333333333333	NaN	NaN	NaN	-1.118666666666666	NaN	NaN	NaN
715	13	29.875	28.825333333333333	NaN	NaN	NaN	-1.049666666666667	NaN	NaN	NaN
715	13	30.791	31.836333333333332	NaN	NaN	NaN	1.045333333333332	NaN	NaN	NaN
715	13	30.624	29.433000000000003	NaN	NaN	NaN	-1.1909999999999954	NaN	NaN	NaN
715	13	31.701	30.659666666666666	NaN	NaN	NaN	-1.041333333333334	NaN	NaN	NaN
715	13	31.914	30.052333333333333	NaN	NaN	NaN	-1.8616666666666681	NaN	NaN	NaN
715	13	31.8	30.490333333333336	NaN	NaN	NaN	-1.309666666666665	NaN	NaN	NaN
715	13	31.935	33.13	NaN	NaN	NaN	1.1950000000000038	NaN	NaN	NaN
715	13	30.34	27.807666666666666	NaN	NaN	NaN	-2.5323333333333338	NaN	NaN	NaN
715	13	29.165	26.492666666666665	NaN	NaN	NaN	-2.6723333333333343	NaN	NaN	NaN
715	13	28.448	26.454666666666668	NaN	NaN	NaN	-1.9933333333333323	NaN	NaN	NaN
715	13	27.433	25.112666666666666	NaN	NaN	NaN	-2.320333333333334	NaN	NaN	NaN
715	13	26.484	24.209666666666664	NaN	NaN	NaN	-2.274333333333338	NaN	NaN	NaN
715	13	25.772	23.769666666666666	NaN	NaN	NaN	-2.0023333333333326	NaN	NaN	NaN
715	13	25.658	22.985	NaN	NaN	NaN	-2.673000000000002	NaN	NaN	NaN
715	13	25.248	23.764333333333337	NaN	NaN	NaN	-1.4836666666666645	NaN	NaN	NaN
715	13	25.369	23.907666666666668	NaN	NaN	NaN	-1.4613333333333323	NaN	NaN	NaN
715	13	25.5	23.337333333333333	NaN	NaN	NaN	-2.1626666666666665	NaN	NaN	NaN
715	13	25.551	23.936333333333334	NaN	NaN	NaN	-1.6146666666666647	NaN	NaN	NaN
715	13	25.437	23.602999999999998	NaN	NaN	NaN	-1.8340000000000032	NaN	NaN	NaN
715	13	24.984	23.182666666666666	NaN	NaN	NaN	-1.8013333333333357	NaN	NaN	NaN
715	13	24.906	23.522333333333336	NaN	NaN	NaN	-1.383666666666663	NaN	NaN	NaN
715	13	24.939	23.209	NaN	NaN	NaN	-1.7300000000000004	NaN	NaN	NaN
715	13	25.292	24.034666666666666	NaN	NaN	NaN	-1.2573333333333352	NaN	NaN	NaN
715	13	25.089	22.682333333333332	NaN	NaN	NaN	-2.4066666666666663	NaN	NaN	NaN
715	13	24.802	22.474333333333334	NaN	NaN	NaN	-2.3276666666666657	NaN	NaN	NaN
715	13	24.807	22.855	NaN	NaN	NaN	-1.9519999999999982	NaN	NaN	NaN
715	13	25.104	22.785666666666668	NaN	NaN	NaN	-2.3183333333333316	NaN	NaN	NaN
715	13	25.11	22.433333333333334	NaN	NaN	NaN	-2.676666666666666	NaN	NaN	NaN
715	13	24.455	21.733999999999998	NaN	NaN	NaN	-2.721	NaN	NaN	NaN
715	13	24.297	21.785	NaN	NaN	NaN	-2.5120000000000005	NaN	NaN	NaN
715	13	24.149	22.177000000000003	NaN	NaN	NaN	-1.9719999999999978	NaN	NaN	NaN
715	13	24.055	22.177333333333333	NaN	NaN	NaN	-1.8776666666666664	NaN	NaN	NaN
715	13	24.3	22.358999999999998	NaN	NaN	NaN	-1.9410000000000025	NaN	NaN	NaN
715	13	24.352	22.245333333333335	NaN	NaN	NaN	-2.1066666666666656	NaN	NaN	NaN
715	13	24.508	22.586666666666662	NaN	NaN	NaN	-1.9213333333333367	NaN	NaN	NaN
715	13	24.775	22.929000000000002	NaN	NaN	NaN	-1.8459999999999965	NaN	NaN	NaN
715	13	24.824	22.461000000000002	NaN	NaN	NaN	-2.3629999999999995	NaN	NaN	NaN
715	13	24.888	22.388333333333335	NaN	NaN	NaN	-2.4996666666666663	NaN	NaN	NaN
715	13	24.625	22.570333333333334	NaN	NaN	NaN	-2.054666666666666	NaN	NaN	NaN
715	13	24.401	21.957666666666668	NaN	NaN	NaN	-2.4433333333333316	NaN	NaN	NaN
715	13	24.516	23.041666666666668	NaN	NaN	NaN	-1.4743333333333304	NaN	NaN	NaN
715	13	24.038	21.89033333333333	NaN	NaN	NaN	-2.1476666666666695	NaN	NaN	NaN
715	13	23.85	22.376	NaN	NaN	NaN	-1.4740000000000002	NaN	NaN	NaN
715	13	23.678	21.551333333333332	NaN	NaN	NaN	-2.1266666666666687	NaN	NaN	NaN
715	13	23.143	22.051666666666666	NaN	NaN	NaN	-1.0913333333333348	NaN	NaN	NaN
715	13	22.492	20.871	NaN	NaN	NaN	-1.6210000000000022	NaN	NaN	NaN
715	13	22.213	20.95566666666667	NaN	NaN	NaN	-1.2573333333333316	NaN	NaN	NaN
715	13	21.612	19.447333333333336	NaN	NaN	NaN	-2.164666666666662	NaN	NaN	NaN
715	13	21.307	19.872000000000003	NaN	NaN	NaN	-1.4349999999999952	NaN	NaN	NaN
715	13	15.87	17.221	NaN	NaN	NaN	1.3510000000000009	NaN	NaN	NaN
715	13	16.341	17.601	NaN	NaN	NaN	1.259999999999998	NaN	NaN	NaN
715	13	18.702	20.598	NaN	NaN	NaN	1.8959999999999972	NaN	NaN	NaN
715	13	19.288	20.409333333333333	NaN	NaN	NaN	1.1213333333333324	NaN	NaN	NaN
715	13	19.528	21.116666666666667	NaN	NaN	NaN	1.5886666666666684	NaN	NaN	NaN
715	13	19.574	20.73	NaN	NaN	NaN	1.1559999999999988	NaN	NaN	NaN
715	13	19.783	21.755666666666666	NaN	NaN	NaN	1.9726666666666652	NaN	NaN	NaN
715	13	19.771	21.374333333333336	NaN	NaN	NaN	1.6033333333333353	NaN	NaN	NaN
715	13	20.078	21.566666666666663	NaN	NaN	NaN	1.4886666666666635	NaN	NaN	NaN
715	13	20.348	21.883	NaN	NaN	NaN	1.5350000000000001	NaN	NaN	NaN
715	13	20.964	22.09166666666667	NaN	NaN	NaN	1.12766666666667	NaN	NaN	NaN
715	13	20.223	21.70866666666667	NaN	NaN	NaN	1.4856666666666705	NaN	NaN	NaN
715	13	20.316	21.948666666666668	NaN	NaN	NaN	1.632666666666669	NaN	NaN	NaN
715	13	20.34	18.284	NaN	NaN	NaN	-2.056000000000001	NaN	NaN	NaN
715	13	19.652	18.37033333333333	NaN	NaN	NaN	-1.2816666666666698	NaN	NaN	NaN
715	13	19.718	22.151333333333337	NaN	NaN	NaN	2.433333333333337	NaN	NaN	NaN
715	13	20.31	22.258	NaN	NaN	NaN	1.9480000000000004	NaN	NaN	NaN
715	13	19.729	18.71233333333333	NaN	NaN	NaN	-1.0166666666666693	NaN	NaN	NaN
715	13	18.828	20.093999999999998	NaN	NaN	NaN	1.2659999999999982	NaN	NaN	NaN
715	13	19.232	20.353666666666665	NaN	NaN	NaN	1.1216666666666661	NaN	NaN	NaN
715	13	19.413	20.78	NaN	NaN	NaN	1.3670000000000009	NaN	NaN	NaN
715	13	18.689	17.523333333333333	NaN	NaN	NaN	-1.1656666666666666	NaN	NaN	NaN
715	13	18.311	17.283333333333335	NaN	NaN	NaN	-1.027666666666665	NaN	NaN	NaN
715	13	18.04	16.666333333333334	NaN	NaN	NaN	-1.373666666666665	NaN	NaN	NaN
715	13	17.878	16.397000000000002	NaN	NaN	NaN	-1.480999999999998	NaN	NaN	NaN
715	13	17.611	16.213333333333335	NaN	NaN	NaN	-1.397666666666666	NaN	NaN	NaN
715	13	17.336	16.30966666666667	NaN	NaN	NaN	-1.02633333333333	NaN	NaN	NaN
715	13	15.493	14.485333333333335	NaN	NaN	NaN	-1.0076666666666654	NaN	NaN	NaN
715	13	15.469	14.353333333333333	NaN	NaN	NaN	-1.115666666666666	NaN	NaN	NaN
715	13	15.333	14.321666666666665	NaN	NaN	NaN	-1.0113333333333347	NaN	NaN	NaN
759	13	17.677	18.817	NaN	17.962	18.744	1.1400000000000006	NaN	0.28500000000000014	1.0670000000000002
759	13	18.249	19.293	NaN	18.786	19.216	1.0440000000000005	NaN	0.5370000000000026	0.9670000000000023
759	13	18.667	19.883	NaN	19.188	19.775	1.2159999999999975	NaN	0.5209999999999972	1.107999999999997
759	13	19.673	20.741	NaN	20.804	21.057	1.0680000000000014	NaN	1.1310000000000002	1.3840000000000003
759	13	20.232	21.508	NaN	20.806	22.091	1.2759999999999998	NaN	0.5740000000000016	1.8590000000000018
759	13	20.561	19.321	NaN	19.669	22.086	-1.2399999999999984	NaN	-0.8919999999999995	1.5249999999999986
759	13	20.69	23.122	NaN	22.314	22.709	2.4319999999999986	NaN	1.6239999999999988	2.0189999999999984
759	13	21.233	22.704	NaN	21.61	22.981	1.471	NaN	0.3769999999999989	1.748000000000001
759	13	21.519	23.14	NaN	22.136	23.587	1.6210000000000022	NaN	0.6170000000000009	2.0680000000000014
759	13	21.892	23.399	NaN	23.411	24.082	1.5070000000000014	NaN	1.519000000000002	2.1900000000000013
759	13	21.485	20.475	NaN	20.592	24.457	-1.009999999999998	NaN	-0.8930000000000007	2.9720000000000013
759	13	21.713	20.345	NaN	20.888	24.425	-1.368000000000002	NaN	-0.8249999999999993	2.7119999999999997
759	13	22.169	24.167	NaN	22.708	24.577	1.998000000000001	NaN	0.5389999999999979	2.4080000000000013
759	13	22.875	25.192	NaN	24.488	26.496	2.317	NaN	1.6129999999999995	3.6209999999999987
759	13	23.489	26.315	NaN	25.242	26.718	2.8260000000000005	NaN	1.7530000000000001	3.228999999999999
759	13	23.567	26.406	NaN	25.28	27.445	2.8389999999999986	NaN	1.713000000000001	3.878
759	13	23.531	28.926	NaN	25.642	28.327	5.395	NaN	2.1110000000000007	4.796000000000003
759	13	24.641	28.608	NaN	26.058	29.32	3.9670000000000023	NaN	1.4170000000000016	4.679000000000002
759	13	25.348	28.548	NaN	26.662	28.913	3.1999999999999993	NaN	1.314	3.5650000000000013
759	13	25.426	23.183	NaN	23.418	29.211	-2.2429999999999986	NaN	-2.007999999999999	3.785
759	13	24.264	25.842	NaN	23.336	29.241	1.5779999999999994	NaN	-0.9280000000000008	4.977
759	13	24.017	27.376	NaN	23.428	29.079	3.3590000000000018	NaN	-0.5889999999999986	5.062000000000001
759	13	24.952	26.661	NaN	26.45	28.93	1.7089999999999996	NaN	1.4979999999999976	3.977999999999998
759	13	25.086	23.9	NaN	23.403	29.082	-1.186	NaN	-1.6829999999999998	3.996000000000002
759	13	24.291	26.108	NaN	24.149	29.137	1.8170000000000002	NaN	-0.14199999999999946	4.846
759	13	24.065	27.385	NaN	23.236	29.891	3.3200000000000003	NaN	-0.8290000000000006	5.825999999999997
759	13	25.575	29.742	NaN	26.613	30.434	4.167000000000002	NaN	1.0380000000000003	4.859000000000002
759	13	26.362	27.63	NaN	27.158	30.989	1.2680000000000007	NaN	0.7960000000000029	4.6270000000000024
759	13	25.449	29.044	NaN	26.413	30.409	3.594999999999999	NaN	0.9639999999999986	4.959999999999997
759	13	26.105	24.91	NaN	24.449	31.171	-1.1950000000000003	NaN	-1.6559999999999988	5.065999999999999
759	13	25.601	27.36	NaN	25.301	30.726	1.7590000000000003	NaN	-0.3000000000000007	5.125
759	13	25.707	27.372	NaN	25.205	31.5	1.6649999999999991	NaN	-0.5020000000000024	5.792999999999999
759	13	26.536	29.046	NaN	26.595	31.362	2.509999999999998	NaN	0.0589999999999975	4.825999999999997
759	13	26.933	29.357	NaN	26.417	31.442	2.4239999999999995	NaN	-0.5159999999999982	4.509
759	13	26.39	30.06	NaN	25.962	32.177	3.669999999999998	NaN	-0.4280000000000008	5.786999999999999
759	13	26.917	30.318	NaN	27.303	31.204	3.401	NaN	0.38599999999999923	4.286999999999999
759	13	27.407	28.81	NaN	26.15	31.034	1.4029999999999987	NaN	-1.2570000000000014	3.626999999999999
759	13	27.64	24.335	NaN	24.573	31.529	-3.3049999999999997	NaN	-3.067	3.8889999999999993
759	13	26.51	24.157	NaN	23.124	30.968	-2.3530000000000015	NaN	-3.386000000000003	4.457999999999998
759	13	26.501	28.223	NaN	25.637	30.532	1.7219999999999978	NaN	-0.8640000000000008	4.030999999999999
759	13	26.632	25.12	NaN	24.138	30.247	-1.5120000000000005	NaN	-2.4939999999999998	3.6149999999999984
759	13	25.683	27.641	NaN	24.902	30.876	1.9579999999999984	NaN	-0.7809999999999988	5.193000000000001
759	13	25.36	24.331	NaN	24.127	29.07	-1.029	NaN	-1.2330000000000005	3.710000000000001
759	13	25.488	24.289	NaN	24.984	28.245	-1.198999999999998	NaN	-0.5039999999999978	2.7570000000000014
759	13	24.596	26.211	NaN	25.531	28.03	1.6149999999999984	NaN	0.9349999999999987	3.434000000000001
759	13	23.97	25.257	NaN	25.21	27.218	1.2870000000000026	NaN	1.240000000000002	3.248000000000001
759	13	23.697	24.73	NaN	23.439	26.846	1.0330000000000013	NaN	-0.2579999999999991	3.149000000000001
759	13	22.279	24.0	NaN	22.844	25.869	1.721	NaN	0.5650000000000013	3.59
759	13	22.191	24.139	NaN	23.116	24.752	1.9480000000000004	NaN	0.9250000000000007	2.561
759	13	22.31	23.379	NaN	23.024	25.481	1.0690000000000026	NaN	0.7140000000000022	3.171000000000003
759	13	22.258	20.786	NaN	21.5	26.327	-1.4719999999999978	NaN	-0.7579999999999991	4.069000000000003
759	13	22.296	20.506	NaN	19.655	26.319	-1.7899999999999991	NaN	-2.6409999999999982	4.023
759	13	22.343	20.139	NaN	19.346	25.905	-2.2040000000000006	NaN	-2.997	3.562000000000001
759	13	21.793	18.97	NaN	18.677	25.304	-2.8230000000000004	NaN	-3.1159999999999997	3.5109999999999992
759	13	21.508	19.439	NaN	18.494	25.284	-2.068999999999999	NaN	-3.0139999999999993	3.776
759	13	21.392	19.063	NaN	18.63	24.757	-2.3290000000000006	NaN	-2.7620000000000005	3.365000000000002
759	13	21.36	19.785	NaN	19.343	23.79	-1.5749999999999993	NaN	-2.0169999999999995	2.4299999999999997
759	13	21.19	19.449	NaN	19.319	23.887	-1.7409999999999997	NaN	-1.8710000000000022	2.696999999999999
759	13	20.923	18.613	NaN	18.448	24.485	-2.3099999999999987	NaN	-2.474999999999998	3.562000000000001
759	13	20.663	17.62	NaN	17.502	24.928	-3.0429999999999993	NaN	-3.1610000000000014	4.265000000000001
759	13	20.387	17.946	NaN	17.401	24.417	-2.440999999999999	NaN	-2.9860000000000007	4.030000000000001
759	13	17.732	29.341	NaN	17.968	18.138	11.609000000000002	NaN	0.23600000000000065	0.40600000000000236
759	13	18.861	20.048	NaN	19.776	20.047	1.1869999999999976	NaN	0.9149999999999991	1.186
759	13	20.23	22.93	NaN	21.989	22.941	2.6999999999999993	NaN	1.7590000000000003	2.7109999999999985
759	13	22.013	23.142	NaN	23.565	24.612	1.1289999999999978	NaN	1.5519999999999996	2.5989999999999966
759	13	23.295	22.278	NaN	22.646	26.233	-1.017000000000003	NaN	-0.6490000000000009	2.937999999999999
759	13	22.878	25.749	NaN	24.795	26.77	2.8709999999999987	NaN	1.9170000000000016	3.8919999999999995
759	13	23.549	25.903	NaN	25.628	27.311	2.353999999999999	NaN	2.0790000000000006	3.7620000000000005
759	13	25.026	26.064	NaN	26.337	28.002	1.0380000000000003	NaN	1.311	2.975999999999999
759	13	24.926	27.121	NaN	26.231	28.303	2.1950000000000003	NaN	1.3050000000000033	3.3770000000000024
759	13	24.011	25.385	NaN	24.409	27.173	1.3740000000000023	NaN	0.3979999999999997	3.161999999999999
759	13	23.411	25.304	NaN	23.381	27.107	1.8929999999999971	NaN	-0.030000000000001137	3.695999999999998
759	13	24.647	28.765	NaN	26.87	28.272	4.118000000000002	NaN	2.2230000000000025	3.625
759	13	25.409	26.648	NaN	25.589	28.215	1.2390000000000008	NaN	0.17999999999999972	2.806000000000001
759	13	25.005	22.614	NaN	23.973	27.809	-2.3909999999999982	NaN	-1.032	2.804000000000002
759	13	25.614	28.018	NaN	25.847	28.694	2.404	NaN	0.23300000000000054	3.0799999999999983
759	13	25.883	26.908	NaN	26.484	29.532	1.0250000000000021	NaN	0.6010000000000026	3.649000000000001
759	13	25.091	26.656	NaN	24.963	29.5	1.5649999999999977	NaN	-0.1280000000000001	4.408999999999999
759	13	25.962	28.004	NaN	27.675	29.745	2.0420000000000016	NaN	1.713000000000001	3.7830000000000013
759	13	24.849	23.671	NaN	23.345	29.771	-1.1780000000000008	NaN	-1.5040000000000013	4.922000000000001
759	13	24.55	25.706	NaN	24.568	29.938	1.1559999999999988	NaN	0.018000000000000682	5.387999999999998
759	13	24.983	26.82	NaN	26.731	30.045	1.8369999999999997	NaN	1.748000000000001	5.062000000000001
759	13	25.68	28.657	NaN	26.045	29.598	2.9770000000000003	NaN	0.365000000000002	3.9179999999999993
759	13	25.837	27.238	NaN	25.769	29.71	1.4009999999999998	NaN	-0.06800000000000139	3.873000000000001
759	13	26.623	28.929	NaN	27.526	30.426	2.3059999999999974	NaN	0.9029999999999987	3.8029999999999973
759	13	25.507	26.553	NaN	24.331	30.939	1.0459999999999994	NaN	-1.176000000000002	5.431999999999999
759	13	26.203	27.589	NaN	26.083	30.856	1.3859999999999992	NaN	-0.120000000000001	4.653000000000002
759	13	26.625	24.32	NaN	25.562	30.516	-2.3049999999999997	NaN	-1.0629999999999988	3.8909999999999982
759	13	26.895	25.468	NaN	25.069	31.256	-1.4269999999999996	NaN	-1.8260000000000005	4.361000000000001
759	13	26.376	25.216	NaN	25.712	30.337	-1.1600000000000001	NaN	-0.6640000000000015	3.9609999999999985
759	13	26.41	25.233	NaN	26.209	30.397	-1.1769999999999996	NaN	-0.2010000000000005	3.9869999999999983
759	13	26.602	23.633	NaN	25.643	30.265	-2.969000000000001	NaN	-0.9589999999999996	3.6630000000000003
759	13	26.166	24.453	NaN	25.938	30.123	-1.713000000000001	NaN	-0.22800000000000153	3.9570000000000007
759	13	25.501	23.828	NaN	25.864	30.016	-1.6730000000000018	NaN	0.36299999999999955	4.514999999999997
759	13	24.308	22.634	NaN	22.738	29.677	-1.6739999999999995	NaN	-1.5700000000000003	5.369
759	13	25.469	22.092	NaN	23.158	29.524	-3.3770000000000024	NaN	-2.311	4.055
759	13	25.154	24.143	NaN	25.269	28.48	-1.0109999999999992	NaN	0.11499999999999844	3.3260000000000005
759	13	25.031	23.977	NaN	24.439	28.988	-1.0539999999999985	NaN	-0.5919999999999987	3.9570000000000007
759	13	25.22	23.843	NaN	24.568	29.047	-1.376999999999999	NaN	-0.6519999999999975	3.8270000000000017
759	13	24.889	22.836	NaN	25.223	28.398	-2.053000000000001	NaN	0.33399999999999963	3.5090000000000003
759	13	25.296	24.194	NaN	25.198	28.052	-1.1020000000000003	NaN	-0.09799999999999898	2.7560000000000002
759	13	25.175	22.353	NaN	24.712	27.998	-2.821999999999999	NaN	-0.46300000000000097	2.8230000000000004
759	13	24.652	23.186	NaN	24.947	27.827	-1.466000000000001	NaN	0.29499999999999815	3.1750000000000007
759	13	24.973	23.177	NaN	24.626	28.161	-1.7959999999999994	NaN	-0.34699999999999775	3.1880000000000024
759	13	24.446	21.946	NaN	23.375	27.465	-2.5	NaN	-1.0710000000000015	3.0189999999999984
759	13	24.429	22.839	NaN	23.407	27.698	-1.5899999999999999	NaN	-1.0219999999999985	3.269000000000002
759	13	24.269	22.769	NaN	23.678	27.918	-1.5	NaN	-0.5909999999999975	3.649000000000001
759	13	24.121	22.632	NaN	23.055	27.063	-1.4889999999999972	NaN	-1.065999999999999	2.942
759	13	24.342	23.063	NaN	23.757	28.442	-1.279	NaN	-0.5849999999999973	4.100000000000001
759	13	23.314	21.014	NaN	21.524	27.841	-2.3000000000000007	NaN	-1.7899999999999991	4.527000000000001
759	13	23.389	20.883	NaN	19.758	28.183	-2.5060000000000002	NaN	-3.6310000000000002	4.7940000000000005
759	13	23.22	20.283	NaN	19.546	26.666	-2.9369999999999976	NaN	-3.6739999999999995	3.4460000000000015
759	13	22.783	21.105	NaN	20.721	25.659	-1.6780000000000008	NaN	-2.062000000000001	2.8759999999999977
759	13	23.044	21.849	NaN	22.174	25.256	-1.1950000000000003	NaN	-0.870000000000001	2.2119999999999997
759	13	22.77	20.37	NaN	19.458	25.958	-2.3999999999999986	NaN	-3.312000000000001	3.187999999999999
759	13	22.571	20.188	NaN	19.16	27.186	-2.3830000000000027	NaN	-3.4110000000000014	4.614999999999998
759	13	22.684	20.322	NaN	19.196	26.428	-2.362000000000002	NaN	-3.4879999999999995	3.7439999999999998
759	13	22.14	19.643	NaN	18.982	25.864	-2.497	NaN	-3.1580000000000013	3.724
759	13	22.505	20.31	NaN	20.46	25.371	-2.1950000000000003	NaN	-2.044999999999998	2.8659999999999997
759	13	22.37	20.492	NaN	21.043	26.202	-1.8780000000000001	NaN	-1.3270000000000017	3.8320000000000007
759	13	21.969	20.782	NaN	21.919	26.865	-1.1870000000000012	NaN	-0.05000000000000071	4.895999999999997
759	13	22.015	20.226	NaN	21.108	26.149	-1.7890000000000015	NaN	-0.907	4.134
759	13	16.804	17.998	NaN	17.503	16.82	1.1940000000000026	NaN	0.6990000000000016	0.01600000000000179
759	13	19.159	18.116	NaN	18.093	19.246	-1.0429999999999993	NaN	-1.065999999999999	0.08699999999999974
759	13	20.591	19.406	NaN	19.736	20.913	-1.1850000000000023	NaN	-0.8550000000000004	0.3219999999999992
759	13	23.372	22.211	NaN	22.339	24.094	-1.1610000000000014	NaN	-1.0330000000000013	0.7220000000000013
759	13	24.298	22.995	NaN	22.848	25.729	-1.3029999999999973	NaN	-1.4499999999999993	1.431000000000001
759	13	24.536	23.41	NaN	22.417	26.53	-1.1260000000000012	NaN	-2.1189999999999998	1.9939999999999998
759	13	25.093	23.323	NaN	23.308	27.371	-1.7699999999999996	NaN	-1.7850000000000001	2.2779999999999987
759	13	25.433	23.388	NaN	23.116	28.091	-2.044999999999998	NaN	-2.317	2.6580000000000013
759	13	26.471	24.361	NaN	24.297	29.251	-2.1099999999999994	NaN	-2.1739999999999995	2.780000000000001
759	13	26.883	25.038	NaN	24.891	29.818	-1.8449999999999989	NaN	-1.9920000000000009	2.9350000000000023
759	13	27.679	29.239	NaN	28.896	30.347	1.5600000000000023	NaN	1.2170000000000023	2.668000000000003
759	13	28.226	29.439	NaN	28.635	31.206	1.213000000000001	NaN	0.4090000000000025	2.9800000000000004
759	13	29.137	27.908	NaN	28.615	31.987	-1.2289999999999992	NaN	-0.522000000000002	2.849999999999998
759	13	28.613	29.725	NaN	28.914	32.08	1.1120000000000019	NaN	0.30100000000000193	3.4669999999999987
759	13	28.536	30.943	NaN	29.183	32.174	2.407	NaN	0.6469999999999985	3.637999999999998
759	13	29.87	32.157	NaN	30.438	32.468	2.2869999999999955	NaN	0.5679999999999978	2.5980000000000025
759	13	30.535	31.57	NaN	29.785	34.336	1.0350000000000001	NaN	-0.75	3.8009999999999984
759	13	30.477	32.67	NaN	30.053	33.3	2.1930000000000014	NaN	-0.4239999999999995	2.822999999999997
759	13	30.963	29.61	NaN	28.285	33.777	-1.3530000000000015	NaN	-2.678000000000001	2.814
759	13	31.295	32.364	NaN	30.846	33.908	1.0689999999999955	NaN	-0.4490000000000016	2.6129999999999995
759	13	32.542	33.897	NaN	31.376	35.316	1.3549999999999969	NaN	-1.1660000000000004	2.774000000000001
759	13	34.779	37.062	NaN	33.432	37.657	2.282999999999994	NaN	-1.3470000000000013	2.877999999999993
759	13	35.364	34.353	NaN	31.858	37.682	-1.0109999999999957	NaN	-3.5059999999999967	2.318000000000005
759	13	35.409	34.189	NaN	31.48	37.745	-1.2199999999999989	NaN	-3.9289999999999985	2.3359999999999985
759	13	35.685	34.321	NaN	32.448	37.872	-1.3640000000000043	NaN	-3.237000000000002	2.1869999999999976
759	13	35.708	33.852	NaN	30.871	38.28	-1.8560000000000016	NaN	-4.837	2.5720000000000027
759	13	35.226	33.903	NaN	30.369	38.001	-1.3230000000000004	NaN	-4.856999999999999	2.7749999999999986
759	13	36.352	35.195	NaN	31.809	39.591	-1.1569999999999965	NaN	-4.542999999999996	3.2390000000000043
759	13	36.966	35.751	NaN	31.932	40.045	-1.2150000000000034	NaN	-5.0340000000000025	3.0790000000000006
759	13	37.851	35.157	NaN	32.152	41.568	-2.6940000000000026	NaN	-5.698999999999998	3.7169999999999987
764	13	30.096	31.126	NaN	30.195	29.763	1.0300000000000011	NaN	0.0990000000000002	-0.3329999999999984
764	13	31.308	30.181	NaN	26.584	30.848	-1.126999999999999	NaN	-4.724	-0.46000000000000085
764	13	31.73	29.797	NaN	27.525	31.228	-1.9329999999999998	NaN	-4.205000000000002	-0.5019999999999989
764	13	31.938	30.629	NaN	27.569	31.548	-1.3089999999999975	NaN	-4.369	-0.39000000000000057
764	13	32.152	30.51	NaN	27.604	31.796	-1.6419999999999995	NaN	-4.548000000000002	-0.35600000000000165
764	13	32.473	30.149	NaN	27.513	32.05	-2.323999999999998	NaN	-4.959999999999997	-0.4230000000000018
764	13	32.685	31.022	NaN	28.193	32.296	-1.6630000000000038	NaN	-4.492000000000001	-0.3890000000000029
764	13	32.964	30.755	NaN	28.291	32.555	-2.2089999999999996	NaN	-4.672999999999998	-0.4089999999999989
764	13	33.158	30.869	NaN	28.156	32.823	-2.2890000000000015	NaN	-5.0020000000000024	-0.33500000000000085
764	13	33.394	30.39	NaN	28.192	33.127	-3.003999999999998	NaN	-5.201999999999998	-0.2669999999999959
764	13	33.891	32.543	NaN	29.155	33.597	-1.347999999999999	NaN	-4.735999999999997	-0.29399999999999693
764	13	34.232	32.192	NaN	29.157	33.939	-2.039999999999999	NaN	-5.074999999999999	-0.29299999999999926
764	13	34.658	33.58	NaN	30.303	34.398	-1.078000000000003	NaN	-4.355	-0.259999999999998
764	13	35.071	33.866	NaN	30.404	34.875	-1.2049999999999983	NaN	-4.666999999999998	-0.19599999999999795
764	13	35.441	33.978	NaN	30.835	35.184	-1.463000000000001	NaN	-4.606000000000002	-0.257000000000005
764	13	35.508	33.133	NaN	29.614	35.403	-2.375	NaN	-5.894000000000002	-0.10500000000000398
764	13	35.875	33.687	NaN	29.56	35.786	-2.1880000000000024	NaN	-6.315000000000001	-0.08899999999999864
764	13	36.044	33.33	NaN	29.909	36.162	-2.7139999999999986	NaN	-6.134999999999998	0.1180000000000021
764	13	36.395	34.132	NaN	29.943	36.483	-2.2630000000000052	NaN	-6.452000000000002	0.08799999999999386
764	13	36.671	33.845	NaN	30.313	36.68	-2.8260000000000005	NaN	-6.3580000000000005	0.009000000000000341
764	13	36.68	34.241	NaN	31.001	36.841	-2.439	NaN	-5.6789999999999985	0.16100000000000136
764	13	37.058	35.401	NaN	31.714	37.124	-1.6569999999999965	NaN	-5.344000000000001	0.0660000000000025
764	13	36.933	34.527	NaN	30.912	37.095	-2.405999999999999	NaN	-6.021000000000001	0.16199999999999903
764	13	36.899	35.212	NaN	31.338	37.082	-1.6869999999999976	NaN	-5.561	0.18299999999999983
764	13	36.916	34.555	NaN	30.853	37.148	-2.360999999999997	NaN	-6.062999999999995	0.23200000000000642
764	13	37.016	34.426	NaN	30.259	37.372	-2.5899999999999963	NaN	-6.756999999999998	0.35600000000000165
764	13	37.161	35.412	NaN	30.977	37.494	-1.7490000000000023	NaN	-6.184000000000001	0.3329999999999984
764	13	37.247	35.541	NaN	31.116	37.563	-1.706000000000003	NaN	-6.131	0.3160000000000025
764	13	37.38	35.144	NaN	31.297	37.776	-2.236000000000004	NaN	-6.083000000000002	0.3960000000000008
764	13	37.51	36.434	NaN	31.131	37.939	-1.0760000000000005	NaN	-6.378999999999998	0.42900000000000205
764	13	37.768	35.833	NaN	31.243	38.14	-1.9350000000000023	NaN	-6.525000000000002	0.3719999999999999
764	13	37.64	35.455	NaN	31.588	38.1	-2.1850000000000023	NaN	-6.052	0.46000000000000085
764	13	37.587	35.514	NaN	31.82	38.101	-2.0730000000000004	NaN	-5.767000000000003	0.5139999999999958
764	13	37.687	36.435	NaN	31.371	38.265	-1.2519999999999953	NaN	-6.315999999999999	0.578000000000003
764	13	37.786	35.972	NaN	31.938	38.356	-1.814	NaN	-5.8480000000000025	0.5700000000000003
764	13	41.864	42.897	NaN	35.517	43.192	1.0330000000000013	NaN	-6.346999999999994	1.328000000000003
764	13	42.124	39.276	NaN	35.356	43.596	-2.847999999999999	NaN	-6.768000000000001	1.4719999999999942
764	13	42.357	39.235	NaN	37.097	43.823	-3.122	NaN	-5.259999999999998	1.466000000000001
764	13	42.713	39.736	NaN	37.536	44.11	-2.977000000000004	NaN	-5.177	1.3969999999999985
764	13	42.698	39.639	NaN	37.542	44.354	-3.0589999999999975	NaN	-5.155999999999999	1.6559999999999988
764	13	42.953	39.091	NaN	37.077	44.589	-3.862000000000002	NaN	-5.876000000000005	1.6359999999999957
764	13	42.901	39.493	NaN	37.638	44.35	-3.4080000000000013	NaN	-5.263000000000005	1.448999999999998
764	13	42.692	39.403	NaN	37.799	44.36	-3.2890000000000015	NaN	-4.893000000000001	1.6679999999999993
764	13	43.093	39.083	NaN	37.189	44.627	-4.010000000000005	NaN	-5.9040000000000035	1.533999999999999
764	13	42.74	39.651	NaN	37.596	44.387	-3.0889999999999986	NaN	-5.1440000000000055	1.6469999999999985
764	13	42.668	39.32	NaN	36.935	44.148	-3.347999999999999	NaN	-5.732999999999997	1.480000000000004
764	13	42.991	39.593	NaN	37.103	44.557	-3.397999999999996	NaN	-5.887999999999998	1.5660000000000025
764	13	43.196	39.736	NaN	38.433	44.691	-3.460000000000001	NaN	-4.762999999999998	1.4950000000000045
764	13	42.853	39.619	NaN	37.682	44.413	-3.2340000000000018	NaN	-5.170999999999999	1.5599999999999952
764	13	42.877	39.288	NaN	37.22	44.312	-3.5890000000000057	NaN	-5.657000000000004	1.4349999999999952
764	13	43.011	39.881	NaN	37.561	44.168	-3.1300000000000026	NaN	-5.450000000000003	1.1569999999999965
764	13	43.411	39.972	NaN	37.986	44.649	-3.439	NaN	-5.425000000000004	1.2379999999999995
764	13	43.076	39.713	NaN	37.371	44.41	-3.3629999999999995	NaN	-5.704999999999998	1.333999999999996
764	13	42.83	39.463	NaN	37.233	44.077	-3.3669999999999973	NaN	-5.597000000000001	1.2469999999999999
764	13	42.611	38.832	NaN	36.759	44.015	-3.7789999999999964	NaN	-5.851999999999997	1.4040000000000035
764	13	43.028	39.647	NaN	37.595	44.407	-3.3810000000000002	NaN	-5.433	1.3789999999999978
764	13	43.27	39.395	NaN	36.933	44.454	-3.875	NaN	-6.337000000000003	1.1839999999999975
764	13	43.415	39.72	NaN	37.065	44.804	-3.6950000000000003	NaN	-6.350000000000001	1.389000000000003
764	13	43.28	39.345	NaN	37.163	44.555	-3.9350000000000023	NaN	-6.117000000000004	1.2749999999999986
764	13	43.034	39.129	NaN	36.924	44.312	-3.905000000000001	NaN	-6.109999999999999	1.2779999999999987
764	13	43.231	38.859	NaN	36.85	44.503	-4.372	NaN	-6.381	1.2719999999999985
764	13	43.599	39.277	NaN	37.016	44.899	-4.321999999999996	NaN	-6.582999999999998	1.3000000000000043
764	13	43.094	36.031	NaN	34.119	43.629	-7.063000000000002	NaN	-8.975000000000001	0.5349999999999966
764	13	42.384	38.784	NaN	35.891	43.192	-3.6000000000000014	NaN	-6.493000000000002	0.8079999999999998
764	13	43.191	39.735	NaN	37.129	44.348	-3.456000000000003	NaN	-6.062000000000005	1.1569999999999965
764	13	42.645	36.493	NaN	34.81	42.995	-6.152000000000001	NaN	-7.835000000000001	0.3499999999999943
764	13	42.202	37.451	NaN	35.007	42.45	-4.750999999999998	NaN	-7.195	0.24800000000000466
764	13	42.19	36.824	NaN	34.186	42.588	-5.366	NaN	-8.003999999999998	0.39800000000000324
764	13	42.064	39.737	NaN	37.752	42.845	-2.326999999999998	NaN	-4.311999999999998	0.7809999999999988
764	13	42.985	39.306	NaN	37.017	43.907	-3.679000000000002	NaN	-5.967999999999996	0.921999999999997
764	13	42.664	37.825	NaN	35.462	43.306	-4.838999999999999	NaN	-7.201999999999998	0.6419999999999959
764	13	43.004	39.764	NaN	37.174	43.974	-3.239999999999995	NaN	-5.829999999999998	0.9699999999999989
764	13	43.084	38.705	NaN	36.766	44.127	-4.379000000000005	NaN	-6.318000000000005	1.0429999999999993
764	13	43.411	39.871	NaN	36.947	44.378	-3.539999999999999	NaN	-6.463999999999999	0.9669999999999987
764	13	43.342	38.71	NaN	36.706	44.639	-4.631999999999998	NaN	-6.635999999999996	1.2970000000000041
764	13	43.392	39.677	NaN	37.275	44.599	-3.7150000000000034	NaN	-6.117000000000004	1.2069999999999936
764	13	43.404	40.472	NaN	37.909	44.457	-2.932000000000002	NaN	-5.4950000000000045	1.0529999999999973
764	13	43.574	36.996	NaN	35.099	44.301	-6.577999999999996	NaN	-8.475000000000001	0.7270000000000039
764	13	43.143	39.067	NaN	37.772	43.927	-4.0760000000000005	NaN	-5.371000000000002	0.7839999999999989
764	13	43.349	39.802	NaN	36.827	44.334	-3.546999999999997	NaN	-6.5219999999999985	0.9850000000000065
764	13	43.432	39.66	NaN	37.045	44.556	-3.7720000000000056	NaN	-6.3870000000000005	1.1239999999999952
764	13	43.607	40.015	NaN	38.549	44.839	-3.5919999999999987	NaN	-5.058	1.2319999999999993
764	13	43.41	40.789	NaN	38.14	44.863	-2.620999999999995	NaN	-5.269999999999996	1.453000000000003
764	13	43.446	40.432	NaN	38.086	44.932	-3.013999999999996	NaN	-5.359999999999999	1.4860000000000042
764	13	43.384	40.121	NaN	37.431	44.839	-3.262999999999998	NaN	-5.953000000000003	1.4549999999999983
764	13	43.349	39.892	NaN	37.583	45.116	-3.4569999999999936	NaN	-5.765999999999998	1.767000000000003
764	13	43.471	39.053	NaN	37.533	45.6	-4.417999999999999	NaN	-5.937999999999995	2.129000000000005
764	13	43.275	38.973	NaN	37.322	45.644	-4.302	NaN	-5.952999999999996	2.3689999999999998
764	13	43.182	36.876	NaN	33.974	44.036	-6.3060000000000045	NaN	-9.208000000000006	0.8539999999999992
764	13	42.582	39.036	NaN	36.854	44.251	-3.5459999999999994	NaN	-5.7280000000000015	1.668999999999997
764	13	42.743	39.675	NaN	37.585	44.976	-3.068000000000005	NaN	-5.158000000000001	2.232999999999997
764	13	42.5	37.348	NaN	34.769	43.637	-5.152000000000001	NaN	-7.731000000000002	1.1370000000000005
764	13	42.244	39.578	NaN	36.783	44.393	-2.665999999999997	NaN	-5.4609999999999985	2.149000000000001
764	13	42.217	37.685	NaN	36.504	42.747	-4.5319999999999965	NaN	-5.713000000000001	0.5300000000000011
764	13	41.638	38.007	NaN	37.264	41.78	-3.6310000000000002	NaN	-4.373999999999995	0.142000000000003
764	13	41.409	38.533	NaN	36.149	42.53	-2.8759999999999977	NaN	-5.259999999999998	1.1210000000000022
764	13	41.329	37.504	NaN	36.05	42.856	-3.825000000000003	NaN	-5.2790000000000035	1.527000000000001
764	13	41.692	38.04	NaN	36.088	44.324	-3.652000000000001	NaN	-5.603999999999999	2.631999999999998
764	13	41.898	37.572	NaN	35.607	43.837	-4.3260000000000005	NaN	-6.291000000000004	1.939
764	13	41.443	36.923	NaN	34.991	41.829	-4.519999999999996	NaN	-6.451999999999998	0.3860000000000028
764	13	40.936	37.278	NaN	34.862	40.823	-3.6580000000000013	NaN	-6.073999999999998	-0.11299999999999955
764	13	40.58	35.884	NaN	33.267	40.31	-4.695999999999998	NaN	-7.312999999999995	-0.269999999999996
764	13	40.577	35.338	NaN	33.708	41.882	-5.238999999999997	NaN	-6.869	1.3049999999999997
764	13	40.622	36.19	NaN	34.239	42.443	-4.432000000000002	NaN	-6.383000000000003	1.820999999999998
764	13	40.798	36.134	NaN	34.47	42.089	-4.6640000000000015	NaN	-6.328000000000003	1.2909999999999968
764	13	40.61	35.55	NaN	33.153	42.342	-5.060000000000002	NaN	-7.457000000000001	1.7319999999999993
764	13	40.537	34.809	NaN	33.344	42.666	-5.7280000000000015	NaN	-7.192999999999998	2.128999999999998
764	13	40.73	36.41	NaN	33.802	43.385	-4.32	NaN	-6.927999999999997	2.655000000000001
764	13	41.063	35.31	NaN	34.351	43.66	-5.753	NaN	-6.712000000000003	2.596999999999994
764	13	40.898	33.995	NaN	33.25	43.591	-6.903000000000006	NaN	-7.648000000000003	2.692999999999998
764	13	40.838	34.939	NaN	33.427	43.101	-5.899000000000001	NaN	-7.411000000000001	2.262999999999998
764	13	27.764	23.692	NaN	23.564	26.874	-4.071999999999999	NaN	-4.199999999999999	-0.8900000000000006
764	13	27.551	24.106	NaN	23.829	26.679	-3.4449999999999967	NaN	-3.7219999999999978	-0.8719999999999999
764	13	27.285	24.4	NaN	24.021	26.585	-2.8850000000000016	NaN	-3.2639999999999993	-0.6999999999999993
764	13	27.284	24.722	NaN	24.502	26.621	-2.5619999999999976	NaN	-2.782	-0.6630000000000003
764	13	27.301	24.855	NaN	24.316	26.685	-2.445999999999998	NaN	-2.9849999999999994	-0.6159999999999997
764	13	27.572	24.538	NaN	25.455	26.917	-3.033999999999999	NaN	-2.117000000000001	-0.6549999999999976
764	13	27.744	25.595	NaN	25.109	26.968	-2.149000000000001	NaN	-2.634999999999998	-0.7759999999999998
764	13	27.983	25.335	NaN	24.879	27.235	-2.6479999999999997	NaN	-3.103999999999999	-0.7480000000000011
764	13	28.178	25.491	NaN	25.212	27.315	-2.687000000000001	NaN	-2.966000000000001	-0.8629999999999995
764	13	28.232	25.211	NaN	24.697	27.363	-3.021000000000001	NaN	-3.535	-0.8689999999999998
764	13	28.22	25.835	NaN	26.031	27.391	-2.384999999999998	NaN	-2.189	-0.8290000000000006
764	13	28.495	26.317	NaN	25.508	27.702	-2.178000000000001	NaN	-2.987000000000002	-0.7929999999999993
764	13	28.502	26.495	NaN	25.67	27.705	-2.006999999999998	NaN	-2.831999999999997	-0.7970000000000006
764	13	28.494	25.75	NaN	25.362	27.662	-2.7439999999999998	NaN	-3.1320000000000014	-0.8320000000000007
764	13	28.479	25.51	NaN	25.004	27.737	-2.9689999999999976	NaN	-3.474999999999998	-0.7420000000000009
764	13	28.546	26.574	NaN	25.123	27.796	-1.9719999999999978	NaN	-3.4229999999999983	-0.75
764	13	28.497	26.146	NaN	25.023	27.813	-2.350999999999999	NaN	-3.474	-0.684000000000001
764	13	28.488	25.586	NaN	25.35	27.7	-2.902000000000001	NaN	-3.137999999999998	-0.7880000000000003
764	13	28.627	26.309	NaN	25.256	27.857	-2.317999999999998	NaN	-3.3709999999999987	-0.7699999999999996
764	13	28.595	25.255	NaN	25.338	27.802	-3.34	NaN	-3.256999999999998	-0.7929999999999993
764	13	28.612	24.876	NaN	24.722	27.833	-3.735999999999997	NaN	-3.889999999999997	-0.7789999999999999
764	13	28.601	25.437	NaN	25.379	27.773	-3.163999999999998	NaN	-3.2219999999999978	-0.8279999999999994
764	13	28.633	27.288	NaN	25.384	27.815	-1.3449999999999989	NaN	-3.2489999999999988	-0.8179999999999978
764	13	28.56	26.462	NaN	25.234	27.821	-2.097999999999999	NaN	-3.325999999999997	-0.7389999999999972
764	13	28.689	27.003	NaN	25.787	28.009	-1.686	NaN	-2.902000000000001	-0.6799999999999997
764	13	28.724	25.986	NaN	25.605	28.008	-2.7379999999999995	NaN	-3.1189999999999998	-0.7160000000000011
764	13	28.829	26.136	NaN	25.373	28.138	-2.6930000000000014	NaN	-3.4559999999999995	-0.690999999999999
764	13	28.927	26.465	NaN	25.16	28.221	-2.4619999999999997	NaN	-3.7669999999999995	-0.7059999999999995
764	13	29.136	26.22	NaN	25.729	28.332	-2.9160000000000004	NaN	-3.407	-0.8039999999999985
764	13	29.351	26.069	NaN	26.05	28.549	-3.282	NaN	-3.3009999999999984	-0.8019999999999996
764	13	29.536	27.077	NaN	26.186	28.709	-2.4589999999999996	NaN	-3.3500000000000014	-0.8270000000000017
764	13	29.731	27.44	NaN	26.574	28.884	-2.2910000000000004	NaN	-3.157	-0.8470000000000013
764	13	29.659	27.456	NaN	26.152	29.004	-2.2029999999999994	NaN	-3.506999999999998	-0.6549999999999976
764	13	29.854	27.107	NaN	27.108	29.069	-2.747	NaN	-2.7459999999999987	-0.7850000000000001
764	13	29.848	27.474	NaN	26.743	29.145	-2.3739999999999988	NaN	-3.1050000000000004	-0.7029999999999994
764	13	29.927	27.081	NaN	26.297	29.236	-2.846	NaN	-3.629999999999999	-0.690999999999999
764	13	30.197	27.717	NaN	26.858	29.546	-2.4800000000000004	NaN	-3.3389999999999986	-0.6509999999999998
764	13	30.166	27.504	NaN	26.132	29.483	-2.661999999999999	NaN	-4.033999999999999	-0.6829999999999998
764	13	30.22	28.207	NaN	27.045	29.575	-2.012999999999998	NaN	-3.174999999999997	-0.6449999999999996
764	13	30.224	27.327	NaN	26.468	29.671	-2.8969999999999985	NaN	-3.7560000000000002	-0.5530000000000008
764	13	30.278	28.432	NaN	26.932	29.76	-1.846	NaN	-3.346	-0.5179999999999971
764	13	30.351	27.05	NaN	27.032	29.798	-3.3009999999999984	NaN	-3.318999999999999	-0.5530000000000008
764	13	30.501	27.896	NaN	26.844	29.98	-2.6050000000000004	NaN	-3.657	-0.5210000000000008
764	13	30.578	27.921	NaN	27.048	30.041	-2.657	NaN	-3.530000000000001	-0.536999999999999
764	13	30.702	28.983	NaN	27.478	30.224	-1.7190000000000012	NaN	-3.224	-0.47800000000000153
764	13	30.79	28.476	NaN	27.873	30.347	-2.314	NaN	-2.916999999999998	-0.44299999999999784
764	13	30.827	27.913	NaN	27.382	30.376	-2.9140000000000015	NaN	-3.4450000000000003	-0.4510000000000005
764	13	31.026	27.463	NaN	26.514	30.497	-3.562999999999999	NaN	-4.5120000000000005	-0.5289999999999999
764	13	31.083	28.627	NaN	26.685	30.555	-2.4559999999999995	NaN	-4.398	-0.5279999999999987
764	13	31.11	28.388	NaN	27.38	30.647	-2.7219999999999978	NaN	-3.7300000000000004	-0.46300000000000097
764	13	31.266	29.183	NaN	26.737	30.918	-2.0829999999999984	NaN	-4.529	-0.347999999999999
764	13	31.491	29.877	NaN	27.41	31.119	-1.6140000000000008	NaN	-4.0809999999999995	-0.3719999999999999
764	13	31.686	29.553	NaN	27.462	31.356	-2.132999999999999	NaN	-4.224	-0.3299999999999983
764	13	32.035	30.736	NaN	28.727	31.857	-1.298999999999996	NaN	-3.3079999999999963	-0.17799999999999727
764	13	32.644	30.49	NaN	28.263	32.3	-2.154	NaN	-4.380999999999997	-0.3440000000000012
764	13	32.646	30.487	NaN	29.222	32.436	-2.1590000000000025	NaN	-3.4239999999999995	-0.21000000000000085
764	13	33.884	31.169	NaN	29.696	33.643	-2.715	NaN	-4.187999999999999	-0.24099999999999966
764	13	34.115	31.316	NaN	28.997	33.86	-2.799000000000003	NaN	-5.118000000000002	-0.25500000000000256
764	13	34.317	30.993	NaN	29.805	34.316	-3.3240000000000016	NaN	-4.5120000000000005	-9.999999999976694E-4
764	13	34.875	32.665	NaN	30.105	34.834	-2.210000000000001	NaN	-4.77	-0.04099999999999682
764	13	35.108	32.181	NaN	29.658	34.877	-2.9269999999999996	NaN	-5.449999999999996	-0.23099999999999454
764	13	34.896	32.978	NaN	29.343	34.578	-1.9179999999999993	NaN	-5.553000000000001	-0.31799999999999784
764	13	34.892	32.487	NaN	30.017	34.727	-2.405000000000001	NaN	-4.8750000000000036	-0.16500000000000625
764	13	34.864	30.987	NaN	29.694	34.65	-3.876999999999999	NaN	-5.169999999999998	-0.21399999999999864
764	13	35.084	34.043	NaN	30.019	35.078	-1.041000000000004	NaN	-5.065000000000005	-0.006000000000000227
764	13	35.428	31.306	NaN	31.271	35.513	-4.121999999999996	NaN	-4.1569999999999965	0.08500000000000085
764	13	35.769	34.335	NaN	30.817	36.064	-1.4339999999999975	NaN	-4.951999999999998	0.2950000000000017
764	13	36.053	31.67	NaN	31.569	36.371	-4.382999999999996	NaN	-4.483999999999998	0.31800000000000495
764	13	35.985	34.156	NaN	30.635	36.159	-1.8290000000000006	NaN	-5.349999999999998	0.1739999999999995
764	13	35.903	31.424	NaN	30.449	36.02	-4.478999999999999	NaN	-5.453999999999997	0.11700000000000443
764	13	35.913	33.548	NaN	29.7	36.119	-2.364999999999995	NaN	-6.212999999999997	0.20600000000000307
764	13	35.941	32.164	NaN	30.675	36.084	-3.777000000000001	NaN	-5.266000000000002	0.14300000000000068
764	13	35.939	32.152	NaN	30.686	35.806	-3.786999999999999	NaN	-5.253	-0.13300000000000267
764	13	35.734	32.382	NaN	29.553	35.651	-3.352000000000004	NaN	-6.181000000000001	-0.08299999999999841
764	13	35.612	34.205	NaN	29.75	35.569	-1.4070000000000036	NaN	-5.862000000000002	-0.04299999999999926
764	13	35.642	31.957	NaN	30.51	35.636	-3.6850000000000023	NaN	-5.1320000000000014	-0.006000000000000227
764	13	35.979	33.654	NaN	30.593	36.271	-2.3249999999999957	NaN	-5.385999999999999	0.2920000000000016
764	13	36.749	33.667	NaN	31.918	37.378	-3.0820000000000007	NaN	-4.831000000000003	0.6289999999999978
764	13	36.904	35.382	NaN	32.6	37.379	-1.5220000000000056	NaN	-4.304000000000002	0.4749999999999943
764	13	36.94	34.403	NaN	30.261	37.411	-2.536999999999999	NaN	-6.6789999999999985	0.47100000000000364
764	13	37.334	34.431	NaN	30.784	37.711	-2.903000000000006	NaN	-6.550000000000004	0.37699999999999534
764	13	36.934	33.463	NaN	30.584	37.426	-3.4709999999999965	NaN	-6.349999999999998	0.49200000000000443
764	13	37.459	34.93	NaN	30.824	37.999	-2.5290000000000035	NaN	-6.635000000000002	0.5399999999999991
764	13	37.834	33.139	NaN	32.442	38.617	-4.695	NaN	-5.392000000000003	0.7829999999999941
764	13	38.344	33.688	NaN	32.935	39.099	-4.655999999999999	NaN	-5.408999999999999	0.7549999999999955
764	13	39.059	34.709	NaN	32.807	39.936	-4.349999999999994	NaN	-6.251999999999995	0.8770000000000024
764	13	39.209	33.084	NaN	32.319	39.858	-6.125	NaN	-6.890000000000001	0.6489999999999938
764	13	38.799	35.717	NaN	32.048	39.099	-3.0820000000000007	NaN	-6.750999999999998	0.29999999999999716
764	13	38.24	34.348	NaN	30.839	38.479	-3.892000000000003	NaN	-7.401000000000003	0.23899999999999721
764	13	37.973	32.963	NaN	31.438	38.197	-5.009999999999998	NaN	-6.535	0.22400000000000375
764	13	37.796	33.907	NaN	30.526	38.104	-3.889000000000003	NaN	-7.27	0.30799999999999983
764	13	37.828	33.005	NaN	30.587	38.036	-4.823	NaN	-7.241000000000003	0.2079999999999984
764	13	37.739	31.971	NaN	31.412	37.722	-5.767999999999997	NaN	-6.326999999999998	-0.016999999999995907
764	13	37.59	32.387	NaN	30.291	37.629	-5.203000000000003	NaN	-7.299000000000003	0.03899999999999437
764	13	37.748	35.749	NaN	30.559	37.858	-1.9989999999999952	NaN	-7.1889999999999965	0.10999999999999943
764	13	38.26	37.023	NaN	33.652	39.07	-1.2369999999999948	NaN	-4.607999999999997	0.8100000000000023
764	13	38.737	33.054	NaN	31.763	39.082	-5.683	NaN	-6.974	0.34499999999999886
764	13	38.564	36.816	NaN	33.0	39.329	-1.7479999999999976	NaN	-5.564	0.7650000000000006
764	13	39.289	35.566	NaN	32.95	40.124	-3.722999999999999	NaN	-6.338999999999999	0.8350000000000009
764	13	38.943	36.635	NaN	31.062	39.43	-2.308	NaN	-7.880999999999997	0.4870000000000019
764	13	40.024	38.747	NaN	34.248	41.342	-1.277000000000001	NaN	-5.776000000000003	1.3179999999999978
764	13	40.338	39.029	NaN	33.554	41.62	-1.3089999999999975	NaN	-6.783999999999999	1.2819999999999965
764	13	40.965	36.455	NaN	34.55	42.628	-4.510000000000005	NaN	-6.415000000000006	1.6629999999999967
764	13	40.742	39.482	NaN	33.806	42.247	-1.259999999999998	NaN	-6.936	1.5050000000000026
764	13	41.171	38.454	NaN	33.826	42.796	-2.7169999999999987	NaN	-7.344999999999999	1.625
764	13	41.303	37.414	NaN	34.199	42.776	-3.888999999999996	NaN	-7.103999999999999	1.473000000000006
764	13	41.613	38.655	NaN	34.999	43.2	-2.9579999999999984	NaN	-6.613999999999997	1.5870000000000033
764	13	41.807	38.797	NaN	34.431	43.444	-3.010000000000005	NaN	-7.376000000000005	1.6370000000000005
764	13	41.691	37.196	NaN	32.607	42.936	-4.4950000000000045	NaN	-9.084000000000003	1.2449999999999974
764	13	42.239	37.672	NaN	35.868	44.242	-4.567	NaN	-6.370999999999995	2.003
764	13	42.24	39.32	NaN	34.992	44.138	-2.9200000000000017	NaN	-7.248000000000005	1.8979999999999961
764	13	42.525	38.584	NaN	35.716	44.212	-3.9409999999999954	NaN	-6.8089999999999975	1.6870000000000047
764	13	42.216	37.959	NaN	34.316	43.396	-4.256999999999998	NaN	-7.899999999999999	1.1799999999999997
764	13	41.878	36.752	NaN	36.245	43.49	-5.125999999999998	NaN	-5.633000000000003	1.6120000000000019
764	13	41.691	33.997	NaN	33.997	42.853	-7.694000000000003	NaN	-7.694000000000003	1.161999999999999
764	13	41.033	38.147	NaN	34.074	41.899	-2.886000000000003	NaN	-6.959000000000003	0.8659999999999997
764	13	41.246	35.663	NaN	32.868	42.097	-5.5830000000000055	NaN	-8.378	0.8509999999999991
764	13	40.743	34.26	NaN	31.965	41.65	-6.483000000000004	NaN	-8.778000000000002	0.9069999999999965
764	13	40.972	35.107	NaN	31.535	42.117	-5.865000000000002	NaN	-9.437000000000001	1.144999999999996
764	13	41.799	38.67	NaN	33.976	43.077	-3.128999999999998	NaN	-7.823	1.2779999999999987
764	13	41.978	39.169	NaN	35.306	43.873	-2.8090000000000046	NaN	-6.672000000000004	1.894999999999996
764	13	42.315	38.652	NaN	36.827	44.737	-3.6629999999999967	NaN	-5.4879999999999995	2.422000000000004
764	13	42.807	38.183	NaN	38.02	44.902	-4.624000000000002	NaN	-4.786999999999999	2.094999999999999
764	13	42.348	35.52	NaN	37.071	43.749	-6.827999999999996	NaN	-5.277000000000001	1.4010000000000034
764	13	42.398	39.442	NaN	37.028	43.608	-2.956000000000003	NaN	-5.3700000000000045	1.2099999999999937
764	13	42.544	39.581	NaN	38.851	44.241	-2.962999999999994	NaN	-3.692999999999998	1.6970000000000027
764	13	42.339	39.365	NaN	40.086	44.475	-2.9739999999999966	NaN	-2.253	2.136000000000003
764	13	42.747	39.913	NaN	41.273	44.52	-2.834000000000003	NaN	-1.4739999999999966	1.7730000000000032
764	13	43.201	39.292	NaN	42.974	45.452	-3.908999999999999	NaN	-0.22700000000000387	2.2509999999999977
764	13	42.851	41.272	NaN	43.394	45.621	-1.5790000000000006	NaN	0.5429999999999993	2.770000000000003
764	13	42.66	41.067	NaN	42.903	44.855	-1.5929999999999964	NaN	0.2430000000000021	2.1950000000000003
764	13	42.246	34.348	NaN	39.001	43.463	-7.898000000000003	NaN	-3.2450000000000045	1.2169999999999987
764	13	41.875	36.407	NaN	39.629	42.928	-5.4680000000000035	NaN	-2.246000000000002	1.0529999999999973
764	13	41.654	36.29	NaN	39.507	42.597	-5.364000000000004	NaN	-2.1470000000000056	0.9429999999999978
764	13	41.601	39.282	NaN	41.659	43.04	-2.3190000000000026	NaN	0.05799999999999983	1.439
764	13	41.732	38.039	NaN	41.277	43.627	-3.692999999999998	NaN	-0.4549999999999983	1.8950000000000031
764	13	42.321	39.273	NaN	42.264	44.477	-3.0479999999999947	NaN	-0.056999999999995055	2.155999999999999
764	13	42.707	40.051	NaN	41.804	44.697	-2.655999999999999	NaN	-0.9029999999999987	1.990000000000002
764	13	42.887	39.269	NaN	43.028	45.228	-3.618000000000002	NaN	0.14099999999999824	2.341000000000001
764	13	43.375	36.838	NaN	41.503	45.275	-6.536999999999999	NaN	-1.8719999999999999	1.8999999999999986
764	13	42.803	33.507	NaN	37.777	43.675	-9.296	NaN	-5.025999999999996	0.8719999999999999
764	13	43.15	41.089	NaN	42.666	44.924	-2.061	NaN	-0.48400000000000176	1.774000000000001
764	13	43.367	39.385	NaN	42.922	45.449	-3.9819999999999993	NaN	-0.4450000000000003	2.0820000000000007
764	13	44.017	39.765	NaN	42.13	45.434	-4.2520000000000024	NaN	-1.8870000000000005	1.4169999999999945
764	13	43.673	37.122	NaN	40.651	45.458	-6.551000000000002	NaN	-3.0219999999999985	1.7849999999999966
764	13	43.008	35.336	NaN	40.289	43.802	-7.672000000000004	NaN	-2.719000000000001	0.7939999999999969
764	13	42.401	34.023	NaN	39.79	43.458	-8.378	NaN	-2.611000000000004	1.056999999999995
764	13	41.885	33.856	NaN	39.076	42.734	-8.028999999999996	NaN	-2.8089999999999975	0.8490000000000038
764	13	41.914	35.039	NaN	38.637	42.414	-6.875	NaN	-3.277000000000001	0.5
764	13	41.755	35.604	NaN	38.783	41.988	-6.151000000000003	NaN	-2.9720000000000013	0.232999999999997
764	13	41.47	37.98	NaN	40.659	42.011	-3.490000000000002	NaN	-0.8109999999999999	0.5410000000000039
764	13	41.677	38.862	NaN	41.338	42.796	-2.8149999999999977	NaN	-0.33899999999999864	1.1189999999999998
764	13	41.807	39.972	NaN	41.117	43.05	-1.8350000000000009	NaN	-0.6900000000000048	1.242999999999995
764	13	42.098	38.631	NaN	40.808	43.413	-3.4669999999999987	NaN	-1.2899999999999991	1.3149999999999977
764	13	42.116	38.386	NaN	39.851	43.354	-3.729999999999997	NaN	-2.2650000000000006	1.2379999999999995
764	13	41.941	39.173	NaN	42.062	43.261	-2.7680000000000007	NaN	0.12099999999999511	1.3200000000000003
764	13	42.453	39.908	NaN	41.798	43.66	-2.5450000000000017	NaN	-0.6550000000000011	1.2069999999999936
764	13	42.796	39.685	NaN	41.188	44.177	-3.110999999999997	NaN	-1.607999999999997	1.3810000000000002
764	13	42.911	39.921	NaN	41.628	44.374	-2.990000000000002	NaN	-1.2830000000000013	1.463000000000001
764	13	42.787	39.804	NaN	41.23	44.236	-2.982999999999997	NaN	-1.5570000000000022	1.448999999999998
764	13	42.713	38.314	NaN	40.086	44.117	-4.399000000000001	NaN	-2.6270000000000024	1.4039999999999964
764	13	42.452	39.037	NaN	41.458	43.747	-3.414999999999999	NaN	-0.9939999999999998	1.2950000000000017
764	13	41.791	33.411	NaN	37.419	42.454	-8.379999999999995	NaN	-4.372	0.6630000000000038
764	13	40.538	33.246	NaN	37.236	40.735	-7.2919999999999945	NaN	-3.3019999999999996	0.19700000000000273
764	13	39.758	35.929	NaN	37.188	39.844	-3.8290000000000006	NaN	-2.5700000000000003	0.08599999999999852
764	13	39.335	35.758	NaN	36.913	39.43	-3.576999999999998	NaN	-2.422000000000004	0.09499999999999886
764	13	38.708	33.105	NaN	36.343	38.779	-5.6030000000000015	NaN	-2.364999999999995	0.07100000000000506
764	13	38.379	35.183	NaN	36.042	38.318	-3.195999999999998	NaN	-2.336999999999996	-0.06099999999999994
764	13	38.04	33.048	NaN	36.143	37.984	-4.991999999999997	NaN	-1.8969999999999985	-0.055999999999997385
764	13	37.604	33.229	NaN	34.693	37.521	-4.375	NaN	-2.9110000000000014	-0.08299999999999841
764	13	37.365	33.282	NaN	35.441	37.28	-4.0830000000000055	NaN	-1.9239999999999995	-0.08500000000000085
764	13	37.163	33.989	NaN	36.239	37.143	-3.1739999999999995	NaN	-0.9239999999999995	-0.01999999999999602
764	13	37.024	33.814	NaN	35.34	37.023	-3.210000000000001	NaN	-1.6839999999999975	-9.999999999976694E-4
764	13	36.894	33.595	NaN	35.088	37.04	-3.2989999999999995	NaN	-1.8059999999999974	0.1460000000000008
764	13	36.905	34.386	NaN	36.07	37.071	-2.5189999999999984	NaN	-0.8350000000000009	0.16599999999999682
764	13	36.817	34.438	NaN	35.272	37.083	-2.378999999999998	NaN	-1.5450000000000017	0.26599999999999824
764	13	36.815	33.116	NaN	35.696	37.126	-3.698999999999998	NaN	-1.1189999999999998	0.31099999999999994
764	13	36.698	33.575	NaN	35.143	37.064	-3.1229999999999976	NaN	-1.5549999999999997	0.36599999999999966
764	13	36.525	32.752	NaN	34.893	36.911	-3.772999999999996	NaN	-1.631999999999998	0.3860000000000028
764	13	36.334	34.019	NaN	34.875	36.757	-2.315000000000005	NaN	-1.4590000000000032	0.4229999999999947
764	13	36.372	33.683	NaN	30.964	37.091	-2.689	NaN	-5.408000000000001	0.7190000000000012
764	13	36.829	34.203	NaN	31.967	37.773	-2.6259999999999977	NaN	-4.862000000000002	0.9440000000000026
764	13	37.89	36.285	NaN	32.917	39.346	-1.605000000000004	NaN	-4.972999999999999	1.455999999999996
764	13	38.095	34.068	NaN	30.405	38.869	-4.027000000000001	NaN	-7.689999999999998	0.7740000000000009
764	13	37.89	32.114	NaN	29.568	38.199	-5.776000000000003	NaN	-8.322	0.3089999999999975
764	13	37.635	33.134	NaN	30.101	37.967	-4.500999999999998	NaN	-7.533999999999999	0.33200000000000074
764	13	37.743	35.8	NaN	31.963	39.077	-1.943000000000005	NaN	-5.780000000000001	1.333999999999996
764	13	38.922	37.348	NaN	33.501	41.447	-1.573999999999998	NaN	-5.420999999999999	2.5250000000000057
764	13	38.902	36.67	NaN	33.25	41.738	-2.2319999999999993	NaN	-5.652000000000001	2.8359999999999985
764	13	38.786	36.309	NaN	32.966	41.703	-2.477000000000004	NaN	-5.82	2.9170000000000016
764	13	38.948	34.751	NaN	32.39	41.533	-4.197000000000003	NaN	-6.558	2.585000000000001
764	13	38.571	33.661	NaN	30.828	40.069	-4.909999999999997	NaN	-7.7429999999999986	1.4980000000000047
764	13	38.223	34.454	NaN	31.094	39.902	-3.7689999999999984	NaN	-7.128999999999998	1.679000000000002
764	13	37.898	32.759	NaN	30.224	39.613	-5.139000000000003	NaN	-7.674000000000003	1.7149999999999963
764	13	37.591	32.496	NaN	30.022	39.431	-5.094999999999999	NaN	-7.569000000000003	1.8399999999999963
764	13	37.164	32.336	NaN	30.072	38.133	-4.828000000000003	NaN	-7.092000000000002	0.9690000000000012
764	13	36.525	30.109	NaN	29.165	37.048	-6.415999999999997	NaN	-7.359999999999999	0.5230000000000032
764	13	36.162	29.865	NaN	29.055	36.884	-6.297000000000001	NaN	-7.106999999999999	0.7220000000000013
764	13	36.06	29.986	NaN	28.865	38.083	-6.074000000000002	NaN	-7.195000000000004	2.022999999999996
764	13	36.034	29.975	NaN	29.217	38.395	-6.0589999999999975	NaN	-6.817	2.361000000000004
764	13	36.052	30.175	NaN	29.166	37.938	-5.876999999999999	NaN	-6.885999999999999	1.8860000000000028
764	13	35.713	29.763	NaN	29.151	36.404	-5.949999999999999	NaN	-6.562000000000001	0.6910000000000025
764	13	35.279	28.801	NaN	28.244	35.478	-6.478000000000005	NaN	-7.035000000000004	0.19899999999999807
764	13	34.816	29.065	NaN	28.333	34.647	-5.751000000000001	NaN	-6.483000000000004	-0.16900000000000404
764	13	34.434	29.162	NaN	27.938	34.206	-5.2719999999999985	NaN	-6.495999999999999	-0.22799999999999443
764	13	34.254	28.738	NaN	28.223	34.049	-5.515999999999998	NaN	-6.030999999999999	-0.2049999999999983
764	13	34.107	28.742	NaN	28.294	34.295	-5.364999999999998	NaN	-5.812999999999999	0.1880000000000024
764	13	34.066	29.365	NaN	28.367	34.011	-4.701000000000004	NaN	-5.699000000000002	-0.054999999999999716
764	13	23.585	20.879	NaN	20.826	22.897	-2.7059999999999995	NaN	-2.7590000000000003	-0.6880000000000024
764	13	23.5	20.594	NaN	20.913	22.796	-2.905999999999999	NaN	-2.5869999999999997	-0.7040000000000006
764	13	23.343	20.075	NaN	20.137	22.713	-3.2680000000000007	NaN	-3.2059999999999995	-0.629999999999999
764	13	23.253	20.524	NaN	20.628	22.586	-2.728999999999999	NaN	-2.625	-0.6670000000000016
764	13	23.121	20.069	NaN	20.294	22.443	-3.0519999999999996	NaN	-2.826999999999998	-0.6779999999999973
764	13	22.933	20.341	NaN	20.353	22.289	-2.5919999999999987	NaN	-2.5799999999999983	-0.6439999999999984
764	13	22.798	19.89	NaN	20.45	22.164	-2.9079999999999977	NaN	-2.347999999999999	-0.6339999999999968
764	13	22.631	19.532	NaN	19.712	21.997	-3.099	NaN	-2.9190000000000005	-0.6340000000000003
764	13	22.533	20.332	NaN	20.44	21.885	-2.2010000000000005	NaN	-2.093	-0.6479999999999997
764	13	22.385	19.537	NaN	19.675	21.744	-2.8480000000000025	NaN	-2.710000000000001	-0.6410000000000018
764	13	22.291	19.468	NaN	20.013	21.64	-2.8230000000000004	NaN	-2.2779999999999987	-0.6509999999999998
764	13	22.148	19.111	NaN	19.021	21.548	-3.036999999999999	NaN	-3.126999999999999	-0.6000000000000014
764	13	22.005	19.07	NaN	19.323	21.446	-2.9349999999999987	NaN	-2.6819999999999986	-0.5589999999999975
764	13	21.868	19.189	NaN	19.812	21.34	-2.6789999999999985	NaN	-2.0559999999999974	-0.5279999999999987
764	13	21.834	19.2	NaN	19.438	21.227	-2.6340000000000003	NaN	-2.396000000000001	-0.6069999999999993
764	13	21.724	19.564	NaN	19.591	21.216	-2.16	NaN	-2.132999999999999	-0.5079999999999991
764	13	21.706	19.096	NaN	19.057	21.14	-2.6099999999999994	NaN	-2.649000000000001	-0.565999999999999
764	13	21.621	19.114	NaN	19.743	21.072	-2.506999999999998	NaN	-1.8780000000000001	-0.5489999999999995
764	13	21.524	19.389	NaN	19.868	21.048	-2.1350000000000016	NaN	-1.6560000000000024	-0.47600000000000264
764	13	21.515	19.196	NaN	19.312	20.978	-2.318999999999999	NaN	-2.2029999999999994	-0.536999999999999
764	13	21.421	19.336	NaN	19.338	20.962	-2.085000000000001	NaN	-2.0829999999999984	-0.45899999999999963
764	13	21.344	19.144	NaN	19.357	20.999	-2.200000000000003	NaN	-1.9870000000000019	-0.3450000000000024
764	13	21.512	19.37	NaN	19.564	21.019	-2.1419999999999995	NaN	-1.9480000000000004	-0.4930000000000021
764	13	21.606	19.876	NaN	20.589	21.067	-1.7300000000000004	NaN	-1.017000000000003	-0.5390000000000015
764	13	21.807	20.317	NaN	20.878	21.201	-1.4899999999999984	NaN	-0.9289999999999985	-0.6059999999999981
764	13	21.973	20.047	NaN	20.125	21.386	-1.9259999999999984	NaN	-1.847999999999999	-0.5869999999999997
764	13	22.047	19.969	NaN	20.166	21.425	-2.0779999999999994	NaN	-1.8810000000000002	-0.6219999999999999
764	13	22.031	19.903	NaN	19.898	21.467	-2.128	NaN	-2.132999999999999	-0.5640000000000001
764	13	22.2	19.962	NaN	19.91	21.527	-2.2379999999999995	NaN	-2.289999999999999	-0.6729999999999983
764	13	22.276	20.499	NaN	21.319	21.619	-1.777000000000001	NaN	-0.9570000000000007	-0.657
764	13	22.611	20.307	NaN	20.364	21.741	-2.304000000000002	NaN	-2.247	-0.870000000000001
764	13	22.798	20.758	NaN	20.979	21.907	-2.039999999999999	NaN	-1.818999999999999	-0.8909999999999982
764	13	22.801	20.686	NaN	20.851	22.057	-2.1149999999999984	NaN	-1.9499999999999993	-0.7439999999999998
764	13	22.848	20.792	NaN	20.976	22.142	-2.0559999999999974	NaN	-1.8719999999999999	-0.7059999999999995
764	13	23.01	20.695	NaN	20.979	22.367	-2.3150000000000013	NaN	-2.0310000000000024	-0.6430000000000007
764	13	23.83	22.299	NaN	23.011	22.783	-1.5309999999999988	NaN	-0.8189999999999991	-1.046999999999997
764	13	23.869	21.48	NaN	21.327	23.073	-2.3889999999999993	NaN	-2.541999999999998	-0.7959999999999994
764	13	23.944	21.231	NaN	21.237	23.292	-2.7129999999999974	NaN	-2.7070000000000007	-0.6519999999999975
764	13	24.722	22.713	NaN	23.721	23.78	-2.0090000000000003	NaN	-1.0010000000000012	-0.9420000000000002
764	13	25.32	23.495	NaN	24.322	24.473	-1.8249999999999993	NaN	-0.9980000000000011	-0.8470000000000013
764	13	25.527	22.878	NaN	23.491	24.582	-2.649000000000001	NaN	-2.0360000000000014	-0.9450000000000003
764	13	25.616	22.513	NaN	22.544	24.759	-3.102999999999998	NaN	-3.071999999999999	-0.8569999999999993
764	13	25.806	22.949	NaN	23.09	25.256	-2.8569999999999993	NaN	-2.716000000000001	-0.5500000000000007
764	13	26.01	24.285	NaN	23.984	25.489	-1.7250000000000014	NaN	-2.026	-0.5210000000000008
764	13	26.454	23.57	NaN	23.971	25.915	-2.8840000000000003	NaN	-2.4830000000000005	-0.5390000000000015
764	13	27.286	24.788	NaN	25.173	26.717	-2.498000000000001	NaN	-2.113000000000003	-0.5690000000000026
764	13	27.762	25.259	NaN	25.446	27.061	-2.503	NaN	-2.315999999999999	-0.7010000000000005
764	13	27.951	24.904	NaN	25.259	27.234	-3.0470000000000006	NaN	-2.692	-0.7169999999999987
764	13	28.308	25.592	NaN	26.74	27.722	-2.716000000000001	NaN	-1.5680000000000014	-0.5859999999999985
764	13	28.696	25.153	NaN	25.864	28.039	-3.543000000000003	NaN	-2.8320000000000007	-0.657
764	13	29.046	26.481	NaN	26.365	28.299	-2.5649999999999977	NaN	-2.681000000000001	-0.7469999999999999
764	13	29.685	27.281	NaN	28.759	28.932	-2.404	NaN	-0.9259999999999984	-0.7530000000000001
764	13	30.042	26.786	NaN	27.295	29.306	-3.2560000000000002	NaN	-2.747	-0.7360000000000007
764	13	30.315	26.236	NaN	26.525	29.68	-4.079000000000001	NaN	-3.7900000000000027	-0.6350000000000016
764	13	30.499	26.266	NaN	27.257	29.937	-4.2330000000000005	NaN	-3.2419999999999973	-0.5619999999999976
764	13	31.13	27.678	NaN	28.406	30.442	-3.451999999999998	NaN	-2.724	-0.6879999999999988
764	13	31.406	29.552	NaN	29.176	30.695	-1.8539999999999992	NaN	-2.2300000000000004	-0.7109999999999985
764	13	31.382	28.961	NaN	28.627	30.822	-2.421000000000003	NaN	-2.7550000000000026	-0.5600000000000023
764	13	31.569	29.878	NaN	29.705	31.034	-1.690999999999999	NaN	-1.8640000000000008	-0.5350000000000001
764	13	32.001	29.277	NaN	29.411	31.364	-2.7239999999999966	NaN	-2.5899999999999963	-0.6369999999999969
764	13	32.414	28.79	NaN	28.998	31.776	-3.6240000000000023	NaN	-3.4160000000000004	-0.6380000000000017
764	13	32.577	27.46	NaN	27.876	32.063	-5.116999999999997	NaN	-4.700999999999997	-0.5139999999999958
764	13	32.716	27.449	NaN	28.16	32.197	-5.2669999999999995	NaN	-4.556000000000001	-0.5189999999999984
764	13	32.799	27.863	NaN	28.958	32.342	-4.936	NaN	-3.841000000000001	-0.45700000000000074
764	13	33.129	28.488	NaN	29.579	32.658	-4.640999999999998	NaN	-3.549999999999997	-0.47099999999999653
764	13	33.404	29.223	NaN	29.132	32.885	-4.1810000000000045	NaN	-4.272000000000002	-0.5190000000000055
764	13	33.53	27.855	NaN	29.997	33.135	-5.675000000000001	NaN	-3.5330000000000013	-0.3950000000000031
764	13	33.913	28.391	NaN	29.796	33.468	-5.5219999999999985	NaN	-4.116999999999997	-0.4449999999999932
764	13	34.135	28.265	NaN	29.667	33.727	-5.869999999999997	NaN	-4.467999999999996	-0.40800000000000125
764	13	34.273	27.766	NaN	29.225	33.841	-6.507000000000005	NaN	-5.048000000000002	-0.43200000000000216
764	13	34.535	29.063	NaN	30.687	34.043	-5.471999999999998	NaN	-3.8479999999999954	-0.49199999999999733
764	13	34.59	28.32	NaN	29.573	34.255	-6.270000000000003	NaN	-5.017000000000003	-0.33500000000000085
764	13	34.864	28.974	NaN	30.982	34.55	-5.889999999999997	NaN	-3.881999999999998	-0.31400000000000006
764	13	35.235	29.327	NaN	30.643	34.997	-5.907999999999998	NaN	-4.591999999999999	-0.23799999999999955
764	13	35.575	29.911	NaN	30.789	35.267	-5.6640000000000015	NaN	-4.786000000000001	-0.30799999999999983
764	13	35.706	28.423	NaN	29.648	35.52	-7.283000000000005	NaN	-6.058000000000003	-0.18599999999999994
764	13	35.796	29.605	NaN	30.684	35.663	-6.190999999999999	NaN	-5.111999999999998	-0.13300000000000267
764	13	36.116	30.836	NaN	30.569	35.946	-5.280000000000001	NaN	-5.547000000000001	-0.1700000000000017
764	13	36.332	29.136	NaN	29.952	36.222	-7.1960000000000015	NaN	-6.379999999999999	-0.10999999999999943
764	13	36.472	29.288	NaN	29.956	36.479	-7.184000000000001	NaN	-6.516000000000002	0.006999999999997897
764	13	36.716	29.195	NaN	29.825	36.654	-7.521000000000001	NaN	-6.891000000000002	-0.06199999999999761
764	13	36.761	30.203	NaN	30.741	36.849	-6.558000000000003	NaN	-6.020000000000003	0.08799999999999386
764	13	36.976	31.288	NaN	30.722	37.059	-5.687999999999999	NaN	-6.253999999999998	0.08299999999999841
764	13	37.267	29.89	NaN	30.81	37.262	-7.3770000000000024	NaN	-6.457000000000004	-0.005000000000002558
764	13	37.439	29.076	NaN	31.694	37.493	-8.363	NaN	-5.745000000000001	0.054000000000002046
764	13	37.584	29.613	NaN	31.78	37.763	-7.971000000000004	NaN	-5.804000000000002	0.17899999999999494
764	13	37.707	30.661	NaN	32.925	37.904	-7.045999999999999	NaN	-4.782000000000004	0.19700000000000273
764	13	38.092	30.274	NaN	31.682	38.218	-7.817999999999998	NaN	-6.41	0.12600000000000477
764	13	38.392	31.787	NaN	31.456	38.58	-6.605000000000004	NaN	-6.9360000000000035	0.18799999999999528
764	13	38.754	29.966	NaN	31.411	38.893	-8.787999999999997	NaN	-7.342999999999996	0.1390000000000029
764	13	38.878	29.879	NaN	31.875	39.113	-8.998999999999999	NaN	-7.003	0.23499999999999943
764	13	39.296	30.531	NaN	31.072	39.463	-8.765	NaN	-8.224	0.1670000000000016
764	13	39.602	30.323	NaN	32.634	39.831	-9.278999999999996	NaN	-6.967999999999996	0.2290000000000063
764	13	39.585	31.27	NaN	31.436	39.892	-8.315000000000001	NaN	-8.149000000000001	0.30700000000000216
764	13	39.767	30.482	NaN	33.231	40.124	-9.285000000000004	NaN	-6.536000000000001	0.3569999999999993
764	13	39.927	32.588	NaN	34.639	40.327	-7.338999999999999	NaN	-5.287999999999997	0.3999999999999986
764	13	40.01	32.604	NaN	34.066	40.712	-7.405999999999999	NaN	-5.9439999999999955	0.7020000000000053
764	13	39.911	33.394	NaN	32.959	40.612	-6.517000000000003	NaN	-6.951999999999998	0.7010000000000005
764	13	40.211	34.248	NaN	34.444	40.973	-5.963000000000001	NaN	-5.766999999999996	0.7620000000000005
764	13	40.479	34.262	NaN	34.838	41.204	-6.216999999999999	NaN	-5.640999999999998	0.7250000000000014
764	13	40.772	34.582	NaN	34.488	41.468	-6.189999999999998	NaN	-6.283999999999999	0.6960000000000051
764	13	41.005	33.674	NaN	35.011	41.915	-7.331000000000003	NaN	-5.994	0.9099999999999966
764	13	40.7	33.445	NaN	34.009	41.843	-7.255000000000003	NaN	-6.6910000000000025	1.1430000000000007
764	13	40.853	33.495	NaN	34.889	42.059	-7.358000000000004	NaN	-5.963999999999999	1.205999999999996
764	13	40.888	34.544	NaN	34.706	41.966	-6.344000000000001	NaN	-6.181999999999995	1.078000000000003
764	13	41.488	33.158	NaN	35.083	42.614	-8.329999999999998	NaN	-6.405000000000001	1.1259999999999977
764	13	41.413	33.622	NaN	35.901	42.703	-7.790999999999997	NaN	-5.511999999999993	1.2900000000000063
764	13	41.368	34.12	NaN	35.129	42.521	-7.248000000000005	NaN	-6.239000000000004	1.1529999999999987
764	13	41.419	34.917	NaN	35.461	42.64	-6.501999999999995	NaN	-5.957999999999998	1.2210000000000036
764	13	41.739	35.767	NaN	35.42	42.836	-5.971999999999994	NaN	-6.3189999999999955	1.0970000000000013
764	13	41.76	36.584	NaN	35.499	42.863	-5.175999999999995	NaN	-6.260999999999996	1.1030000000000015
764	13	41.841	35.061	NaN	36.266	43.132	-6.780000000000001	NaN	-5.575000000000003	1.2909999999999968
764	13	42.167	34.449	NaN	35.998	43.47	-7.7180000000000035	NaN	-6.169000000000004	1.3029999999999973
764	13	42.244	34.735	NaN	35.518	43.636	-7.509	NaN	-6.725999999999999	1.392000000000003
764	13	42.264	33.796	NaN	35.862	43.733	-8.468000000000004	NaN	-6.402000000000001	1.468999999999994
764	13	42.409	35.01	NaN	36.15	43.884	-7.399000000000001	NaN	-6.259	1.4750000000000014
764	13	43.274	35.065	NaN	36.305	44.552	-8.209000000000003	NaN	-6.969000000000001	1.2779999999999987
764	13	42.894	34.283	NaN	37.197	44.51	-8.610999999999997	NaN	-5.696999999999996	1.6159999999999997
764	13	43.186	35.256	NaN	36.748	45.063	-7.93	NaN	-6.438000000000002	1.8770000000000024
764	13	43.193	33.992	NaN	35.938	44.568	-9.201	NaN	-7.2549999999999955	1.375
764	13	43.176	35.969	NaN	37.018	44.919	-7.207000000000001	NaN	-6.158000000000001	1.742999999999995
764	13	43.903	35.798	NaN	37.682	45.275	-8.104999999999997	NaN	-6.2209999999999965	1.3719999999999999
764	13	43.82	35.485	NaN	37.367	45.289	-8.335	NaN	-6.453000000000003	1.4690000000000012
764	13	43.903	33.386	NaN	36.991	45.702	-10.516999999999996	NaN	-6.911999999999999	1.7989999999999995
764	13	43.581	34.427	NaN	37.171	45.149	-9.154000000000003	NaN	-6.410000000000004	1.5679999999999978
764	13	43.437	34.621	NaN	37.573	44.955	-8.815999999999995	NaN	-5.863999999999997	1.5180000000000007
764	13	42.854	35.373	NaN	39.13	44.493	-7.481000000000002	NaN	-3.7239999999999966	1.639000000000003
764	13	42.687	36.556	NaN	38.821	44.5	-6.131	NaN	-3.8659999999999997	1.8130000000000024
764	13	42.652	39.183	NaN	39.184	44.684	-3.469000000000001	NaN	-3.4680000000000035	2.0319999999999965
764	13	42.997	38.26	NaN	39.051	44.811	-4.737000000000002	NaN	-3.945999999999998	1.814
764	13	43.332	39.272	NaN	39.463	45.072	-4.060000000000002	NaN	-3.8689999999999998	1.740000000000002
764	13	43.277	37.86	NaN	39.271	45.395	-5.417000000000002	NaN	-4.006	2.118000000000002
764	13	43.601	39.981	NaN	39.67	45.632	-3.6199999999999974	NaN	-3.9309999999999974	2.030999999999999
764	13	43.585	37.509	NaN	39.014	45.343	-6.0760000000000005	NaN	-4.570999999999998	1.7580000000000027
764	13	43.648	39.543	NaN	39.904	45.483	-4.105000000000004	NaN	-3.7439999999999998	1.8349999999999937
764	13	44.245	39.562	NaN	39.81	45.967	-4.683	NaN	-4.434999999999995	1.7220000000000013
764	13	44.067	38.358	NaN	39.306	45.662	-5.709000000000003	NaN	-4.761000000000003	1.5949999999999989
764	13	44.65	40.067	NaN	40.457	46.386	-4.582999999999998	NaN	-4.192999999999998	1.7360000000000042
764	13	45.024	39.606	NaN	40.469	46.69	-5.417999999999999	NaN	-4.555	1.6659999999999968
764	13	44.938	38.345	NaN	39.484	46.588	-6.5930000000000035	NaN	-5.454000000000001	1.6499999999999986
764	13	44.771	41.302	NaN	40.866	46.47	-3.469000000000001	NaN	-3.905000000000001	1.698999999999998
764	13	45.373	42.189	NaN	41.071	47.008	-3.1839999999999975	NaN	-4.302	1.6350000000000051
764	13	45.334	41.359	NaN	40.401	46.719	-3.9750000000000014	NaN	-4.933	1.384999999999998
764	13	45.369	42.47	NaN	40.851	46.599	-2.899000000000001	NaN	-4.518000000000001	1.2299999999999969
764	13	45.516	41.432	NaN	40.797	46.906	-4.083999999999996	NaN	-4.719000000000001	1.3900000000000006
764	13	45.071	42.789	NaN	40.601	46.38	-2.2819999999999965	NaN	-4.469999999999999	1.3090000000000046
764	13	44.829	42.361	NaN	41.177	46.596	-2.4680000000000035	NaN	-3.652000000000001	1.766999999999996
764	13	45.054	40.663	NaN	40.997	46.68	-4.391000000000005	NaN	-4.057000000000002	1.6259999999999977
764	13	44.895	43.581	NaN	41.869	46.52	-1.314	NaN	-3.0260000000000034	1.625
764	13	45.437	44.213	NaN	42.498	46.952	-1.2239999999999966	NaN	-2.939	1.5150000000000006
764	13	45.533	41.369	NaN	41.144	46.64	-4.1640000000000015	NaN	-4.389000000000003	1.1069999999999993
764	13	45.18	42.875	NaN	41.285	46.262	-2.3049999999999997	NaN	-3.895000000000003	1.0820000000000007
764	13	44.701	43.002	NaN	41.48	46.282	-1.698999999999998	NaN	-3.2210000000000036	1.580999999999996
764	13	44.832	40.612	NaN	40.772	46.47	-4.219999999999999	NaN	-4.060000000000002	1.6379999999999981
764	13	44.79	43.011	NaN	42.173	46.295	-1.7789999999999964	NaN	-2.6169999999999973	1.5050000000000026
764	13	45.195	42.259	NaN	42.148	46.48	-2.936	NaN	-3.046999999999997	1.2849999999999966
764	13	45.486	44.376	NaN	42.414	46.531	-1.1099999999999994	NaN	-3.0719999999999956	1.0450000000000017
764	13	44.951	39.281	NaN	38.366	45.43	-5.670000000000002	NaN	-6.585000000000001	0.4789999999999992
764	13	43.946	39.92	NaN	39.823	44.252	-4.025999999999996	NaN	-4.1229999999999976	0.3060000000000045
764	13	44.322	42.91	NaN	42.503	45.396	-1.4120000000000061	NaN	-1.8190000000000026	1.073999999999998
764	13	45.016	43.919	NaN	42.59	46.222	-1.0970000000000013	NaN	-2.425999999999995	1.206000000000003
764	13	44.819	43.45	NaN	42.416	45.832	-1.3689999999999998	NaN	-2.403000000000006	1.0129999999999981
764	13	45.051	43.975	NaN	42.989	46.112	-1.0760000000000005	NaN	-2.0620000000000047	1.061
764	13	45.053	43.66	NaN	43.165	46.277	-1.3930000000000007	NaN	-1.8879999999999981	1.2240000000000038
764	13	44.854	43.552	NaN	42.612	45.93	-1.3019999999999996	NaN	-2.2419999999999973	1.0760000000000005
764	13	44.929	43.486	NaN	43.115	46.013	-1.443000000000005	NaN	-1.814	1.083999999999996
764	13	44.482	41.248	NaN	39.711	44.886	-3.2340000000000018	NaN	-4.771000000000001	0.40400000000000347
764	13	43.783	42.257	NaN	42.398	44.801	-1.5260000000000034	NaN	-1.384999999999998	1.0180000000000007
764	13	44.349	42.87	NaN	42.448	45.398	-1.4789999999999992	NaN	-1.9009999999999962	1.0490000000000066
764	13	44.416	41.261	NaN	40.489	45.214	-3.154999999999994	NaN	-3.9269999999999996	0.7980000000000018
764	13	43.497	40.54	NaN	39.772	43.87	-2.9570000000000007	NaN	-3.7250000000000014	0.37299999999999756
764	13	43.252	39.914	NaN	39.529	43.608	-3.338000000000001	NaN	-3.722999999999999	0.35599999999999454
764	13	42.383	38.648	NaN	37.538	42.384	-3.7349999999999994	NaN	-4.845000000000006	9.999999999976694E-4
764	13	42.051	37.699	NaN	37.381	41.99	-4.352000000000004	NaN	-4.670000000000002	-0.06099999999999994
764	13	41.638	37.252	NaN	37.155	41.682	-4.385999999999996	NaN	-4.482999999999997	0.044000000000004036
764	13	41.428	39.431	NaN	38.431	41.263	-1.9969999999999999	NaN	-2.997	-0.16499999999999915
764	13	40.96	38.726	NaN	38.119	40.813	-2.2340000000000018	NaN	-2.841000000000001	-0.14699999999999847
764	13	40.637	36.787	NaN	37.29	40.516	-3.8500000000000014	NaN	-3.3470000000000013	-0.12100000000000222
764	13	41.22	38.469	NaN	37.566	41.421	-2.7509999999999977	NaN	-3.6539999999999964	0.2010000000000005
764	13	40.917	39.331	NaN	38.471	40.875	-1.5859999999999985	NaN	-2.446000000000005	-0.04200000000000159
764	13	40.478	35.758	NaN	36.031	40.343	-4.719999999999999	NaN	-4.447000000000003	-0.134999999999998
764	13	40.137	37.996	NaN	36.626	40.053	-2.1409999999999982	NaN	-3.511000000000003	-0.08400000000000318
764	13	40.05	38.937	NaN	37.92	40.144	-1.1129999999999995	NaN	-2.1299999999999955	0.0940000000000012
764	13	39.841	37.354	NaN	36.611	39.82	-2.487000000000002	NaN	-3.230000000000004	-0.021000000000000796
764	13	40.109	37.434	NaN	38.079	40.772	-2.6750000000000043	NaN	-2.030000000000001	0.6629999999999967
764	13	40.072	37.423	NaN	37.352	40.329	-2.649000000000001	NaN	-2.720000000000006	0.2569999999999979
764	13	41.447	40.335	NaN	40.417	43.544	-1.1120000000000019	NaN	-1.0300000000000011	2.096999999999994
764	13	41.915	40.38	NaN	39.782	44.429	-1.5349999999999966	NaN	-2.1330000000000027	2.514000000000003
764	13	41.746	40.628	NaN	39.564	43.973	-1.118000000000002	NaN	-2.182000000000002	2.2269999999999968
764	13	41.548	38.381	NaN	37.432	43.506	-3.1670000000000016	NaN	-4.116	1.9579999999999984
764	13	41.118	36.486	NaN	35.941	42.16	-4.632000000000005	NaN	-5.177	1.0419999999999945
764	13	40.486	37.1	NaN	35.341	40.67	-3.3859999999999957	NaN	-5.144999999999996	0.1840000000000046
764	13	39.908	35.315	NaN	35.332	39.882	-4.5930000000000035	NaN	-4.5760000000000005	-0.026000000000003354
764	13	39.748	35.827	NaN	35.995	40.768	-3.9209999999999994	NaN	-3.753	1.0200000000000031
764	13	39.579	35.091	NaN	35.402	39.66	-4.4879999999999995	NaN	-4.177	0.08099999999999596
764	13	39.193	36.281	NaN	36.912	39.106	-2.911999999999999	NaN	-2.280999999999999	-0.08699999999999619
764	13	38.776	34.96	NaN	35.999	38.516	-3.8160000000000025	NaN	-2.777000000000001	-0.2600000000000051
764	13	38.484	34.233	NaN	36.348	38.091	-4.251000000000005	NaN	-2.136000000000003	-0.3930000000000007
764	13	38.233	32.72	NaN	34.704	37.778	-5.512999999999998	NaN	-3.5289999999999964	-0.4549999999999983
764	13	37.965	31.693	NaN	33.885	37.389	-6.272000000000002	NaN	-4.080000000000005	-0.5760000000000005
764	13	37.76	31.549	NaN	33.06	37.227	-6.2109999999999985	NaN	-4.699999999999996	-0.5330000000000013
764	13	37.642	31.273	NaN	33.183	37.047	-6.369000000000003	NaN	-4.459000000000003	-0.595000000000006
764	13	37.512	30.816	NaN	32.746	36.849	-6.6960000000000015	NaN	-4.765999999999998	-0.6630000000000038
764	13	37.276	31.405	NaN	34.374	36.662	-5.871000000000002	NaN	-2.902000000000001	-0.6140000000000043
764	13	37.151	30.568	NaN	33.066	36.53	-6.583000000000002	NaN	-4.085000000000001	-0.6210000000000022
764	13	36.898	29.872	NaN	32.023	36.334	-7.026000000000003	NaN	-4.875	-0.5640000000000001
764	13	36.671	24.287	NaN	24.901	36.067	-12.384	NaN	-11.77	-0.6039999999999992
764	13	36.523	26.486	NaN	26.456	35.767	-10.037000000000003	NaN	-10.067000000000004	-0.7560000000000002
