# Supplementary material for: Pollination in a new climate: Assessing the potential influence of flower temperature variation on insect pollinator behaviour
Source: PLoS One. 2018 Aug 1;13(8):e0200549. doi: 10.1371/journal.pone.0200549 (PMC6070230; doi:10.1371/journal.pone.0200549)
Supplement: S1 Table — Raw data of Flower temperature measurement is in .csv format. Details of each file provided in README file. (ZIP) [file pone.0200549.s001.zip › Supplimentary_TableS1_RAW data/Species_12.csv]

714	12	25.976	24.892666666666667	NaN	NaN	NaN	-1.0833333333333321	NaN	NaN	NaN
714	12	26.527	29.156000000000002	NaN	NaN	NaN	2.6290000000000013	NaN	NaN	NaN
714	12	26.907	30.08566666666667	NaN	NaN	NaN	3.1786666666666683	NaN	NaN	NaN
714	12	27.386	29.23266666666667	NaN	NaN	NaN	1.8466666666666711	NaN	NaN	NaN
714	12	27.75	30.372	NaN	NaN	NaN	2.622	NaN	NaN	NaN
714	12	28.15	30.605	NaN	NaN	NaN	2.455000000000002	NaN	NaN	NaN
714	12	28.276	29.582000000000004	NaN	NaN	NaN	1.3060000000000045	NaN	NaN	NaN
714	12	28.392	30.789	NaN	NaN	NaN	2.397000000000002	NaN	NaN	NaN
714	12	28.651	31.656333333333333	NaN	NaN	NaN	3.0053333333333327	NaN	NaN	NaN
714	12	29.086	30.512666666666664	NaN	NaN	NaN	1.4266666666666659	NaN	NaN	NaN
714	12	28.05	26.980333333333334	NaN	NaN	NaN	-1.0696666666666665	NaN	NaN	NaN
714	12	27.941	29.028333333333336	NaN	NaN	NaN	1.087333333333337	NaN	NaN	NaN
714	12	27.449	29.264	NaN	NaN	NaN	1.8149999999999977	NaN	NaN	NaN
714	12	27.838	29.99	NaN	NaN	NaN	2.1519999999999975	NaN	NaN	NaN
714	12	28.194	29.59166666666667	NaN	NaN	NaN	1.3976666666666695	NaN	NaN	NaN
714	12	28.508	33.23766666666667	NaN	NaN	NaN	4.72966666666667	NaN	NaN	NaN
714	12	29.036	31.366666666666664	NaN	NaN	NaN	2.3306666666666622	NaN	NaN	NaN
714	12	29.042	32.01533333333333	NaN	NaN	NaN	2.973333333333329	NaN	NaN	NaN
714	12	29.338	32.458333333333336	NaN	NaN	NaN	3.1203333333333347	NaN	NaN	NaN
714	12	29.43	31.69666666666667	NaN	NaN	NaN	2.2666666666666693	NaN	NaN	NaN
714	12	29.785	33.864	NaN	NaN	NaN	4.078999999999997	NaN	NaN	NaN
714	12	30.307	34.512	NaN	NaN	NaN	4.205000000000002	NaN	NaN	NaN
714	12	30.398	32.607	NaN	NaN	NaN	2.2089999999999996	NaN	NaN	NaN
714	12	30.228	33.23133333333333	NaN	NaN	NaN	3.0033333333333303	NaN	NaN	NaN
714	12	30.078	32.528333333333336	NaN	NaN	NaN	2.4503333333333366	NaN	NaN	NaN
714	12	29.875	31.227333333333334	NaN	NaN	NaN	1.352333333333334	NaN	NaN	NaN
714	12	29.961	35.038666666666664	NaN	NaN	NaN	5.077666666666666	NaN	NaN	NaN
714	12	30.278	35.595333333333336	NaN	NaN	NaN	5.3173333333333375	NaN	NaN	NaN
714	12	30.205	33.522666666666666	NaN	NaN	NaN	3.3176666666666677	NaN	NaN	NaN
714	12	30.791	36.534	NaN	NaN	NaN	5.7429999999999986	NaN	NaN	NaN
714	12	30.624	32.050999999999995	NaN	NaN	NaN	1.426999999999996	NaN	NaN	NaN
714	12	30.526	34.19833333333333	NaN	NaN	NaN	3.672333333333331	NaN	NaN	NaN
714	12	30.843	35.931	NaN	NaN	NaN	5.087999999999997	NaN	NaN	NaN
714	12	30.948	33.626	NaN	NaN	NaN	2.6779999999999973	NaN	NaN	NaN
714	12	31.204	34.854666666666674	NaN	NaN	NaN	3.650666666666673	NaN	NaN	NaN
714	12	31.701	34.064	NaN	NaN	NaN	2.3629999999999995	NaN	NaN	NaN
714	12	31.092	35.708333333333336	NaN	NaN	NaN	4.616333333333337	NaN	NaN	NaN
714	12	31.411	37.62866666666667	NaN	NaN	NaN	6.217666666666666	NaN	NaN	NaN
714	12	31.846	34.89266666666666	NaN	NaN	NaN	3.0466666666666633	NaN	NaN	NaN
714	12	32.133	35.181999999999995	NaN	NaN	NaN	3.0489999999999924	NaN	NaN	NaN
714	12	32.018	35.898666666666664	NaN	NaN	NaN	3.880666666666663	NaN	NaN	NaN
714	12	31.892	35.76266666666666	NaN	NaN	NaN	3.8706666666666614	NaN	NaN	NaN
714	12	31.944	35.63933333333333	NaN	NaN	NaN	3.695333333333334	NaN	NaN	NaN
714	12	32.229	34.12966666666666	NaN	NaN	NaN	1.900666666666659	NaN	NaN	NaN
714	12	32.233	33.367333333333335	NaN	NaN	NaN	1.1343333333333376	NaN	NaN	NaN
714	12	32.039	33.574	NaN	NaN	NaN	1.5349999999999966	NaN	NaN	NaN
714	12	31.73	34.105	NaN	NaN	NaN	2.3749999999999964	NaN	NaN	NaN
714	12	31.662	34.39833333333333	NaN	NaN	NaN	2.7363333333333344	NaN	NaN	NaN
714	12	31.448	32.77	NaN	NaN	NaN	1.3220000000000027	NaN	NaN	NaN
714	12	31.583	34.016	NaN	NaN	NaN	2.433	NaN	NaN	NaN
714	12	31.19	32.559333333333335	NaN	NaN	NaN	1.3693333333333335	NaN	NaN	NaN
714	12	31.09	32.75866666666666	NaN	NaN	NaN	1.6686666666666632	NaN	NaN	NaN
714	12	31.288	33.53033333333333	NaN	NaN	NaN	2.242333333333331	NaN	NaN	NaN
714	12	31.294	33.535999999999994	NaN	NaN	NaN	2.2419999999999938	NaN	NaN	NaN
714	12	31.563	33.159	NaN	NaN	NaN	1.596	NaN	NaN	NaN
714	12	31.795	34.91866666666667	NaN	NaN	NaN	3.123666666666665	NaN	NaN	NaN
714	12	31.505	32.565333333333335	NaN	NaN	NaN	1.060333333333336	NaN	NaN	NaN
714	12	31.935	35.36166666666667	NaN	NaN	NaN	3.426666666666673	NaN	NaN	NaN
714	12	32.319	34.10366666666666	NaN	NaN	NaN	1.7846666666666593	NaN	NaN	NaN
714	12	32.205	34.466	NaN	NaN	NaN	2.261000000000003	NaN	NaN	NaN
714	12	32.216	34.35066666666667	NaN	NaN	NaN	2.134666666666668	NaN	NaN	NaN
714	12	32.319	34.62433333333333	NaN	NaN	NaN	2.30533333333333	NaN	NaN	NaN
714	12	32.08	33.62533333333334	NaN	NaN	NaN	1.545333333333339	NaN	NaN	NaN
714	12	28.24	29.593333333333334	NaN	NaN	NaN	1.3533333333333353	NaN	NaN	NaN
714	12	25.956	28.230999999999998	NaN	NaN	NaN	2.2749999999999986	NaN	NaN	NaN
714	12	25.756	27.713333333333335	NaN	NaN	NaN	1.9573333333333345	NaN	NaN	NaN
714	12	25.658	23.601	NaN	NaN	NaN	-2.057000000000002	NaN	NaN	NaN
714	12	25.125	28.118	NaN	NaN	NaN	2.9929999999999986	NaN	NaN	NaN
714	12	25.439	26.848	NaN	NaN	NaN	1.408999999999999	NaN	NaN	NaN
714	12	25.386	26.517	NaN	NaN	NaN	1.1310000000000002	NaN	NaN	NaN
714	12	25.517	26.861333333333334	NaN	NaN	NaN	1.344333333333335	NaN	NaN	NaN
714	12	25.743	27.43166666666667	NaN	NaN	NaN	1.6886666666666699	NaN	NaN	NaN
714	12	25.292	26.499666666666666	NaN	NaN	NaN	1.2076666666666647	NaN	NaN	NaN
714	12	24.807	26.179999999999996	NaN	NaN	NaN	1.3729999999999976	NaN	NaN	NaN
714	12	24.297	25.393666666666665	NaN	NaN	NaN	1.096666666666664	NaN	NaN	NaN
714	12	24.352	25.429999999999996	NaN	NaN	NaN	1.0779999999999959	NaN	NaN	NaN
714	12	23.143	21.66433333333333	NaN	NaN	NaN	-1.478666666666669	NaN	NaN	NaN
714	12	22.492	21.21933333333333	NaN	NaN	NaN	-1.2726666666666695	NaN	NaN	NaN
714	12	22.213	20.98766666666667	NaN	NaN	NaN	-1.2253333333333316	NaN	NaN	NaN
714	12	21.612	19.387	NaN	NaN	NaN	-2.224999999999998	NaN	NaN	NaN
714	12	21.307	19.659666666666666	NaN	NaN	NaN	-1.6473333333333322	NaN	NaN	NaN
714	12	21.197	19.43166666666667	NaN	NaN	NaN	-1.7653333333333308	NaN	NaN	NaN
714	12	21.14	19.95266666666667	NaN	NaN	NaN	-1.1873333333333314	NaN	NaN	NaN
714	12	21.162	19.266666666666666	NaN	NaN	NaN	-1.8953333333333333	NaN	NaN	NaN
714	12	21.179	19.348666666666663	NaN	NaN	NaN	-1.8303333333333356	NaN	NaN	NaN
714	12	14.422	15.451	NaN	NaN	NaN	1.029	NaN	NaN	NaN
714	12	14.624	15.813666666666668	NaN	NaN	NaN	1.1896666666666675	NaN	NaN	NaN
714	12	15.236	16.987666666666666	NaN	NaN	NaN	1.7516666666666652	NaN	NaN	NaN
714	12	15.87	17.424666666666667	NaN	NaN	NaN	1.5546666666666678	NaN	NaN	NaN
714	12	16.341	18.234333333333332	NaN	NaN	NaN	1.8933333333333309	NaN	NaN	NaN
714	12	16.535	17.703666666666667	NaN	NaN	NaN	1.1686666666666667	NaN	NaN	NaN
714	12	16.755	18.248666666666665	NaN	NaN	NaN	1.493666666666666	NaN	NaN	NaN
714	12	17.195	18.33966666666667	NaN	NaN	NaN	1.1446666666666694	NaN	NaN	NaN
714	12	17.312	18.392333333333333	NaN	NaN	NaN	1.080333333333332	NaN	NaN	NaN
714	12	17.328	18.738666666666667	NaN	NaN	NaN	1.4106666666666676	NaN	NaN	NaN
714	12	17.859	19.281333333333336	NaN	NaN	NaN	1.4223333333333343	NaN	NaN	NaN
714	12	17.976	19.094333333333335	NaN	NaN	NaN	1.1183333333333358	NaN	NaN	NaN
714	12	18.32	20.192333333333334	NaN	NaN	NaN	1.8723333333333336	NaN	NaN	NaN
714	12	18.702	21.172666666666668	NaN	NaN	NaN	2.4706666666666663	NaN	NaN	NaN
714	12	19.288	20.473	NaN	NaN	NaN	1.1849999999999987	NaN	NaN	NaN
714	12	19.528	20.744	NaN	NaN	NaN	1.216000000000001	NaN	NaN	NaN
714	12	19.574	20.8	NaN	NaN	NaN	1.225999999999999	NaN	NaN	NaN
714	12	19.783	22.016000000000002	NaN	NaN	NaN	2.2330000000000005	NaN	NaN	NaN
714	12	20.034	21.55666666666666	NaN	NaN	NaN	1.5226666666666624	NaN	NaN	NaN
714	12	19.771	21.532333333333337	NaN	NaN	NaN	1.7613333333333365	NaN	NaN	NaN
714	12	20.078	21.808666666666667	NaN	NaN	NaN	1.730666666666668	NaN	NaN	NaN
714	12	20.348	21.920999999999996	NaN	NaN	NaN	1.5729999999999968	NaN	NaN	NaN
714	12	20.964	22.325	NaN	NaN	NaN	1.3610000000000007	NaN	NaN	NaN
714	12	20.223	22.243666666666666	NaN	NaN	NaN	2.020666666666667	NaN	NaN	NaN
714	12	20.316	21.674333333333333	NaN	NaN	NaN	1.3583333333333343	NaN	NaN	NaN
714	12	20.34	18.58066666666667	NaN	NaN	NaN	-1.7593333333333305	NaN	NaN	NaN
714	12	19.718	22.59166666666667	NaN	NaN	NaN	2.8736666666666686	NaN	NaN	NaN
714	12	20.31	21.906333333333333	NaN	NaN	NaN	1.5963333333333338	NaN	NaN	NaN
714	12	18.828	20.84266666666667	NaN	NaN	NaN	2.0146666666666704	NaN	NaN	NaN
714	12	19.232	20.413333333333334	NaN	NaN	NaN	1.1813333333333347	NaN	NaN	NaN
714	12	19.413	21.294666666666668	NaN	NaN	NaN	1.8816666666666677	NaN	NaN	NaN
714	12	17.878	16.775000000000002	NaN	NaN	NaN	-1.102999999999998	NaN	NaN	NaN
719	12	17.589	26.002000000000002	NaN	NaN	NaN	8.413000000000004	NaN	NaN	NaN
719	12	18.001	19.184	NaN	NaN	NaN	1.1829999999999998	NaN	NaN	NaN
719	12	17.973	23.758	NaN	NaN	NaN	5.785	NaN	NaN	NaN
719	12	18.203	20.491500000000002	NaN	NaN	NaN	2.2885000000000026	NaN	NaN	NaN
719	12	18.926	21.655	NaN	NaN	NaN	2.7290000000000028	NaN	NaN	NaN
719	12	19.032	26.435000000000002	NaN	NaN	NaN	7.403000000000002	NaN	NaN	NaN
719	12	18.462	21.9025	NaN	NaN	NaN	3.4405	NaN	NaN	NaN
719	12	19.648	22.180500000000002	NaN	NaN	NaN	2.5325000000000024	NaN	NaN	NaN
719	12	20.059	22.878	NaN	NaN	NaN	2.818999999999999	NaN	NaN	NaN
719	12	20.196	21.6845	NaN	NaN	NaN	1.4884999999999984	NaN	NaN	NaN
719	12	19.839	17.8355	NaN	NaN	NaN	-2.003499999999999	NaN	NaN	NaN
719	12	19.452	20.5695	NaN	NaN	NaN	1.1174999999999997	NaN	NaN	NaN
719	12	19.783	18.4285	NaN	NaN	NaN	-1.3545000000000016	NaN	NaN	NaN
719	12	18.684	17.5295	NaN	NaN	NaN	-1.1545000000000023	NaN	NaN	NaN
719	12	20.09	22.4745	NaN	NaN	NaN	2.384499999999999	NaN	NaN	NaN
719	12	19.455	21.025	NaN	NaN	NaN	1.5700000000000003	NaN	NaN	NaN
719	12	19.177	20.661	NaN	NaN	NaN	1.4840000000000018	NaN	NaN	NaN
719	12	19.638	21.752000000000002	NaN	NaN	NaN	2.1140000000000008	NaN	NaN	NaN
719	12	21.018	23.921	NaN	NaN	NaN	2.9029999999999987	NaN	NaN	NaN
719	12	21.7	24.395	NaN	NaN	NaN	2.6950000000000003	NaN	NaN	NaN
719	12	21.089	26.6065	NaN	NaN	NaN	5.517500000000002	NaN	NaN	NaN
719	12	20.473	19.423000000000002	NaN	NaN	NaN	-1.0499999999999972	NaN	NaN	NaN
719	12	21.439	24.352	NaN	NaN	NaN	2.9130000000000003	NaN	NaN	NaN
719	12	21.638	19.615000000000002	NaN	NaN	NaN	-2.0229999999999997	NaN	NaN	NaN
719	12	21.133	20.0165	NaN	NaN	NaN	-1.1164999999999985	NaN	NaN	NaN
719	12	21.595	25.069499999999998	NaN	NaN	NaN	3.474499999999999	NaN	NaN	NaN
719	12	21.903	27.890500000000003	NaN	NaN	NaN	5.987500000000004	NaN	NaN	NaN
719	12	21.752	19.958	NaN	NaN	NaN	-1.7940000000000005	NaN	NaN	NaN
719	12	21.725	24.7985	NaN	NaN	NaN	3.0734999999999992	NaN	NaN	NaN
719	12	22.085	25.84	NaN	NaN	NaN	3.754999999999999	NaN	NaN	NaN
719	12	21.278	19.2425	NaN	NaN	NaN	-2.035499999999999	NaN	NaN	NaN
719	12	20.098	17.8285	NaN	NaN	NaN	-2.2695000000000007	NaN	NaN	NaN
719	12	20.087	21.0965	NaN	NaN	NaN	1.0094999999999992	NaN	NaN	NaN
719	12	20.666	24.7965	NaN	NaN	NaN	4.130500000000001	NaN	NaN	NaN
719	12	20.78	19.7085	NaN	NaN	NaN	-1.0715000000000003	NaN	NaN	NaN
719	12	21.277	25.521	NaN	NaN	NaN	4.244	NaN	NaN	NaN
719	12	21.371	23.725	NaN	NaN	NaN	2.3540000000000028	NaN	NaN	NaN
719	12	21.032	19.5165	NaN	NaN	NaN	-1.5154999999999994	NaN	NaN	NaN
719	12	20.711	19.314	NaN	NaN	NaN	-1.3969999999999985	NaN	NaN	NaN
719	12	20.792	25.4565	NaN	NaN	NaN	4.664499999999997	NaN	NaN	NaN
719	12	21.213	23.016	NaN	NaN	NaN	1.8029999999999973	NaN	NaN	NaN
719	12	21.519	23.487000000000002	NaN	NaN	NaN	1.9680000000000035	NaN	NaN	NaN
719	12	21.16	18.6655	NaN	NaN	NaN	-2.4944999999999986	NaN	NaN	NaN
719	12	21.322	22.5735	NaN	NaN	NaN	1.2515	NaN	NaN	NaN
719	12	21.53	23.3315	NaN	NaN	NaN	1.8014999999999972	NaN	NaN	NaN
719	12	21.535	24.924500000000002	NaN	NaN	NaN	3.3895000000000017	NaN	NaN	NaN
719	12	21.336	19.9405	NaN	NaN	NaN	-1.3954999999999984	NaN	NaN	NaN
719	12	21.827	19.6845	NaN	NaN	NaN	-2.142500000000002	NaN	NaN	NaN
719	12	21.633	20.3205	NaN	NaN	NaN	-1.3125	NaN	NaN	NaN
719	12	21.014	18.7925	NaN	NaN	NaN	-2.221499999999999	NaN	NaN	NaN
719	12	20.393	21.764000000000003	NaN	NaN	NaN	1.3710000000000022	NaN	NaN	NaN
719	12	21.961	23.0015	NaN	NaN	NaN	1.0405000000000015	NaN	NaN	NaN
719	12	22.145	18.811	NaN	NaN	NaN	-3.3339999999999996	NaN	NaN	NaN
719	12	21.556	18.7975	NaN	NaN	NaN	-2.7585000000000015	NaN	NaN	NaN
719	12	20.149	18.633499999999998	NaN	NaN	NaN	-1.515500000000003	NaN	NaN	NaN
719	12	20.161	18.9185	NaN	NaN	NaN	-1.2424999999999997	NaN	NaN	NaN
719	12	20.269	18.0205	NaN	NaN	NaN	-2.2485	NaN	NaN	NaN
719	12	19.078	16.929000000000002	NaN	NaN	NaN	-2.1489999999999974	NaN	NaN	NaN
719	12	18.849	16.907	NaN	NaN	NaN	-1.9420000000000002	NaN	NaN	NaN
719	12	18.182	17.18	NaN	NaN	NaN	-1.001999999999999	NaN	NaN	NaN
719	12	16.688	15.624	NaN	NaN	NaN	-1.0639999999999983	NaN	NaN	NaN
719	12	16.437	15.089500000000001	NaN	NaN	NaN	-1.3475000000000001	NaN	NaN	NaN
719	12	16.24	15.172	NaN	NaN	NaN	-1.0679999999999978	NaN	NaN	NaN
719	12	15.222	16.8625	NaN	NaN	NaN	1.6405000000000012	NaN	NaN	NaN
719	12	16.299	15.020499999999998	NaN	NaN	NaN	-1.278500000000001	NaN	NaN	NaN
719	12	16.121	15.002	NaN	NaN	NaN	-1.118999999999998	NaN	NaN	NaN
719	12	16.024	15.0205	NaN	NaN	NaN	-1.0035000000000007	NaN	NaN	NaN
719	12	16.2	18.868	NaN	NaN	NaN	2.6679999999999993	NaN	NaN	NaN
719	12	16.764	15.466000000000001	NaN	NaN	NaN	-1.2979999999999983	NaN	NaN	NaN
719	12	16.973	18.569499999999998	NaN	NaN	NaN	1.596499999999999	NaN	NaN	NaN
719	12	18.948	21.122999999999998	NaN	NaN	NaN	2.174999999999997	NaN	NaN	NaN
719	12	19.744	20.8465	NaN	NaN	NaN	1.1024999999999991	NaN	NaN	NaN
719	12	19.538	20.721	NaN	NaN	NaN	1.1829999999999998	NaN	NaN	NaN
719	12	19.556	20.5845	NaN	NaN	NaN	1.0284999999999975	NaN	NaN	NaN
719	12	19.488	17.490499999999997	NaN	NaN	NaN	-1.9975000000000023	NaN	NaN	NaN
719	12	18.91	16.993000000000002	NaN	NaN	NaN	-1.916999999999998	NaN	NaN	NaN
719	12	18.562	17.0335	NaN	NaN	NaN	-1.528500000000001	NaN	NaN	NaN
719	12	18.405	17.305	NaN	NaN	NaN	-1.1000000000000014	NaN	NaN	NaN
719	12	18.227	22.250999999999998	NaN	NaN	NaN	4.023999999999997	NaN	NaN	NaN
719	12	19.518	28.353499999999997	NaN	NaN	NaN	8.835499999999996	NaN	NaN	NaN
719	12	20.286	22.4715	NaN	NaN	NaN	2.1854999999999976	NaN	NaN	NaN
719	12	19.112	17.6295	NaN	NaN	NaN	-1.4824999999999982	NaN	NaN	NaN
719	12	18.689	17.519	NaN	NaN	NaN	-1.1700000000000017	NaN	NaN	NaN
719	12	17.978	16.6695	NaN	NaN	NaN	-1.3085000000000022	NaN	NaN	NaN
719	12	17.682	16.657	NaN	NaN	NaN	-1.0249999999999986	NaN	NaN	NaN
719	12	17.579	16.445999999999998	NaN	NaN	NaN	-1.1330000000000027	NaN	NaN	NaN
719	12	17.536	16.393	NaN	NaN	NaN	-1.1430000000000007	NaN	NaN	NaN
719	12	17.11	15.735	NaN	NaN	NaN	-1.375	NaN	NaN	NaN
719	12	16.628	14.812000000000001	NaN	NaN	NaN	-1.815999999999999	NaN	NaN	NaN
719	12	15.109	13.798	NaN	NaN	NaN	-1.311	NaN	NaN	NaN
719	12	14.769	15.9515	NaN	NaN	NaN	1.1824999999999992	NaN	NaN	NaN
719	12	15.286	14.212	NaN	NaN	NaN	-1.0739999999999998	NaN	NaN	NaN
719	12	14.933	13.83	NaN	NaN	NaN	-1.1029999999999998	NaN	NaN	NaN
719	12	15.397	16.415999999999997	NaN	NaN	NaN	1.0189999999999966	NaN	NaN	NaN
719	12	17.943	20.014499999999998	NaN	NaN	NaN	2.071499999999997	NaN	NaN	NaN
719	12	18.301	19.407	NaN	NaN	NaN	1.1060000000000016	NaN	NaN	NaN
719	12	18.37	21.503	NaN	NaN	NaN	3.132999999999999	NaN	NaN	NaN
719	12	19.136	20.2625	NaN	NaN	NaN	1.1265	NaN	NaN	NaN
719	12	18.351	20.2815	NaN	NaN	NaN	1.930500000000002	NaN	NaN	NaN
719	12	19.132	20.558	NaN	NaN	NaN	1.4259999999999984	NaN	NaN	NaN
719	12	19.494	22.2155	NaN	NaN	NaN	2.721499999999999	NaN	NaN	NaN
719	12	19.829	18.529	NaN	NaN	NaN	-1.3000000000000007	NaN	NaN	NaN
719	12	19.724	21.1815	NaN	NaN	NaN	1.4574999999999996	NaN	NaN	NaN
719	12	20.495	21.5415	NaN	NaN	NaN	1.0464999999999982	NaN	NaN	NaN
719	12	19.696	17.973	NaN	NaN	NaN	-1.7230000000000025	NaN	NaN	NaN
719	12	19.604	21.378500000000003	NaN	NaN	NaN	1.7745000000000033	NaN	NaN	NaN
719	12	19.393	18.274	NaN	NaN	NaN	-1.1189999999999998	NaN	NaN	NaN
719	12	18.736	20.34	NaN	NaN	NaN	1.6039999999999992	NaN	NaN	NaN
719	12	19.298	20.7515	NaN	NaN	NaN	1.4535000000000018	NaN	NaN	NaN
719	12	19.719	21.564	NaN	NaN	NaN	1.8449999999999989	NaN	NaN	NaN
719	12	19.539	18.1835	NaN	NaN	NaN	-1.3555000000000028	NaN	NaN	NaN
719	12	19.617	18.224	NaN	NaN	NaN	-1.3930000000000007	NaN	NaN	NaN
719	12	19.362	18.3305	NaN	NaN	NaN	-1.0314999999999976	NaN	NaN	NaN
719	12	19.042	17.8695	NaN	NaN	NaN	-1.172500000000003	NaN	NaN	NaN
719	12	18.838	17.4375	NaN	NaN	NaN	-1.400500000000001	NaN	NaN	NaN
719	12	18.573	17.028	NaN	NaN	NaN	-1.5450000000000017	NaN	NaN	NaN
719	12	18.279	16.3615	NaN	NaN	NaN	-1.9175000000000004	NaN	NaN	NaN
719	12	17.293	16.014000000000003	NaN	NaN	NaN	-1.2789999999999964	NaN	NaN	NaN
719	12	16.389	15.2305	NaN	NaN	NaN	-1.1585	NaN	NaN	NaN
719	12	16.181	15.108	NaN	NaN	NaN	-1.0730000000000004	NaN	NaN	NaN
719	12	15.916	14.6515	NaN	NaN	NaN	-1.2645	NaN	NaN	NaN
719	12	15.702	14.568999999999999	NaN	NaN	NaN	-1.133000000000001	NaN	NaN	NaN
719	12	12.525	11.4115	NaN	NaN	NaN	-1.1135000000000002	NaN	NaN	NaN
719	12	12.425	11.334	NaN	NaN	NaN	-1.091000000000001	NaN	NaN	NaN
719	12	15.129	16.5795	NaN	NaN	NaN	1.4505	NaN	NaN	NaN
719	12	15.13	19.194000000000003	NaN	NaN	NaN	4.064000000000002	NaN	NaN	NaN
719	12	15.51	17.8645	NaN	NaN	NaN	2.3545	NaN	NaN	NaN
719	12	15.953	19.328	NaN	NaN	NaN	3.375	NaN	NaN	NaN
719	12	16.137	20.052	NaN	NaN	NaN	3.914999999999999	NaN	NaN	NaN
719	12	16.435	21.921999999999997	NaN	NaN	NaN	5.486999999999998	NaN	NaN	NaN
719	12	16.696	19.653	NaN	NaN	NaN	2.956999999999997	NaN	NaN	NaN
719	12	16.97	22.3195	NaN	NaN	NaN	5.349500000000003	NaN	NaN	NaN
719	12	17.609	19.9495	NaN	NaN	NaN	2.3404999999999987	NaN	NaN	NaN
719	12	17.816	22.066499999999998	NaN	NaN	NaN	4.250499999999999	NaN	NaN	NaN
719	12	17.701	19.287	NaN	NaN	NaN	1.5859999999999985	NaN	NaN	NaN
719	12	17.576	20.479	NaN	NaN	NaN	2.9029999999999987	NaN	NaN	NaN
719	12	18.236	19.726	NaN	NaN	NaN	1.4899999999999984	NaN	NaN	NaN
719	12	18.106	21.369	NaN	NaN	NaN	3.262999999999998	NaN	NaN	NaN
719	12	17.957	19.833	NaN	NaN	NaN	1.8759999999999977	NaN	NaN	NaN
719	12	18.566	20.8035	NaN	NaN	NaN	2.2375000000000007	NaN	NaN	NaN
719	12	19.059	24.387	NaN	NaN	NaN	5.327999999999999	NaN	NaN	NaN
719	12	19.823	21.5435	NaN	NaN	NaN	1.7205000000000013	NaN	NaN	NaN
719	12	20.13	23.7115	NaN	NaN	NaN	3.581500000000002	NaN	NaN	NaN
719	12	20.164	25.54	NaN	NaN	NaN	5.375999999999998	NaN	NaN	NaN
719	12	20.6	23.665999999999997	NaN	NaN	NaN	3.0659999999999954	NaN	NaN	NaN
719	12	20.915	23.093	NaN	NaN	NaN	2.178000000000001	NaN	NaN	NaN
719	12	20.93	24.520000000000003	NaN	NaN	NaN	3.5900000000000034	NaN	NaN	NaN
719	12	21.416	24.9065	NaN	NaN	NaN	3.490500000000001	NaN	NaN	NaN
719	12	21.37	20.1875	NaN	NaN	NaN	-1.182500000000001	NaN	NaN	NaN
719	12	21.182	26.043	NaN	NaN	NaN	4.861000000000001	NaN	NaN	NaN
719	12	21.721	26.5375	NaN	NaN	NaN	4.816500000000001	NaN	NaN	NaN
719	12	21.752	19.029	NaN	NaN	NaN	-2.722999999999999	NaN	NaN	NaN
719	12	22.01	25.78	NaN	NaN	NaN	3.7699999999999996	NaN	NaN	NaN
719	12	21.855	25.541	NaN	NaN	NaN	3.686	NaN	NaN	NaN
719	12	22.169	26.1265	NaN	NaN	NaN	3.9574999999999996	NaN	NaN	NaN
719	12	22.826	26.186999999999998	NaN	NaN	NaN	3.360999999999997	NaN	NaN	NaN
719	12	22.612	25.129	NaN	NaN	NaN	2.517000000000003	NaN	NaN	NaN
719	12	22.625	24.514499999999998	NaN	NaN	NaN	1.8894999999999982	NaN	NaN	NaN
719	12	23.299	25.7535	NaN	NaN	NaN	2.4544999999999995	NaN	NaN	NaN
719	12	23.534	24.6345	NaN	NaN	NaN	1.1005000000000003	NaN	NaN	NaN
719	12	23.402	26.3975	NaN	NaN	NaN	2.9955	NaN	NaN	NaN
719	12	22.666	25.9765	NaN	NaN	NaN	3.310500000000001	NaN	NaN	NaN
719	12	22.524	25.296	NaN	NaN	NaN	2.7719999999999985	NaN	NaN	NaN
719	12	22.886	24.701	NaN	NaN	NaN	1.8150000000000013	NaN	NaN	NaN
719	12	22.829	24.4405	NaN	NaN	NaN	1.6114999999999995	NaN	NaN	NaN
719	12	22.33	25.191499999999998	NaN	NaN	NaN	2.8614999999999995	NaN	NaN	NaN
719	12	22.659	25.974	NaN	NaN	NaN	3.3150000000000013	NaN	NaN	NaN
719	12	22.715	25.175	NaN	NaN	NaN	2.460000000000001	NaN	NaN	NaN
719	12	22.872	26.078000000000003	NaN	NaN	NaN	3.206000000000003	NaN	NaN	NaN
719	12	23.141	25.491500000000002	NaN	NaN	NaN	2.350500000000004	NaN	NaN	NaN
719	12	23.333	24.881500000000003	NaN	NaN	NaN	1.5485000000000042	NaN	NaN	NaN
719	12	23.003	24.691	NaN	NaN	NaN	1.6879999999999988	NaN	NaN	NaN
719	12	22.892	26.1015	NaN	NaN	NaN	3.209500000000002	NaN	NaN	NaN
719	12	23.221	25.7885	NaN	NaN	NaN	2.567499999999999	NaN	NaN	NaN
719	12	23.609	26.655	NaN	NaN	NaN	3.0459999999999994	NaN	NaN	NaN
719	12	23.176	26.137	NaN	NaN	NaN	2.961000000000002	NaN	NaN	NaN
719	12	22.94	25.025	NaN	NaN	NaN	2.0849999999999973	NaN	NaN	NaN
719	12	23.48	24.671	NaN	NaN	NaN	1.190999999999999	NaN	NaN	NaN
719	12	23.462	26.673499999999997	NaN	NaN	NaN	3.2114999999999974	NaN	NaN	NaN
719	12	23.337	26.268	NaN	NaN	NaN	2.931000000000001	NaN	NaN	NaN
719	12	23.506	25.0565	NaN	NaN	NaN	1.5504999999999995	NaN	NaN	NaN
719	12	23.328	26.575	NaN	NaN	NaN	3.247	NaN	NaN	NaN
719	12	23.589	25.787	NaN	NaN	NaN	2.1980000000000004	NaN	NaN	NaN
719	12	23.667	25.7775	NaN	NaN	NaN	2.1104999999999983	NaN	NaN	NaN
719	12	23.349	25.661	NaN	NaN	NaN	2.312000000000001	NaN	NaN	NaN
719	12	22.854	26.31	NaN	NaN	NaN	3.4559999999999995	NaN	NaN	NaN
719	12	23.66	26.7125	NaN	NaN	NaN	3.0524999999999984	NaN	NaN	NaN
719	12	23.892	25.6055	NaN	NaN	NaN	1.7134999999999998	NaN	NaN	NaN
719	12	24.273	25.2895	NaN	NaN	NaN	1.0165000000000006	NaN	NaN	NaN
719	12	23.509	26.398	NaN	NaN	NaN	2.8889999999999993	NaN	NaN	NaN
719	12	24.15	26.485	NaN	NaN	NaN	2.335000000000001	NaN	NaN	NaN
719	12	23.518	24.686999999999998	NaN	NaN	NaN	1.168999999999997	NaN	NaN	NaN
719	12	23.607	26.090000000000003	NaN	NaN	NaN	2.483000000000004	NaN	NaN	NaN
719	12	23.531	27.687	NaN	NaN	NaN	4.156000000000002	NaN	NaN	NaN
719	12	23.557	26.128999999999998	NaN	NaN	NaN	2.571999999999999	NaN	NaN	NaN
719	12	23.238	25.7085	NaN	NaN	NaN	2.4705000000000013	NaN	NaN	NaN
719	12	23.82	25.2575	NaN	NaN	NaN	1.4375	NaN	NaN	NaN
719	12	23.431	25.958	NaN	NaN	NaN	2.5269999999999975	NaN	NaN	NaN
719	12	23.66	26.1845	NaN	NaN	NaN	2.5244999999999997	NaN	NaN	NaN
719	12	24.001	26.495	NaN	NaN	NaN	2.4939999999999998	NaN	NaN	NaN
719	12	23.321	25.3485	NaN	NaN	NaN	2.0275	NaN	NaN	NaN
719	12	23.459	26.1075	NaN	NaN	NaN	2.648500000000002	NaN	NaN	NaN
719	12	23.449	25.86	NaN	NaN	NaN	2.410999999999998	NaN	NaN	NaN
719	12	23.398	25.643	NaN	NaN	NaN	2.245000000000001	NaN	NaN	NaN
719	12	23.011	25.303	NaN	NaN	NaN	2.2920000000000016	NaN	NaN	NaN
719	12	23.426	25.396	NaN	NaN	NaN	1.9700000000000024	NaN	NaN	NaN
719	12	24.056	26.3215	NaN	NaN	NaN	2.2654999999999994	NaN	NaN	NaN
719	12	23.977	27.4975	NaN	NaN	NaN	3.5204999999999984	NaN	NaN	NaN
719	12	23.956	25.0765	NaN	NaN	NaN	1.1204999999999998	NaN	NaN	NaN
719	12	24.125	25.8685	NaN	NaN	NaN	1.743500000000001	NaN	NaN	NaN
719	12	24.025	25.934	NaN	NaN	NaN	1.9090000000000025	NaN	NaN	NaN
719	12	23.793	25.633499999999998	NaN	NaN	NaN	1.8404999999999987	NaN	NaN	NaN
719	12	23.984	25.0855	NaN	NaN	NaN	1.101499999999998	NaN	NaN	NaN
719	12	24.152	25.1845	NaN	NaN	NaN	1.0324999999999989	NaN	NaN	NaN
719	12	24.48	25.7655	NaN	NaN	NaN	1.285499999999999	NaN	NaN	NaN
719	12	24.046	25.1125	NaN	NaN	NaN	1.0665000000000013	NaN	NaN	NaN
719	12	24.069	25.603	NaN	NaN	NaN	1.5340000000000025	NaN	NaN	NaN
719	12	23.622	24.7075	NaN	NaN	NaN	1.0854999999999997	NaN	NaN	NaN
719	12	23.628	24.749	NaN	NaN	NaN	1.1209999999999987	NaN	NaN	NaN
719	12	24.062	22.873	NaN	NaN	NaN	-1.189	NaN	NaN	NaN
719	12	22.733	21.0905	NaN	NaN	NaN	-1.6425000000000018	NaN	NaN	NaN
719	12	22.673	21.21	NaN	NaN	NaN	-1.4629999999999974	NaN	NaN	NaN
719	12	22.832	21.6475	NaN	NaN	NaN	-1.1844999999999999	NaN	NaN	NaN
719	12	22.792	21.495	NaN	NaN	NaN	-1.2970000000000006	NaN	NaN	NaN
719	12	22.686	21.52	NaN	NaN	NaN	-1.1660000000000004	NaN	NaN	NaN
719	12	22.854	20.965	NaN	NaN	NaN	-1.8889999999999993	NaN	NaN	NaN
719	12	22.045	20.408499999999997	NaN	NaN	NaN	-1.6365000000000052	NaN	NaN	NaN
719	12	21.723	19.9315	NaN	NaN	NaN	-1.7914999999999992	NaN	NaN	NaN
719	12	21.235	19.704	NaN	NaN	NaN	-1.5309999999999988	NaN	NaN	NaN
719	12	20.955	18.9835	NaN	NaN	NaN	-1.971499999999999	NaN	NaN	NaN
719	12	20.362	19.2235	NaN	NaN	NaN	-1.138499999999997	NaN	NaN	NaN
719	12	19.976	18.7105	NaN	NaN	NaN	-1.2654999999999994	NaN	NaN	NaN
719	12	19.687	18.3645	NaN	NaN	NaN	-1.3225000000000016	NaN	NaN	NaN
719	12	19.555	18.2925	NaN	NaN	NaN	-1.2624999999999993	NaN	NaN	NaN
719	12	19.376	18.0915	NaN	NaN	NaN	-1.2845000000000013	NaN	NaN	NaN
719	12	19.268	18.057499999999997	NaN	NaN	NaN	-1.2105000000000032	NaN	NaN	NaN
719	12	19.132	17.8625	NaN	NaN	NaN	-1.2695000000000007	NaN	NaN	NaN
719	12	19.044	17.558	NaN	NaN	NaN	-1.4860000000000007	NaN	NaN	NaN
719	12	19.163	18.0195	NaN	NaN	NaN	-1.1434999999999995	NaN	NaN	NaN
719	12	19.213	17.299	NaN	NaN	NaN	-1.9140000000000015	NaN	NaN	NaN
719	12	19.102	17.007	NaN	NaN	NaN	-2.094999999999999	NaN	NaN	NaN
719	12	18.788	17.134	NaN	NaN	NaN	-1.654	NaN	NaN	NaN
719	12	18.824	17.1535	NaN	NaN	NaN	-1.6705000000000005	NaN	NaN	NaN
719	12	18.788	16.9675	NaN	NaN	NaN	-1.8204999999999991	NaN	NaN	NaN
719	12	18.835	16.925	NaN	NaN	NaN	-1.9100000000000001	NaN	NaN	NaN
734	12	24.05	22.9175	NaN	NaN	NaN	-1.1325000000000003	NaN	NaN	NaN
734	12	23.512	22.195	NaN	NaN	NaN	-1.3170000000000002	NaN	NaN	NaN
734	12	22.943	21.8035	NaN	NaN	NaN	-1.1395000000000017	NaN	NaN	NaN
734	12	22.627	21.2065	NaN	NaN	NaN	-1.4205000000000005	NaN	NaN	NaN
734	12	22.256	20.1265	NaN	NaN	NaN	-2.1295	NaN	NaN	NaN
734	12	21.989	20.966	NaN	NaN	NaN	-1.0229999999999997	NaN	NaN	NaN
734	12	21.837	20.817999999999998	NaN	NaN	NaN	-1.019000000000002	NaN	NaN	NaN
734	12	21.724	20.326999999999998	NaN	NaN	NaN	-1.397000000000002	NaN	NaN	NaN
734	12	21.696	20.5815	NaN	NaN	NaN	-1.1145000000000032	NaN	NaN	NaN
734	12	21.818	19.936	NaN	NaN	NaN	-1.8820000000000014	NaN	NaN	NaN
734	12	21.679	19.829500000000003	NaN	NaN	NaN	-1.8494999999999955	NaN	NaN	NaN
734	12	21.462	18.965	NaN	NaN	NaN	-2.497	NaN	NaN	NaN
734	12	21.222	19.323	NaN	NaN	NaN	-1.899000000000001	NaN	NaN	NaN
734	12	21.01	18.87	NaN	NaN	NaN	-2.1400000000000006	NaN	NaN	NaN
734	12	20.74	18.782	NaN	NaN	NaN	-1.9579999999999984	NaN	NaN	NaN
734	12	20.619	19.364	NaN	NaN	NaN	-1.254999999999999	NaN	NaN	NaN
734	12	17.785	16.692999999999998	NaN	NaN	NaN	-1.0920000000000023	NaN	NaN	NaN
734	12	17.359	16.1265	NaN	NaN	NaN	-1.2325000000000017	NaN	NaN	NaN
734	12	17.158	15.946000000000002	NaN	NaN	NaN	-1.2119999999999997	NaN	NaN	NaN
734	12	16.704	15.6075	NaN	NaN	NaN	-1.0965000000000007	NaN	NaN	NaN
734	12	17.322	16.2915	NaN	NaN	NaN	-1.0305	NaN	NaN	NaN
734	12	17.171	16.044	NaN	NaN	NaN	-1.126999999999999	NaN	NaN	NaN
734	12	14.479	15.5405	NaN	NaN	NaN	1.0615000000000006	NaN	NaN	NaN
734	12	14.572	16.601	NaN	NaN	NaN	2.029	NaN	NaN	NaN
734	12	14.663	16.358	NaN	NaN	NaN	1.6950000000000003	NaN	NaN	NaN
734	12	15.088	16.3385	NaN	NaN	NaN	1.2505000000000006	NaN	NaN	NaN
734	12	14.949	17.0295	NaN	NaN	NaN	2.080499999999999	NaN	NaN	NaN
734	12	15.379	18.825499999999998	NaN	NaN	NaN	3.4464999999999986	NaN	NaN	NaN
734	12	16.205	18.134500000000003	NaN	NaN	NaN	1.9295000000000044	NaN	NaN	NaN
734	12	16.435	20.192999999999998	NaN	NaN	NaN	3.757999999999999	NaN	NaN	NaN
734	12	15.644	18.289499999999997	NaN	NaN	NaN	2.6454999999999966	NaN	NaN	NaN
734	12	16.83	21.3785	NaN	NaN	NaN	4.548500000000001	NaN	NaN	NaN
734	12	17.763	19.3435	NaN	NaN	NaN	1.5804999999999971	NaN	NaN	NaN
734	12	16.851	18.2875	NaN	NaN	NaN	1.4365000000000023	NaN	NaN	NaN
734	12	17.574	20.71	NaN	NaN	NaN	3.1359999999999992	NaN	NaN	NaN
734	12	18.233	22.208	NaN	NaN	NaN	3.974999999999998	NaN	NaN	NaN
734	12	18.662	21.880499999999998	NaN	NaN	NaN	3.218499999999999	NaN	NaN	NaN
734	12	18.862	20.609	NaN	NaN	NaN	1.7470000000000034	NaN	NaN	NaN
734	12	19.255	21.182000000000002	NaN	NaN	NaN	1.9270000000000032	NaN	NaN	NaN
734	12	19.189	20.7155	NaN	NaN	NaN	1.5264999999999986	NaN	NaN	NaN
734	12	19.23	20.5035	NaN	NaN	NaN	1.2734999999999985	NaN	NaN	NaN
734	12	19.906	21.5105	NaN	NaN	NaN	1.6045000000000016	NaN	NaN	NaN
734	12	18.747	20.006999999999998	NaN	NaN	NaN	1.259999999999998	NaN	NaN	NaN
734	12	19.891	22.3935	NaN	NaN	NaN	2.5025000000000013	NaN	NaN	NaN
734	12	19.776	21.485	NaN	NaN	NaN	1.7089999999999996	NaN	NaN	NaN
734	12	18.992	20.4955	NaN	NaN	NaN	1.503499999999999	NaN	NaN	NaN
734	12	19.636	22.1095	NaN	NaN	NaN	2.4735000000000014	NaN	NaN	NaN
734	12	20.102	21.6625	NaN	NaN	NaN	1.560500000000001	NaN	NaN	NaN
734	12	20.083	21.139	NaN	NaN	NaN	1.056000000000001	NaN	NaN	NaN
734	12	20.362	18.450499999999998	NaN	NaN	NaN	-1.9115000000000002	NaN	NaN	NaN
734	12	21.126	23.5125	NaN	NaN	NaN	2.386499999999998	NaN	NaN	NaN
734	12	19.939	21.674	NaN	NaN	NaN	1.7349999999999994	NaN	NaN	NaN
734	12	19.472	18.1755	NaN	NaN	NaN	-1.2965000000000018	NaN	NaN	NaN
734	12	19.264	21.189999999999998	NaN	NaN	NaN	1.9259999999999984	NaN	NaN	NaN
734	12	19.617	21.177999999999997	NaN	NaN	NaN	1.5609999999999964	NaN	NaN	NaN
734	12	19.774	21.17	NaN	NaN	NaN	1.3960000000000008	NaN	NaN	NaN
734	12	20.608	22.359	NaN	NaN	NaN	1.7510000000000012	NaN	NaN	NaN
734	12	20.852	22.1115	NaN	NaN	NaN	1.2594999999999992	NaN	NaN	NaN
734	12	20.132	19.014499999999998	NaN	NaN	NaN	-1.1175000000000033	NaN	NaN	NaN
734	12	18.097	16.108	NaN	NaN	NaN	-1.9890000000000008	NaN	NaN	NaN
744	12	18.224	16.854999999999997	NaN	NaN	NaN	-1.3690000000000033	NaN	NaN	NaN
744	12	18.11	16.5395	NaN	NaN	NaN	-1.5704999999999991	NaN	NaN	NaN
744	12	18.084	16.435000000000002	NaN	NaN	NaN	-1.6489999999999974	NaN	NaN	NaN
744	12	18.159	16.749499999999998	NaN	NaN	NaN	-1.4095000000000013	NaN	NaN	NaN
744	12	18.108	16.4835	NaN	NaN	NaN	-1.6245000000000012	NaN	NaN	NaN
744	12	8.082	7.0775	NaN	NaN	NaN	-1.004500000000001	NaN	NaN	NaN
744	12	7.759	6.6325	NaN	NaN	NaN	-1.1265	NaN	NaN	NaN
744	12	14.367	15.8015	NaN	NaN	NaN	1.4344999999999999	NaN	NaN	NaN
744	12	14.728	16.639499999999998	NaN	NaN	NaN	1.9114999999999984	NaN	NaN	NaN
744	12	15.227	16.4765	NaN	NaN	NaN	1.2495000000000012	NaN	NaN	NaN
744	12	15.741	17.314500000000002	NaN	NaN	NaN	1.5735000000000028	NaN	NaN	NaN
744	12	16.178	17.435499999999998	NaN	NaN	NaN	1.2574999999999967	NaN	NaN	NaN
744	12	16.586	18.907	NaN	NaN	NaN	2.3210000000000015	NaN	NaN	NaN
744	12	16.708	21.687	NaN	NaN	NaN	4.979000000000003	NaN	NaN	NaN
744	12	17.082	20.289	NaN	NaN	NaN	3.2070000000000007	NaN	NaN	NaN
744	12	17.42	20.219	NaN	NaN	NaN	2.7989999999999995	NaN	NaN	NaN
744	12	17.889	21.0665	NaN	NaN	NaN	3.177500000000002	NaN	NaN	NaN
744	12	18.446	21.194499999999998	NaN	NaN	NaN	2.7484999999999964	NaN	NaN	NaN
744	12	19.064	21.1295	NaN	NaN	NaN	2.0655	NaN	NaN	NaN
744	12	19.561	22.740499999999997	NaN	NaN	NaN	3.1794999999999973	NaN	NaN	NaN
744	12	20.137	22.781	NaN	NaN	NaN	2.6439999999999984	NaN	NaN	NaN
744	12	20.401	22.677999999999997	NaN	NaN	NaN	2.2769999999999975	NaN	NaN	NaN
744	12	20.653	22.9715	NaN	NaN	NaN	2.3185000000000002	NaN	NaN	NaN
744	12	20.721	21.934	NaN	NaN	NaN	1.213000000000001	NaN	NaN	NaN
744	12	20.903	22.692	NaN	NaN	NaN	1.7890000000000015	NaN	NaN	NaN
744	12	21.098	22.962000000000003	NaN	NaN	NaN	1.8640000000000043	NaN	NaN	NaN
744	12	21.139	22.7855	NaN	NaN	NaN	1.6464999999999996	NaN	NaN	NaN
744	12	21.31	22.544	NaN	NaN	NaN	1.2340000000000018	NaN	NaN	NaN
744	12	21.55	23.8275	NaN	NaN	NaN	2.2775	NaN	NaN	NaN
744	12	21.911	23.783	NaN	NaN	NaN	1.8719999999999999	NaN	NaN	NaN
744	12	22.34	24.231	NaN	NaN	NaN	1.8910000000000018	NaN	NaN	NaN
744	12	22.546	24.314999999999998	NaN	NaN	NaN	1.7689999999999984	NaN	NaN	NaN
744	12	22.581	23.791	NaN	NaN	NaN	1.2100000000000009	NaN	NaN	NaN
744	12	22.678	24.984	NaN	NaN	NaN	2.306000000000001	NaN	NaN	NaN
744	12	23.006	25.8875	NaN	NaN	NaN	2.881499999999999	NaN	NaN	NaN
744	12	23.833	28.502	NaN	NaN	NaN	4.6690000000000005	NaN	NaN	NaN
744	12	24.697	26.6995	NaN	NaN	NaN	2.0025000000000013	NaN	NaN	NaN
744	12	25.166	27.166	NaN	NaN	NaN	2.0	NaN	NaN	NaN
744	12	25.111	27.1755	NaN	NaN	NaN	2.064499999999999	NaN	NaN	NaN
744	12	24.97	26.147	NaN	NaN	NaN	1.1769999999999996	NaN	NaN	NaN
744	12	25.329	27.1625	NaN	NaN	NaN	1.8335000000000008	NaN	NaN	NaN
744	12	25.775	27.2255	NaN	NaN	NaN	1.4505000000000017	NaN	NaN	NaN
744	12	25.456	27.6475	NaN	NaN	NaN	2.1915000000000013	NaN	NaN	NaN
744	12	25.485	28.379	NaN	NaN	NaN	2.894000000000002	NaN	NaN	NaN
744	12	26.113	28.229	NaN	NaN	NaN	2.1159999999999997	NaN	NaN	NaN
744	12	26.118	27.865499999999997	NaN	NaN	NaN	1.7474999999999987	NaN	NaN	NaN
744	12	26.229	28.2215	NaN	NaN	NaN	1.9924999999999997	NaN	NaN	NaN
744	12	26.69	28.4	NaN	NaN	NaN	1.7099999999999973	NaN	NaN	NaN
744	12	27.196	29.177	NaN	NaN	NaN	1.980999999999998	NaN	NaN	NaN
744	12	27.518	25.67	NaN	NaN	NaN	-1.847999999999999	NaN	NaN	NaN
744	12	26.652	28.2235	NaN	NaN	NaN	1.5715000000000003	NaN	NaN	NaN
744	12	27.372	29.2595	NaN	NaN	NaN	1.8874999999999993	NaN	NaN	NaN
744	12	27.639	30.189999999999998	NaN	NaN	NaN	2.5509999999999984	NaN	NaN	NaN
744	12	27.864	31.014499999999998	NaN	NaN	NaN	3.1504999999999974	NaN	NaN	NaN
744	12	27.927	30.9495	NaN	NaN	NaN	3.022500000000001	NaN	NaN	NaN
744	12	28.187	29.555500000000002	NaN	NaN	NaN	1.368500000000001	NaN	NaN	NaN
744	12	28.625	29.829	NaN	NaN	NaN	1.2040000000000006	NaN	NaN	NaN
744	12	28.729	30.375999999999998	NaN	NaN	NaN	1.6469999999999985	NaN	NaN	NaN
744	12	28.331	29.591	NaN	NaN	NaN	1.2600000000000016	NaN	NaN	NaN
744	12	28.339	29.933500000000002	NaN	NaN	NaN	1.5945000000000036	NaN	NaN	NaN
744	12	28.891	31.2215	NaN	NaN	NaN	2.3305000000000007	NaN	NaN	NaN
744	12	28.972	30.563000000000002	NaN	NaN	NaN	1.591000000000001	NaN	NaN	NaN
744	12	29.095	30.183999999999997	NaN	NaN	NaN	1.0889999999999986	NaN	NaN	NaN
744	12	29.222	30.424	NaN	NaN	NaN	1.2019999999999982	NaN	NaN	NaN
744	12	29.144	31.3465	NaN	NaN	NaN	2.2025000000000006	NaN	NaN	NaN
744	12	29.249	30.538	NaN	NaN	NaN	1.2890000000000015	NaN	NaN	NaN
744	12	29.272	32.06	NaN	NaN	NaN	2.788000000000004	NaN	NaN	NaN
744	12	29.65	31.3825	NaN	NaN	NaN	1.7325000000000017	NaN	NaN	NaN
744	12	30.191	31.6715	NaN	NaN	NaN	1.4805000000000028	NaN	NaN	NaN
744	12	30.303	32.3605	NaN	NaN	NaN	2.057500000000001	NaN	NaN	NaN
744	12	30.318	32.2125	NaN	NaN	NaN	1.8944999999999972	NaN	NaN	NaN
744	12	30.658	31.7095	NaN	NaN	NaN	1.0514999999999972	NaN	NaN	NaN
744	12	30.696	32.0685	NaN	NaN	NaN	1.3724999999999987	NaN	NaN	NaN
744	12	31.299	32.603	NaN	NaN	NaN	1.304000000000002	NaN	NaN	NaN
744	12	31.311	32.772000000000006	NaN	NaN	NaN	1.4610000000000056	NaN	NaN	NaN
744	12	31.046	32.596000000000004	NaN	NaN	NaN	1.5500000000000043	NaN	NaN	NaN
744	12	31.062	32.695	NaN	NaN	NaN	1.6329999999999991	NaN	NaN	NaN
744	12	31.282	33.229	NaN	NaN	NaN	1.9469999999999992	NaN	NaN	NaN
744	12	31.33	33.3185	NaN	NaN	NaN	1.988500000000002	NaN	NaN	NaN
744	12	31.305	33.537	NaN	NaN	NaN	2.2319999999999993	NaN	NaN	NaN
744	12	30.157	31.2545	NaN	NaN	NaN	1.0975000000000001	NaN	NaN	NaN
744	12	30.324	31.5315	NaN	NaN	NaN	1.2074999999999996	NaN	NaN	NaN
744	12	30.066	31.197499999999998	NaN	NaN	NaN	1.131499999999999	NaN	NaN	NaN
744	12	29.984	32.278999999999996	NaN	NaN	NaN	2.2949999999999946	NaN	NaN	NaN
744	12	30.752	32.835	NaN	NaN	NaN	2.083000000000002	NaN	NaN	NaN
744	12	30.756	32.161500000000004	NaN	NaN	NaN	1.4055000000000035	NaN	NaN	NaN
744	12	30.91	34.048	NaN	NaN	NaN	3.1380000000000017	NaN	NaN	NaN
744	12	31.293	33.6265	NaN	NaN	NaN	2.333500000000001	NaN	NaN	NaN
744	12	31.215	32.5945	NaN	NaN	NaN	1.3794999999999966	NaN	NaN	NaN
744	12	30.68	31.854999999999997	NaN	NaN	NaN	1.1749999999999972	NaN	NaN	NaN
744	12	30.882	31.9105	NaN	NaN	NaN	1.0284999999999975	NaN	NaN	NaN
744	12	30.813	32.601	NaN	NaN	NaN	1.7880000000000003	NaN	NaN	NaN
744	12	30.933	33.146	NaN	NaN	NaN	2.213000000000001	NaN	NaN	NaN
744	12	31.108	32.6225	NaN	NaN	NaN	1.5145000000000017	NaN	NaN	NaN
744	12	30.132	31.1525	NaN	NaN	NaN	1.0204999999999984	NaN	NaN	NaN
744	12	14.957	13.685500000000001	NaN	NaN	NaN	-1.2714999999999996	NaN	NaN	NaN
744	12	14.299	12.992999999999999	NaN	NaN	NaN	-1.306000000000001	NaN	NaN	NaN
744	12	14.05	12.7685	NaN	NaN	NaN	-1.2815000000000012	NaN	NaN	NaN
744	12	14.7	16.622999999999998	NaN	NaN	NaN	1.9229999999999983	NaN	NaN	NaN
744	12	15.275	16.835	NaN	NaN	NaN	1.5600000000000005	NaN	NaN	NaN
744	12	16.028	18.0575	NaN	NaN	NaN	2.0295000000000023	NaN	NaN	NaN
744	12	16.556	18.8485	NaN	NaN	NaN	2.2925000000000004	NaN	NaN	NaN
744	12	17.173	18.287	NaN	NaN	NaN	1.1140000000000008	NaN	NaN	NaN
744	12	17.932	19.9615	NaN	NaN	NaN	2.0295000000000023	NaN	NaN	NaN
744	12	18.591	19.8335	NaN	NaN	NaN	1.2424999999999997	NaN	NaN	NaN
744	12	19.634	21.021	NaN	NaN	NaN	1.3870000000000005	NaN	NaN	NaN
744	12	21.429	22.448	NaN	NaN	NaN	1.019000000000002	NaN	NaN	NaN
744	12	23.773	24.799	NaN	NaN	NaN	1.0259999999999998	NaN	NaN	NaN
744	12	25.259	26.319	NaN	NaN	NaN	1.0599999999999987	NaN	NaN	NaN
744	12	25.368	26.750500000000002	NaN	NaN	NaN	1.3825000000000038	NaN	NaN	NaN
744	12	25.728	26.897	NaN	NaN	NaN	1.168999999999997	NaN	NaN	NaN
744	12	25.94	26.9595	NaN	NaN	NaN	1.0194999999999972	NaN	NaN	NaN
744	12	26.202	27.500999999999998	NaN	NaN	NaN	1.298999999999996	NaN	NaN	NaN
744	12	26.628	27.633	NaN	NaN	NaN	1.004999999999999	NaN	NaN	NaN
744	12	26.89	29.128	NaN	NaN	NaN	2.2379999999999995	NaN	NaN	NaN
744	12	27.086	29.036	NaN	NaN	NaN	1.9500000000000028	NaN	NaN	NaN
744	12	27.326	30.2365	NaN	NaN	NaN	2.910499999999999	NaN	NaN	NaN
744	12	27.686	30.394	NaN	NaN	NaN	2.7079999999999984	NaN	NaN	NaN
744	12	27.87	29.33	NaN	NaN	NaN	1.4599999999999973	NaN	NaN	NaN
744	12	27.931	29.61	NaN	NaN	NaN	1.6789999999999985	NaN	NaN	NaN
744	12	28.002	29.648000000000003	NaN	NaN	NaN	1.6460000000000043	NaN	NaN	NaN
744	12	28.159	29.731	NaN	NaN	NaN	1.5720000000000027	NaN	NaN	NaN
744	12	28.604	30.4125	NaN	NaN	NaN	1.8085000000000022	NaN	NaN	NaN
744	12	28.649	30.2925	NaN	NaN	NaN	1.6434999999999995	NaN	NaN	NaN
744	12	28.76	31.0265	NaN	NaN	NaN	2.266499999999997	NaN	NaN	NaN
744	12	29.12	30.889000000000003	NaN	NaN	NaN	1.769000000000002	NaN	NaN	NaN
744	12	29.377	32.3395	NaN	NaN	NaN	2.962500000000002	NaN	NaN	NaN
744	12	29.589	31.2725	NaN	NaN	NaN	1.6835000000000022	NaN	NaN	NaN
744	12	29.834	31.524500000000003	NaN	NaN	NaN	1.6905000000000037	NaN	NaN	NaN
744	12	29.767	32.008	NaN	NaN	NaN	2.241000000000003	NaN	NaN	NaN
744	12	30.167	31.6465	NaN	NaN	NaN	1.479499999999998	NaN	NaN	NaN
744	12	30.04	31.842499999999998	NaN	NaN	NaN	1.8024999999999984	NaN	NaN	NaN
744	12	30.605	34.329499999999996	NaN	NaN	NaN	3.7244999999999955	NaN	NaN	NaN
744	12	30.52	33.0605	NaN	NaN	NaN	2.540499999999998	NaN	NaN	NaN
744	12	30.693	32.565	NaN	NaN	NaN	1.8719999999999963	NaN	NaN	NaN
