# Supplementary material for: Pollination in a new climate: Assessing the potential influence of flower temperature variation on insect pollinator behaviour
Source: PLoS One. 2018 Aug 1;13(8):e0200549. doi: 10.1371/journal.pone.0200549 (PMC6070230; doi:10.1371/journal.pone.0200549)
Supplement: S1 Table — Raw data of Flower temperature measurement is in .csv format. Details of each file provided in README file. (ZIP) [file pone.0200549.s001.zip › Supplimentary_TableS1_RAW data/Species_16.csv]

718	16	20.545	24.2835	NaN	NaN	NaN	3.7384999999999984	NaN	NaN	NaN
718	16	21.046	23.148000000000003	NaN	NaN	NaN	2.102000000000004	NaN	NaN	NaN
718	16	21.163	19.616	NaN	NaN	NaN	-1.5470000000000006	NaN	NaN	NaN
718	16	20.47	19.237000000000002	NaN	NaN	NaN	-1.232999999999997	NaN	NaN	NaN
718	16	20.361	21.72	NaN	NaN	NaN	1.3589999999999982	NaN	NaN	NaN
718	16	20.702	22.6035	NaN	NaN	NaN	1.9014999999999986	NaN	NaN	NaN
718	16	20.18	21.323	NaN	NaN	NaN	1.1430000000000007	NaN	NaN	NaN
718	16	20.167	18.55	NaN	NaN	NaN	-1.6170000000000009	NaN	NaN	NaN
718	16	20.07	21.945	NaN	NaN	NaN	1.875	NaN	NaN	NaN
718	16	20.081	21.782	NaN	NaN	NaN	1.7010000000000005	NaN	NaN	NaN
718	16	20.499	21.955	NaN	NaN	NaN	1.4559999999999995	NaN	NaN	NaN
718	16	20.03	18.2885	NaN	NaN	NaN	-1.741500000000002	NaN	NaN	NaN
718	16	19.598	18.3815	NaN	NaN	NaN	-1.2165	NaN	NaN	NaN
718	16	10.239	11.934999999999999	NaN	NaN	NaN	1.695999999999998	NaN	NaN	NaN
718	16	10.553	12.401499999999999	NaN	NaN	NaN	1.8484999999999978	NaN	NaN	NaN
718	16	10.859	12.4205	NaN	NaN	NaN	1.5615000000000006	NaN	NaN	NaN
718	16	11.046	12.0745	NaN	NaN	NaN	1.028500000000001	NaN	NaN	NaN
718	16	11.36	12.6845	NaN	NaN	NaN	1.3245000000000005	NaN	NaN	NaN
718	16	11.626	13.393	NaN	NaN	NaN	1.7670000000000012	NaN	NaN	NaN
718	16	11.9	14.350000000000001	NaN	NaN	NaN	2.450000000000001	NaN	NaN	NaN
718	16	11.938	13.588000000000001	NaN	NaN	NaN	1.6500000000000004	NaN	NaN	NaN
718	16	12.114	13.6975	NaN	NaN	NaN	1.583499999999999	NaN	NaN	NaN
718	16	12.212	13.6975	NaN	NaN	NaN	1.4855	NaN	NaN	NaN
718	16	12.353	16.112	NaN	NaN	NaN	3.7589999999999986	NaN	NaN	NaN
718	16	12.979	17.671	NaN	NaN	NaN	4.692	NaN	NaN	NaN
718	16	13.565	17.954	NaN	NaN	NaN	4.389000000000001	NaN	NaN	NaN
718	16	14.084	21.0765	NaN	NaN	NaN	6.9925	NaN	NaN	NaN
718	16	14.796	17.237499999999997	NaN	NaN	NaN	2.441499999999998	NaN	NaN	NaN
718	16	15.093	17.473	NaN	NaN	NaN	2.379999999999999	NaN	NaN	NaN
718	16	15.291	14.1665	NaN	NaN	NaN	-1.1245000000000012	NaN	NaN	NaN
718	16	14.725	20.892	NaN	NaN	NaN	6.167	NaN	NaN	NaN
718	16	15.576	20.3305	NaN	NaN	NaN	4.7545	NaN	NaN	NaN
718	16	16.609	19.655	NaN	NaN	NaN	3.0459999999999994	NaN	NaN	NaN
718	16	17.153	19.8025	NaN	NaN	NaN	2.6494999999999997	NaN	NaN	NaN
718	16	16.888	19.3335	NaN	NaN	NaN	2.445499999999999	NaN	NaN	NaN
718	16	17.75	20.427500000000002	NaN	NaN	NaN	2.677500000000002	NaN	NaN	NaN
718	16	18.589	21.823999999999998	NaN	NaN	NaN	3.2349999999999994	NaN	NaN	NaN
718	16	19.354	21.84	NaN	NaN	NaN	2.4860000000000007	NaN	NaN	NaN
718	16	19.237	22.8465	NaN	NaN	NaN	3.6095000000000006	NaN	NaN	NaN
718	16	19.1	22.6205	NaN	NaN	NaN	3.5204999999999984	NaN	NaN	NaN
718	16	19.896	22.503500000000003	NaN	NaN	NaN	2.6075000000000017	NaN	NaN	NaN
718	16	20.064	23.6755	NaN	NaN	NaN	3.6114999999999995	NaN	NaN	NaN
718	16	20.18	23.988	NaN	NaN	NaN	3.808	NaN	NaN	NaN
718	16	20.245	24.314999999999998	NaN	NaN	NaN	4.069999999999997	NaN	NaN	NaN
718	16	20.949	22.9025	NaN	NaN	NaN	1.9534999999999982	NaN	NaN	NaN
718	16	20.362	18.076	NaN	NaN	NaN	-2.285999999999998	NaN	NaN	NaN
718	16	20.225	21.2915	NaN	NaN	NaN	1.0664999999999978	NaN	NaN	NaN
718	16	20.223	18.069499999999998	NaN	NaN	NaN	-2.153500000000001	NaN	NaN	NaN
718	16	20.148	22.735	NaN	NaN	NaN	2.5869999999999997	NaN	NaN	NaN
718	16	20.656	19.2705	NaN	NaN	NaN	-1.3855000000000004	NaN	NaN	NaN
718	16	21.068	23.953000000000003	NaN	NaN	NaN	2.8850000000000016	NaN	NaN	NaN
718	16	21.47	22.8345	NaN	NaN	NaN	1.3644999999999996	NaN	NaN	NaN
718	16	22.488	24.1465	NaN	NaN	NaN	1.6585	NaN	NaN	NaN
718	16	22.908	24.2305	NaN	NaN	NaN	1.322499999999998	NaN	NaN	NaN
718	16	23.332	25.137500000000003	NaN	NaN	NaN	1.805500000000002	NaN	NaN	NaN
718	16	23.075	20.5365	NaN	NaN	NaN	-2.538499999999999	NaN	NaN	NaN
718	16	23.154	24.2215	NaN	NaN	NaN	1.067499999999999	NaN	NaN	NaN
718	16	22.416	19.2335	NaN	NaN	NaN	-3.182500000000001	NaN	NaN	NaN
718	16	23.323	25.009	NaN	NaN	NaN	1.686	NaN	NaN	NaN
718	16	23.611	25.5395	NaN	NaN	NaN	1.9284999999999997	NaN	NaN	NaN
718	16	23.0	20.81	NaN	NaN	NaN	-2.1900000000000013	NaN	NaN	NaN
718	16	23.119	24.5355	NaN	NaN	NaN	1.4164999999999992	NaN	NaN	NaN
718	16	22.517	20.549	NaN	NaN	NaN	-1.968	NaN	NaN	NaN
718	16	22.568	25.2855	NaN	NaN	NaN	2.7174999999999976	NaN	NaN	NaN
718	16	23.139	21.908	NaN	NaN	NaN	-1.230999999999998	NaN	NaN	NaN
718	16	22.644	21.442500000000003	NaN	NaN	NaN	-1.2014999999999958	NaN	NaN	NaN
718	16	22.212	23.791	NaN	NaN	NaN	1.5790000000000006	NaN	NaN	NaN
718	16	23.668	25.362000000000002	NaN	NaN	NaN	1.6940000000000026	NaN	NaN	NaN
718	16	24.174	25.9745	NaN	NaN	NaN	1.8004999999999995	NaN	NaN	NaN
718	16	23.99	25.271	NaN	NaN	NaN	1.2810000000000024	NaN	NaN	NaN
718	16	24.196	26.5475	NaN	NaN	NaN	2.351499999999998	NaN	NaN	NaN
718	16	24.436	22.771	NaN	NaN	NaN	-1.6649999999999991	NaN	NaN	NaN
718	16	24.793	26.3445	NaN	NaN	NaN	1.5515000000000008	NaN	NaN	NaN
718	16	24.726	22.354	NaN	NaN	NaN	-2.372	NaN	NaN	NaN
718	16	23.807	21.9605	NaN	NaN	NaN	-1.846499999999999	NaN	NaN	NaN
718	16	24.189	21.1515	NaN	NaN	NaN	-3.0375000000000014	NaN	NaN	NaN
718	16	24.024	21.8285	NaN	NaN	NaN	-2.1955000000000027	NaN	NaN	NaN
718	16	24.475	22.5015	NaN	NaN	NaN	-1.9735000000000014	NaN	NaN	NaN
718	16	25.104	23.8105	NaN	NaN	NaN	-1.293499999999998	NaN	NaN	NaN
718	16	24.608	26.073	NaN	NaN	NaN	1.4649999999999999	NaN	NaN	NaN
718	16	25.12	26.2965	NaN	NaN	NaN	1.1765000000000008	NaN	NaN	NaN
718	16	23.783	22.6755	NaN	NaN	NaN	-1.1075000000000017	NaN	NaN	NaN
718	16	24.533	26.101	NaN	NaN	NaN	1.5679999999999978	NaN	NaN	NaN
718	16	23.986	21.8405	NaN	NaN	NaN	-2.145500000000002	NaN	NaN	NaN
718	16	23.461	21.469	NaN	NaN	NaN	-1.9919999999999973	NaN	NaN	NaN
718	16	23.822	25.161499999999997	NaN	NaN	NaN	1.3394999999999975	NaN	NaN	NaN
718	16	23.983	21.557499999999997	NaN	NaN	NaN	-2.425500000000003	NaN	NaN	NaN
718	16	23.474	21.601	NaN	NaN	NaN	-1.873000000000001	NaN	NaN	NaN
718	16	23.412	21.1655	NaN	NaN	NaN	-2.2464999999999975	NaN	NaN	NaN
718	16	23.227	24.898	NaN	NaN	NaN	1.6709999999999994	NaN	NaN	NaN
718	16	23.448	21.166	NaN	NaN	NaN	-2.282	NaN	NaN	NaN
718	16	23.314	24.591	NaN	NaN	NaN	1.277000000000001	NaN	NaN	NaN
718	16	23.046	24.538	NaN	NaN	NaN	1.4920000000000009	NaN	NaN	NaN
718	16	22.905	24.5465	NaN	NaN	NaN	1.6415000000000006	NaN	NaN	NaN
718	16	23.371	24.8465	NaN	NaN	NaN	1.4755000000000003	NaN	NaN	NaN
718	16	21.752	20.5855	NaN	NaN	NaN	-1.1664999999999992	NaN	NaN	NaN
718	16	21.486	19.415	NaN	NaN	NaN	-2.0710000000000015	NaN	NaN	NaN
718	16	21.48	19.744	NaN	NaN	NaN	-1.7360000000000007	NaN	NaN	NaN
718	16	21.108	19.753	NaN	NaN	NaN	-1.3550000000000004	NaN	NaN	NaN
718	16	20.708	19.039	NaN	NaN	NaN	-1.668999999999997	NaN	NaN	NaN
718	16	20.209	18.811999999999998	NaN	NaN	NaN	-1.397000000000002	NaN	NaN	NaN
718	16	19.944	18.7315	NaN	NaN	NaN	-1.2124999999999986	NaN	NaN	NaN
718	16	19.685	18.685	NaN	NaN	NaN	-1.0	NaN	NaN	NaN
718	16	19.635	18.479	NaN	NaN	NaN	-1.1560000000000024	NaN	NaN	NaN
721	16	17.589	23.07	NaN	NaN	NaN	5.481000000000002	NaN	NaN	NaN
721	16	17.973	20.029	NaN	NaN	NaN	2.056000000000001	NaN	NaN	NaN
721	16	19.032	22.499499999999998	NaN	NaN	NaN	3.4674999999999976	NaN	NaN	NaN
721	16	18.462	19.792	NaN	NaN	NaN	1.3300000000000018	NaN	NaN	NaN
721	16	20.059	23.174	NaN	NaN	NaN	3.1149999999999984	NaN	NaN	NaN
721	16	19.839	17.668	NaN	NaN	NaN	-2.1709999999999994	NaN	NaN	NaN
721	16	19.452	21.257	NaN	NaN	NaN	1.8049999999999997	NaN	NaN	NaN
721	16	20.09	21.164	NaN	NaN	NaN	1.0740000000000016	NaN	NaN	NaN
721	16	19.455	21.109	NaN	NaN	NaN	1.6540000000000035	NaN	NaN	NaN
721	16	19.638	20.8225	NaN	NaN	NaN	1.1844999999999999	NaN	NaN	NaN
721	16	20.235	19.126	NaN	NaN	NaN	-1.1089999999999982	NaN	NaN	NaN
721	16	21.018	25.3015	NaN	NaN	NaN	4.2835	NaN	NaN	NaN
721	16	21.7	25.5445	NaN	NaN	NaN	3.8445	NaN	NaN	NaN
721	16	21.089	25.6435	NaN	NaN	NaN	4.554500000000001	NaN	NaN	NaN
721	16	20.91	19.5445	NaN	NaN	NaN	-1.3655000000000008	NaN	NaN	NaN
721	16	21.439	23.7025	NaN	NaN	NaN	2.2635000000000005	NaN	NaN	NaN
721	16	21.638	20.093	NaN	NaN	NaN	-1.5450000000000017	NaN	NaN	NaN
721	16	21.133	19.312	NaN	NaN	NaN	-1.820999999999998	NaN	NaN	NaN
721	16	21.595	24.0015	NaN	NaN	NaN	2.406500000000001	NaN	NaN	NaN
721	16	21.903	26.6515	NaN	NaN	NaN	4.7485	NaN	NaN	NaN
721	16	21.725	26.883000000000003	NaN	NaN	NaN	5.158000000000001	NaN	NaN	NaN
721	16	22.085	25.2835	NaN	NaN	NaN	3.1984999999999992	NaN	NaN	NaN
721	16	21.278	19.738	NaN	NaN	NaN	-1.5399999999999991	NaN	NaN	NaN
721	16	20.098	18.266	NaN	NaN	NaN	-1.8320000000000007	NaN	NaN	NaN
721	16	20.666	22.3425	NaN	NaN	NaN	1.6765000000000008	NaN	NaN	NaN
721	16	20.78	19.5015	NaN	NaN	NaN	-1.278500000000001	NaN	NaN	NaN
721	16	21.277	24.54	NaN	NaN	NaN	3.262999999999998	NaN	NaN	NaN
721	16	21.371	24.096	NaN	NaN	NaN	2.7250000000000014	NaN	NaN	NaN
721	16	21.032	19.92	NaN	NaN	NaN	-1.1119999999999983	NaN	NaN	NaN
721	16	20.711	19.2855	NaN	NaN	NaN	-1.4254999999999995	NaN	NaN	NaN
721	16	20.792	25.637500000000003	NaN	NaN	NaN	4.845500000000001	NaN	NaN	NaN
721	16	21.213	25.282	NaN	NaN	NaN	4.068999999999999	NaN	NaN	NaN
721	16	21.519	24.7955	NaN	NaN	NaN	3.276500000000002	NaN	NaN	NaN
721	16	21.16	19.268	NaN	NaN	NaN	-1.8919999999999995	NaN	NaN	NaN
721	16	20.217	22.1815	NaN	NaN	NaN	1.964500000000001	NaN	NaN	NaN
721	16	21.322	23.036	NaN	NaN	NaN	1.7140000000000022	NaN	NaN	NaN
721	16	21.53	23.426000000000002	NaN	NaN	NaN	1.8960000000000008	NaN	NaN	NaN
721	16	21.535	24.935499999999998	NaN	NaN	NaN	3.4004999999999974	NaN	NaN	NaN
721	16	21.827	19.8485	NaN	NaN	NaN	-1.9785000000000004	NaN	NaN	NaN
721	16	21.014	18.71	NaN	NaN	NaN	-2.3039999999999985	NaN	NaN	NaN
721	16	20.406	21.75	NaN	NaN	NaN	1.3440000000000012	NaN	NaN	NaN
721	16	20.393	23.299	NaN	NaN	NaN	2.905999999999999	NaN	NaN	NaN
721	16	21.379	23.1455	NaN	NaN	NaN	1.766499999999997	NaN	NaN	NaN
721	16	21.961	24.113500000000002	NaN	NaN	NaN	2.1525000000000034	NaN	NaN	NaN
721	16	22.145	19.2625	NaN	NaN	NaN	-2.8825000000000003	NaN	NaN	NaN
721	16	21.556	19.929000000000002	NaN	NaN	NaN	-1.626999999999999	NaN	NaN	NaN
721	16	20.149	18.444499999999998	NaN	NaN	NaN	-1.704500000000003	NaN	NaN	NaN
721	16	20.551	19.1755	NaN	NaN	NaN	-1.3754999999999988	NaN	NaN	NaN
721	16	20.161	18.861	NaN	NaN	NaN	-1.3000000000000007	NaN	NaN	NaN
721	16	20.07	21.086	NaN	NaN	NaN	1.0159999999999982	NaN	NaN	NaN
721	16	20.269	18.223	NaN	NaN	NaN	-2.0459999999999994	NaN	NaN	NaN
721	16	19.078	17.200499999999998	NaN	NaN	NaN	-1.8775000000000013	NaN	NaN	NaN
721	16	18.849	17.0775	NaN	NaN	NaN	-1.7714999999999996	NaN	NaN	NaN
721	16	16.437	15.432500000000001	NaN	NaN	NaN	-1.0045000000000002	NaN	NaN	NaN
721	16	15.222	16.772	NaN	NaN	NaN	1.549999999999999	NaN	NaN	NaN
721	16	16.064	17.515	NaN	NaN	NaN	1.4510000000000005	NaN	NaN	NaN
721	16	16.299	15.1475	NaN	NaN	NaN	-1.1514999999999986	NaN	NaN	NaN
721	16	16.121	15.029	NaN	NaN	NaN	-1.0919999999999987	NaN	NaN	NaN
721	16	16.2	17.972	NaN	NaN	NaN	1.772000000000002	NaN	NaN	NaN
721	16	16.764	15.498000000000001	NaN	NaN	NaN	-1.2659999999999982	NaN	NaN	NaN
721	16	16.973	18.1155	NaN	NaN	NaN	1.1425000000000018	NaN	NaN	NaN
721	16	17.614	18.652	NaN	NaN	NaN	1.0380000000000003	NaN	NaN	NaN
721	16	18.948	20.110500000000002	NaN	NaN	NaN	1.1625000000000014	NaN	NaN	NaN
721	16	19.488	17.701	NaN	NaN	NaN	-1.786999999999999	NaN	NaN	NaN
721	16	18.91	17.1535	NaN	NaN	NaN	-1.756499999999999	NaN	NaN	NaN
721	16	18.562	17.424999999999997	NaN	NaN	NaN	-1.137000000000004	NaN	NaN	NaN
721	16	18.227	20.923000000000002	NaN	NaN	NaN	2.6960000000000015	NaN	NaN	NaN
721	16	19.518	24.4195	NaN	NaN	NaN	4.901499999999999	NaN	NaN	NaN
721	16	20.286	22.084	NaN	NaN	NaN	1.7979999999999983	NaN	NaN	NaN
721	16	19.597	18.253500000000003	NaN	NaN	NaN	-1.3434999999999988	NaN	NaN	NaN
721	16	19.112	17.753999999999998	NaN	NaN	NaN	-1.3580000000000005	NaN	NaN	NaN
721	16	17.11	15.815	NaN	NaN	NaN	-1.295	NaN	NaN	NaN
721	16	16.628	14.744	NaN	NaN	NaN	-1.8840000000000003	NaN	NaN	NaN
721	16	15.109	13.758500000000002	NaN	NaN	NaN	-1.3504999999999985	NaN	NaN	NaN
721	16	14.933	13.8085	NaN	NaN	NaN	-1.1244999999999994	NaN	NaN	NaN
721	16	15.397	16.839	NaN	NaN	NaN	1.4419999999999984	NaN	NaN	NaN
721	16	16.733	17.899	NaN	NaN	NaN	1.1660000000000004	NaN	NaN	NaN
721	16	17.943	21.488500000000002	NaN	NaN	NaN	3.5455000000000005	NaN	NaN	NaN
721	16	18.301	19.3315	NaN	NaN	NaN	1.0305	NaN	NaN	NaN
721	16	18.37	21.7745	NaN	NaN	NaN	3.4044999999999987	NaN	NaN	NaN
721	16	19.136	20.1885	NaN	NaN	NaN	1.052500000000002	NaN	NaN	NaN
721	16	18.351	20.471	NaN	NaN	NaN	2.120000000000001	NaN	NaN	NaN
721	16	19.132	21.501	NaN	NaN	NaN	2.3689999999999998	NaN	NaN	NaN
721	16	19.494	22.213	NaN	NaN	NaN	2.719000000000001	NaN	NaN	NaN
721	16	19.829	18.4995	NaN	NaN	NaN	-1.3294999999999995	NaN	NaN	NaN
721	16	19.724	21.9875	NaN	NaN	NaN	2.2635000000000005	NaN	NaN	NaN
721	16	20.495	21.7165	NaN	NaN	NaN	1.221499999999999	NaN	NaN	NaN
721	16	19.393	18.366999999999997	NaN	NaN	NaN	-1.0260000000000034	NaN	NaN	NaN
721	16	18.736	20.567	NaN	NaN	NaN	1.8309999999999995	NaN	NaN	NaN
721	16	19.557	18.333	NaN	NaN	NaN	-1.2240000000000002	NaN	NaN	NaN
721	16	19.094	20.199	NaN	NaN	NaN	1.1050000000000004	NaN	NaN	NaN
721	16	19.719	21.1035	NaN	NaN	NaN	1.3844999999999992	NaN	NaN	NaN
721	16	19.617	18.439500000000002	NaN	NaN	NaN	-1.1774999999999984	NaN	NaN	NaN
721	16	19.522	18.2055	NaN	NaN	NaN	-1.3164999999999978	NaN	NaN	NaN
721	16	19.362	17.7225	NaN	NaN	NaN	-1.6394999999999982	NaN	NaN	NaN
721	16	19.042	17.808	NaN	NaN	NaN	-1.2340000000000018	NaN	NaN	NaN
721	16	19.227	17.8415	NaN	NaN	NaN	-1.3855000000000004	NaN	NaN	NaN
721	16	18.838	17.146	NaN	NaN	NaN	-1.6920000000000002	NaN	NaN	NaN
721	16	18.573	16.7805	NaN	NaN	NaN	-1.7925000000000004	NaN	NaN	NaN
721	16	18.279	16.817	NaN	NaN	NaN	-1.4619999999999997	NaN	NaN	NaN
721	16	16.389	15.2735	NaN	NaN	NaN	-1.115499999999999	NaN	NaN	NaN
721	16	15.953	17.3075	NaN	NaN	NaN	1.3545000000000016	NaN	NaN	NaN
721	16	16.97	20.462000000000003	NaN	NaN	NaN	3.4920000000000044	NaN	NaN	NaN
721	16	17.609	19.918	NaN	NaN	NaN	2.3089999999999975	NaN	NaN	NaN
721	16	17.816	20.490000000000002	NaN	NaN	NaN	2.674000000000003	NaN	NaN	NaN
721	16	17.576	18.863500000000002	NaN	NaN	NaN	1.2875000000000014	NaN	NaN	NaN
721	16	18.083	17.066000000000003	NaN	NaN	NaN	-1.016999999999996	NaN	NaN	NaN
721	16	17.838	16.486	NaN	NaN	NaN	-1.3520000000000003	NaN	NaN	NaN
721	16	19.059	21.917	NaN	NaN	NaN	2.8580000000000005	NaN	NaN	NaN
721	16	20.13	21.386499999999998	NaN	NaN	NaN	1.256499999999999	NaN	NaN	NaN
721	16	20.367	19.0625	NaN	NaN	NaN	-1.3045000000000009	NaN	NaN	NaN
721	16	20.011	18.895000000000003	NaN	NaN	NaN	-1.115999999999996	NaN	NaN	NaN
721	16	20.164	22.445999999999998	NaN	NaN	NaN	2.2819999999999965	NaN	NaN	NaN
721	16	20.6	21.801499999999997	NaN	NaN	NaN	1.2014999999999958	NaN	NaN	NaN
721	16	20.93	22.094	NaN	NaN	NaN	1.1640000000000015	NaN	NaN	NaN
721	16	21.37	19.441499999999998	NaN	NaN	NaN	-1.9285000000000032	NaN	NaN	NaN
721	16	21.182	22.6125	NaN	NaN	NaN	1.430500000000002	NaN	NaN	NaN
721	16	21.721	24.366500000000002	NaN	NaN	NaN	2.645500000000002	NaN	NaN	NaN
721	16	21.752	18.502000000000002	NaN	NaN	NaN	-3.2499999999999964	NaN	NaN	NaN
721	16	22.01	23.637	NaN	NaN	NaN	1.626999999999999	NaN	NaN	NaN
721	16	21.958	20.7915	NaN	NaN	NaN	-1.1664999999999992	NaN	NaN	NaN
721	16	23.141	24.179499999999997	NaN	NaN	NaN	1.038499999999999	NaN	NaN	NaN
721	16	22.892	24.53	NaN	NaN	NaN	1.6380000000000017	NaN	NaN	NaN
721	16	23.221	24.375500000000002	NaN	NaN	NaN	1.1545000000000023	NaN	NaN	NaN
721	16	23.48	24.665	NaN	NaN	NaN	1.1849999999999987	NaN	NaN	NaN
721	16	23.462	24.5665	NaN	NaN	NaN	1.1045000000000016	NaN	NaN	NaN
721	16	22.854	24.2235	NaN	NaN	NaN	1.3695000000000022	NaN	NaN	NaN
721	16	23.66	25.1675	NaN	NaN	NaN	1.5075000000000003	NaN	NaN	NaN
721	16	24.15	25.574	NaN	NaN	NaN	1.424000000000003	NaN	NaN	NaN
721	16	23.531	25.289	NaN	NaN	NaN	1.7580000000000027	NaN	NaN	NaN
721	16	23.431	24.5625	NaN	NaN	NaN	1.131499999999999	NaN	NaN	NaN
721	16	24.001	25.482	NaN	NaN	NaN	1.480999999999998	NaN	NaN	NaN
721	16	23.459	24.621499999999997	NaN	NaN	NaN	1.1624999999999979	NaN	NaN	NaN
721	16	23.426	24.464	NaN	NaN	NaN	1.0380000000000003	NaN	NaN	NaN
721	16	24.056	25.433999999999997	NaN	NaN	NaN	1.3779999999999966	NaN	NaN	NaN
721	16	23.956	25.1005	NaN	NaN	NaN	1.1445000000000007	NaN	NaN	NaN
721	16	23.793	24.8465	NaN	NaN	NaN	1.0534999999999997	NaN	NaN	NaN
721	16	24.152	25.4875	NaN	NaN	NaN	1.3354999999999997	NaN	NaN	NaN
721	16	22.854	20.5565	NaN	NaN	NaN	-2.2974999999999994	NaN	NaN	NaN
721	16	22.626	20.872	NaN	NaN	NaN	-1.7540000000000013	NaN	NaN	NaN
721	16	22.147	20.075499999999998	NaN	NaN	NaN	-2.0715000000000003	NaN	NaN	NaN
721	16	22.045	20.6725	NaN	NaN	NaN	-1.3725000000000023	NaN	NaN	NaN
721	16	21.739	20.3445	NaN	NaN	NaN	-1.3945000000000007	NaN	NaN	NaN
721	16	21.723	19.421	NaN	NaN	NaN	-2.3019999999999996	NaN	NaN	NaN
721	16	21.235	19.0875	NaN	NaN	NaN	-2.147500000000001	NaN	NaN	NaN
721	16	20.955	18.8305	NaN	NaN	NaN	-2.1244999999999976	NaN	NaN	NaN
721	16	20.362	19.246	NaN	NaN	NaN	-1.1159999999999997	NaN	NaN	NaN
721	16	20.147	19.114	NaN	NaN	NaN	-1.0329999999999977	NaN	NaN	NaN
721	16	19.163	17.9225	NaN	NaN	NaN	-1.2405000000000008	NaN	NaN	NaN
721	16	19.213	17.7365	NaN	NaN	NaN	-1.4765000000000015	NaN	NaN	NaN
721	16	19.102	17.238500000000002	NaN	NaN	NaN	-1.8634999999999984	NaN	NaN	NaN
721	16	18.788	17.367	NaN	NaN	NaN	-1.4209999999999994	NaN	NaN	NaN
721	16	18.824	17.157	NaN	NaN	NaN	-1.6670000000000016	NaN	NaN	NaN
721	16	18.788	16.996499999999997	NaN	NaN	NaN	-1.7915000000000028	NaN	NaN	NaN
721	16	18.835	17.066	NaN	NaN	NaN	-1.769000000000002	NaN	NaN	NaN
731	16	24.05	23.024	NaN	NaN	NaN	-1.0259999999999998	NaN	NaN	NaN
731	16	23.512	22.1485	NaN	NaN	NaN	-1.363500000000002	NaN	NaN	NaN
731	16	22.943	21.686	NaN	NaN	NaN	-1.2570000000000014	NaN	NaN	NaN
731	16	22.627	21.269	NaN	NaN	NaN	-1.3580000000000005	NaN	NaN	NaN
731	16	22.256	20.183500000000002	NaN	NaN	NaN	-2.072499999999998	NaN	NaN	NaN
731	16	21.837	20.7295	NaN	NaN	NaN	-1.1074999999999982	NaN	NaN	NaN
731	16	21.696	20.3905	NaN	NaN	NaN	-1.305500000000002	NaN	NaN	NaN
731	16	21.818	20.6695	NaN	NaN	NaN	-1.148500000000002	NaN	NaN	NaN
731	16	21.679	20.272	NaN	NaN	NaN	-1.407	NaN	NaN	NaN
731	16	21.462	20.244500000000002	NaN	NaN	NaN	-1.2174999999999976	NaN	NaN	NaN
731	16	21.222	19.0945	NaN	NaN	NaN	-2.1275000000000013	NaN	NaN	NaN
731	16	21.01	19.308	NaN	NaN	NaN	-1.7020000000000017	NaN	NaN	NaN
731	16	20.74	19.042	NaN	NaN	NaN	-1.6979999999999968	NaN	NaN	NaN
731	16	20.619	19.340000000000003	NaN	NaN	NaN	-1.2789999999999964	NaN	NaN	NaN
731	16	20.363	19.3555	NaN	NaN	NaN	-1.0075000000000003	NaN	NaN	NaN
731	16	17.785	16.488	NaN	NaN	NaN	-1.2970000000000006	NaN	NaN	NaN
731	16	17.359	16.096	NaN	NaN	NaN	-1.2630000000000017	NaN	NaN	NaN
731	16	16.704	15.5535	NaN	NaN	NaN	-1.150500000000001	NaN	NaN	NaN
731	16	17.171	15.896	NaN	NaN	NaN	-1.2749999999999986	NaN	NaN	NaN
731	16	17.006	16.006	NaN	NaN	NaN	-1.0	NaN	NaN	NaN
731	16	16.883	15.8065	NaN	NaN	NaN	-1.0764999999999993	NaN	NaN	NaN
731	16	16.748	15.4565	NaN	NaN	NaN	-1.291500000000001	NaN	NaN	NaN
731	16	16.705	15.685500000000001	NaN	NaN	NaN	-1.0194999999999972	NaN	NaN	NaN
731	16	16.72	15.719000000000001	NaN	NaN	NaN	-1.0009999999999977	NaN	NaN	NaN
731	16	16.675	15.6435	NaN	NaN	NaN	-1.0315000000000012	NaN	NaN	NaN
731	16	16.558	15.449	NaN	NaN	NaN	-1.109	NaN	NaN	NaN
731	16	16.343	15.2165	NaN	NaN	NaN	-1.1265	NaN	NaN	NaN
731	16	16.213	15.176	NaN	NaN	NaN	-1.0370000000000008	NaN	NaN	NaN
731	16	15.67	14.5125	NaN	NaN	NaN	-1.1575000000000006	NaN	NaN	NaN
731	16	14.949	16.6685	NaN	NaN	NaN	1.7195000000000018	NaN	NaN	NaN
731	16	15.379	18.523	NaN	NaN	NaN	3.144	NaN	NaN	NaN
731	16	16.205	18.111	NaN	NaN	NaN	1.9060000000000024	NaN	NaN	NaN
731	16	16.435	20.372	NaN	NaN	NaN	3.937000000000001	NaN	NaN	NaN
731	16	15.644	17.925	NaN	NaN	NaN	2.2810000000000006	NaN	NaN	NaN
731	16	16.83	21.524	NaN	NaN	NaN	4.694000000000003	NaN	NaN	NaN
731	16	17.763	21.1655	NaN	NaN	NaN	3.4025	NaN	NaN	NaN
731	16	16.844	17.968	NaN	NaN	NaN	1.1239999999999988	NaN	NaN	NaN
731	16	16.564	17.6715	NaN	NaN	NaN	1.1075000000000017	NaN	NaN	NaN
731	16	16.851	18.486	NaN	NaN	NaN	1.6350000000000016	NaN	NaN	NaN
731	16	17.574	19.983	NaN	NaN	NaN	2.408999999999999	NaN	NaN	NaN
731	16	18.233	22.828	NaN	NaN	NaN	4.594999999999999	NaN	NaN	NaN
731	16	18.662	21.23	NaN	NaN	NaN	2.5680000000000014	NaN	NaN	NaN
731	16	18.862	21.2715	NaN	NaN	NaN	2.4095000000000013	NaN	NaN	NaN
731	16	19.255	21.360999999999997	NaN	NaN	NaN	2.105999999999998	NaN	NaN	NaN
731	16	19.23	20.3675	NaN	NaN	NaN	1.1374999999999993	NaN	NaN	NaN
731	16	19.906	22.6705	NaN	NaN	NaN	2.7645000000000017	NaN	NaN	NaN
731	16	18.747	20.527	NaN	NaN	NaN	1.7800000000000011	NaN	NaN	NaN
731	16	19.891	23.567	NaN	NaN	NaN	3.676000000000002	NaN	NaN	NaN
731	16	19.776	22.528	NaN	NaN	NaN	2.751999999999999	NaN	NaN	NaN
731	16	18.992	20.3525	NaN	NaN	NaN	1.3604999999999983	NaN	NaN	NaN
731	16	19.806	20.979	NaN	NaN	NaN	1.1729999999999983	NaN	NaN	NaN
731	16	19.636	23.319499999999998	NaN	NaN	NaN	3.6834999999999987	NaN	NaN	NaN
731	16	20.102	21.579500000000003	NaN	NaN	NaN	1.4775000000000027	NaN	NaN	NaN
731	16	20.083	21.698	NaN	NaN	NaN	1.615000000000002	NaN	NaN	NaN
731	16	20.499	21.7245	NaN	NaN	NaN	1.2255000000000003	NaN	NaN	NaN
731	16	20.99	22.177	NaN	NaN	NaN	1.1870000000000012	NaN	NaN	NaN
731	16	21.126	24.0265	NaN	NaN	NaN	2.9004999999999974	NaN	NaN	NaN
731	16	19.939	23.195500000000003	NaN	NaN	NaN	3.2565000000000026	NaN	NaN	NaN
731	16	19.472	18.126	NaN	NaN	NaN	-1.346	NaN	NaN	NaN
731	16	19.264	21.484499999999997	NaN	NaN	NaN	2.2204999999999977	NaN	NaN	NaN
731	16	19.617	21.633499999999998	NaN	NaN	NaN	2.016499999999997	NaN	NaN	NaN
731	16	19.774	21.610999999999997	NaN	NaN	NaN	1.8369999999999962	NaN	NaN	NaN
731	16	20.608	23.703	NaN	NaN	NaN	3.094999999999999	NaN	NaN	NaN
731	16	21.108	22.247999999999998	NaN	NaN	NaN	1.139999999999997	NaN	NaN	NaN
731	16	20.852	23.4495	NaN	NaN	NaN	2.5975	NaN	NaN	NaN
731	16	20.079	21.1145	NaN	NaN	NaN	1.035499999999999	NaN	NaN	NaN
731	16	20.132	18.1375	NaN	NaN	NaN	-1.9945000000000022	NaN	NaN	NaN
731	16	18.935	17.873	NaN	NaN	NaN	-1.0619999999999976	NaN	NaN	NaN
731	16	18.097	15.784500000000001	NaN	NaN	NaN	-2.3125	NaN	NaN	NaN
731	16	17.054	15.861999999999998	NaN	NaN	NaN	-1.1920000000000002	NaN	NaN	NaN
731	16	16.605	15.5105	NaN	NaN	NaN	-1.0945	NaN	NaN	NaN
731	16	14.991	13.865	NaN	NaN	NaN	-1.1259999999999994	NaN	NaN	NaN
