# Supplementary material for: Pollination in a new climate: Assessing the potential influence of flower temperature variation on insect pollinator behaviour
Source: PLoS One. 2018 Aug 1;13(8):e0200549. doi: 10.1371/journal.pone.0200549 (PMC6070230; doi:10.1371/journal.pone.0200549)
Supplement: S1 Table — Raw data of Flower temperature measurement is in .csv format. Details of each file provided in README file. (ZIP) [file pone.0200549.s001.zip › Supplimentary_TableS1_RAW data/Species_17.csv]

720	17	17.589	24.765	NaN	NaN	NaN	7.176000000000002	NaN	NaN	NaN
720	17	17.973	21.607	NaN	NaN	NaN	3.6340000000000003	NaN	NaN	NaN
720	17	18.926	21.7305	NaN	NaN	NaN	2.804500000000001	NaN	NaN	NaN
720	17	19.032	24.683	NaN	NaN	NaN	5.651	NaN	NaN	NaN
720	17	18.462	20.880000000000003	NaN	NaN	NaN	2.418000000000003	NaN	NaN	NaN
720	17	20.059	23.645	NaN	NaN	NaN	3.5859999999999985	NaN	NaN	NaN
720	17	19.839	17.141	NaN	NaN	NaN	-2.6980000000000004	NaN	NaN	NaN
720	17	18.447	17.299999999999997	NaN	NaN	NaN	-1.147000000000002	NaN	NaN	NaN
720	17	19.452	21.932499999999997	NaN	NaN	NaN	2.4804999999999957	NaN	NaN	NaN
720	17	19.558	21.357	NaN	NaN	NaN	1.7989999999999995	NaN	NaN	NaN
720	17	19.455	22.3155	NaN	NaN	NaN	2.860500000000002	NaN	NaN	NaN
720	17	19.177	20.331	NaN	NaN	NaN	1.154	NaN	NaN	NaN
720	17	19.638	22.243000000000002	NaN	NaN	NaN	2.6050000000000004	NaN	NaN	NaN
720	17	21.018	26.701500000000003	NaN	NaN	NaN	5.683500000000002	NaN	NaN	NaN
720	17	21.7	25.536	NaN	NaN	NaN	3.836000000000002	NaN	NaN	NaN
720	17	21.089	26.851	NaN	NaN	NaN	5.7620000000000005	NaN	NaN	NaN
720	17	21.439	26.014	NaN	NaN	NaN	4.574999999999999	NaN	NaN	NaN
720	17	21.432	22.825000000000003	NaN	NaN	NaN	1.3930000000000042	NaN	NaN	NaN
720	17	21.133	19.722	NaN	NaN	NaN	-1.4109999999999978	NaN	NaN	NaN
720	17	20.659	23.005499999999998	NaN	NaN	NaN	2.346499999999999	NaN	NaN	NaN
720	17	21.595	26.016	NaN	NaN	NaN	4.420999999999999	NaN	NaN	NaN
720	17	21.903	28.6535	NaN	NaN	NaN	6.750500000000002	NaN	NaN	NaN
720	17	21.725	28.7395	NaN	NaN	NaN	7.014499999999998	NaN	NaN	NaN
720	17	22.085	25.652	NaN	NaN	NaN	3.567	NaN	NaN	NaN
720	17	21.882	23.78	NaN	NaN	NaN	1.8979999999999997	NaN	NaN	NaN
720	17	21.278	19.8445	NaN	NaN	NaN	-1.4334999999999987	NaN	NaN	NaN
720	17	20.098	18.2885	NaN	NaN	NaN	-1.8094999999999999	NaN	NaN	NaN
720	17	20.087	21.485500000000002	NaN	NaN	NaN	1.398500000000002	NaN	NaN	NaN
720	17	20.666	23.749499999999998	NaN	NaN	NaN	3.0834999999999972	NaN	NaN	NaN
720	17	20.78	19.468	NaN	NaN	NaN	-1.3120000000000012	NaN	NaN	NaN
720	17	21.122	22.570999999999998	NaN	NaN	NaN	1.448999999999998	NaN	NaN	NaN
720	17	21.277	27.003500000000003	NaN	NaN	NaN	5.7265000000000015	NaN	NaN	NaN
720	17	21.371	24.424	NaN	NaN	NaN	3.053000000000001	NaN	NaN	NaN
720	17	21.032	19.133	NaN	NaN	NaN	-1.899000000000001	NaN	NaN	NaN
720	17	20.711	19.3945	NaN	NaN	NaN	-1.3164999999999978	NaN	NaN	NaN
720	17	20.792	25.344	NaN	NaN	NaN	4.552	NaN	NaN	NaN
720	17	21.213	26.3315	NaN	NaN	NaN	5.118499999999997	NaN	NaN	NaN
720	17	21.519	24.415	NaN	NaN	NaN	2.896000000000001	NaN	NaN	NaN
720	17	21.16	19.003	NaN	NaN	NaN	-2.157	NaN	NaN	NaN
720	17	20.217	22.0535	NaN	NaN	NaN	1.836500000000001	NaN	NaN	NaN
720	17	21.322	22.869	NaN	NaN	NaN	1.5470000000000006	NaN	NaN	NaN
720	17	21.53	22.967	NaN	NaN	NaN	1.4369999999999976	NaN	NaN	NaN
720	17	21.746	23.2735	NaN	NaN	NaN	1.5274999999999999	NaN	NaN	NaN
720	17	21.535	24.823	NaN	NaN	NaN	3.2880000000000003	NaN	NaN	NaN
720	17	21.827	19.9215	NaN	NaN	NaN	-1.9055	NaN	NaN	NaN
720	17	21.014	18.6635	NaN	NaN	NaN	-2.3505000000000003	NaN	NaN	NaN
720	17	20.406	22.0935	NaN	NaN	NaN	1.6875	NaN	NaN	NaN
720	17	20.393	22.536	NaN	NaN	NaN	2.1430000000000007	NaN	NaN	NaN
720	17	21.379	23.0105	NaN	NaN	NaN	1.631499999999999	NaN	NaN	NaN
720	17	21.961	24.863500000000002	NaN	NaN	NaN	2.9025000000000034	NaN	NaN	NaN
720	17	22.145	19.509999999999998	NaN	NaN	NaN	-2.6350000000000016	NaN	NaN	NaN
720	17	21.556	19.733	NaN	NaN	NaN	-1.8230000000000004	NaN	NaN	NaN
720	17	20.149	18.5195	NaN	NaN	NaN	-1.6295000000000002	NaN	NaN	NaN
720	17	20.161	18.9005	NaN	NaN	NaN	-1.2605000000000004	NaN	NaN	NaN
720	17	20.07	21.362499999999997	NaN	NaN	NaN	1.2924999999999969	NaN	NaN	NaN
720	17	20.269	17.939	NaN	NaN	NaN	-2.3299999999999983	NaN	NaN	NaN
720	17	19.078	16.9025	NaN	NaN	NaN	-2.1754999999999995	NaN	NaN	NaN
720	17	18.849	16.872	NaN	NaN	NaN	-1.9770000000000003	NaN	NaN	NaN
720	17	18.182	17.1715	NaN	NaN	NaN	-1.0104999999999968	NaN	NaN	NaN
720	17	16.865	15.838000000000001	NaN	NaN	NaN	-1.0269999999999975	NaN	NaN	NaN
720	17	16.688	15.524000000000001	NaN	NaN	NaN	-1.163999999999998	NaN	NaN	NaN
720	17	16.437	14.9545	NaN	NaN	NaN	-1.4825000000000017	NaN	NaN	NaN
720	17	16.345	15.331	NaN	NaN	NaN	-1.0139999999999993	NaN	NaN	NaN
720	17	16.24	15.0555	NaN	NaN	NaN	-1.184499999999998	NaN	NaN	NaN
720	17	14.565	15.991999999999999	NaN	NaN	NaN	1.4269999999999996	NaN	NaN	NaN
720	17	14.993	13.943999999999999	NaN	NaN	NaN	-1.0490000000000013	NaN	NaN	NaN
720	17	15.222	16.915	NaN	NaN	NaN	1.6929999999999996	NaN	NaN	NaN
720	17	16.064	18.671	NaN	NaN	NaN	2.6069999999999993	NaN	NaN	NaN
720	17	16.299	14.9215	NaN	NaN	NaN	-1.3774999999999995	NaN	NaN	NaN
720	17	16.121	14.6945	NaN	NaN	NaN	-1.426499999999999	NaN	NaN	NaN
720	17	16.036	14.806000000000001	NaN	NaN	NaN	-1.2300000000000004	NaN	NaN	NaN
720	17	16.024	14.7305	NaN	NaN	NaN	-1.2935000000000016	NaN	NaN	NaN
720	17	16.2	18.7535	NaN	NaN	NaN	2.5534999999999997	NaN	NaN	NaN
720	17	16.764	15.206	NaN	NaN	NaN	-1.5579999999999998	NaN	NaN	NaN
720	17	16.78	15.597000000000001	NaN	NaN	NaN	-1.1829999999999998	NaN	NaN	NaN
720	17	16.973	18.326500000000003	NaN	NaN	NaN	1.353500000000004	NaN	NaN	NaN
720	17	17.614	19.0655	NaN	NaN	NaN	1.4514999999999993	NaN	NaN	NaN
720	17	18.585	19.8245	NaN	NaN	NaN	1.2394999999999996	NaN	NaN	NaN
720	17	18.948	21.592	NaN	NaN	NaN	2.6439999999999984	NaN	NaN	NaN
720	17	20.08	18.937	NaN	NaN	NaN	-1.1429999999999971	NaN	NaN	NaN
720	17	19.838	18.0945	NaN	NaN	NaN	-1.743500000000001	NaN	NaN	NaN
720	17	19.488	16.3965	NaN	NaN	NaN	-3.0915	NaN	NaN	NaN
720	17	18.91	15.928999999999998	NaN	NaN	NaN	-2.9810000000000016	NaN	NaN	NaN
720	17	18.562	16.1275	NaN	NaN	NaN	-2.4345	NaN	NaN	NaN
720	17	18.405	16.17	NaN	NaN	NaN	-2.2349999999999994	NaN	NaN	NaN
720	17	18.153	16.4525	NaN	NaN	NaN	-1.7004999999999981	NaN	NaN	NaN
720	17	18.227	20.493499999999997	NaN	NaN	NaN	2.266499999999997	NaN	NaN	NaN
720	17	19.518	25.835	NaN	NaN	NaN	6.317	NaN	NaN	NaN
720	17	20.286	22.253	NaN	NaN	NaN	1.9669999999999987	NaN	NaN	NaN
720	17	19.597	17.952	NaN	NaN	NaN	-1.6449999999999996	NaN	NaN	NaN
720	17	19.112	16.8565	NaN	NaN	NaN	-2.255499999999998	NaN	NaN	NaN
720	17	18.689	17.0675	NaN	NaN	NaN	-1.621500000000001	NaN	NaN	NaN
720	17	18.344	16.773	NaN	NaN	NaN	-1.5710000000000015	NaN	NaN	NaN
720	17	18.207	16.657	NaN	NaN	NaN	-1.5500000000000007	NaN	NaN	NaN
720	17	17.978	16.23	NaN	NaN	NaN	-1.748000000000001	NaN	NaN	NaN
720	17	17.682	15.99	NaN	NaN	NaN	-1.6919999999999984	NaN	NaN	NaN
720	17	17.579	15.9335	NaN	NaN	NaN	-1.6455000000000002	NaN	NaN	NaN
720	17	17.418	16.179499999999997	NaN	NaN	NaN	-1.238500000000002	NaN	NaN	NaN
720	17	17.536	15.911	NaN	NaN	NaN	-1.6250000000000018	NaN	NaN	NaN
720	17	17.11	15.129	NaN	NaN	NaN	-1.9809999999999999	NaN	NaN	NaN
720	17	16.628	14.431000000000001	NaN	NaN	NaN	-2.196999999999999	NaN	NaN	NaN
720	17	15.109	13.76	NaN	NaN	NaN	-1.3490000000000002	NaN	NaN	NaN
720	17	15.286	13.875	NaN	NaN	NaN	-1.4109999999999996	NaN	NaN	NaN
720	17	14.933	13.767	NaN	NaN	NaN	-1.1660000000000004	NaN	NaN	NaN
720	17	15.397	16.749	NaN	NaN	NaN	1.3519999999999985	NaN	NaN	NaN
720	17	17.943	21.4495	NaN	NaN	NaN	3.506499999999999	NaN	NaN	NaN
720	17	18.37	20.59	NaN	NaN	NaN	2.219999999999999	NaN	NaN	NaN
720	17	18.939	17.8035	NaN	NaN	NaN	-1.1355000000000004	NaN	NaN	NaN
720	17	18.472	17.4495	NaN	NaN	NaN	-1.0225000000000009	NaN	NaN	NaN
720	17	18.351	22.7225	NaN	NaN	NaN	4.371500000000001	NaN	NaN	NaN
720	17	19.132	22.4665	NaN	NaN	NaN	3.3344999999999985	NaN	NaN	NaN
720	17	19.494	23.982	NaN	NaN	NaN	4.4879999999999995	NaN	NaN	NaN
720	17	19.724	23.459	NaN	NaN	NaN	3.7349999999999994	NaN	NaN	NaN
720	17	19.778	21.002000000000002	NaN	NaN	NaN	1.2240000000000038	NaN	NaN	NaN
720	17	20.044	21.874499999999998	NaN	NaN	NaN	1.8304999999999971	NaN	NaN	NaN
720	17	20.495	21.967	NaN	NaN	NaN	1.4719999999999978	NaN	NaN	NaN
720	17	19.696	18.522	NaN	NaN	NaN	-1.174000000000003	NaN	NaN	NaN
720	17	19.436	21.146	NaN	NaN	NaN	1.7100000000000009	NaN	NaN	NaN
720	17	19.207	20.953	NaN	NaN	NaN	1.7459999999999987	NaN	NaN	NaN
720	17	19.604	22.4015	NaN	NaN	NaN	2.7974999999999994	NaN	NaN	NaN
720	17	18.736	21.210500000000003	NaN	NaN	NaN	2.4745000000000026	NaN	NaN	NaN
720	17	19.298	21.183500000000002	NaN	NaN	NaN	1.885500000000004	NaN	NaN	NaN
720	17	19.094	20.439	NaN	NaN	NaN	1.3449999999999989	NaN	NaN	NaN
720	17	19.719	21.738	NaN	NaN	NaN	2.0189999999999984	NaN	NaN	NaN
720	17	19.287	20.5185	NaN	NaN	NaN	1.2315000000000005	NaN	NaN	NaN
720	17	17.925	18.9605	NaN	NaN	NaN	1.035499999999999	NaN	NaN	NaN
720	17	17.293	16.0	NaN	NaN	NaN	-1.2929999999999993	NaN	NaN	NaN
720	17	16.665	15.619	NaN	NaN	NaN	-1.0459999999999994	NaN	NaN	NaN
720	17	16.389	15.097999999999999	NaN	NaN	NaN	-1.2910000000000004	NaN	NaN	NaN
720	17	16.181	15.021	NaN	NaN	NaN	-1.1600000000000001	NaN	NaN	NaN
720	17	16.063	14.76	NaN	NaN	NaN	-1.302999999999999	NaN	NaN	NaN
720	17	15.916	14.6235	NaN	NaN	NaN	-1.2925000000000004	NaN	NaN	NaN
720	17	15.702	14.241	NaN	NaN	NaN	-1.4610000000000003	NaN	NaN	NaN
720	17	15.602	14.1685	NaN	NaN	NaN	-1.4335000000000004	NaN	NaN	NaN
720	17	15.383	14.174499999999998	NaN	NaN	NaN	-1.2085000000000008	NaN	NaN	NaN
720	17	15.312	14.266	NaN	NaN	NaN	-1.0459999999999994	NaN	NaN	NaN
720	17	15.198	14.189	NaN	NaN	NaN	-1.0090000000000003	NaN	NaN	NaN
720	17	12.949	11.877500000000001	NaN	NaN	NaN	-1.0714999999999986	NaN	NaN	NaN
720	17	12.778	11.586	NaN	NaN	NaN	-1.1920000000000002	NaN	NaN	NaN
720	17	12.656	11.383	NaN	NaN	NaN	-1.2730000000000015	NaN	NaN	NaN
720	17	12.587	11.4375	NaN	NaN	NaN	-1.1494999999999997	NaN	NaN	NaN
720	17	12.525	10.985	NaN	NaN	NaN	-1.540000000000001	NaN	NaN	NaN
720	17	12.425	10.8875	NaN	NaN	NaN	-1.5375000000000014	NaN	NaN	NaN
720	17	12.438	11.217	NaN	NaN	NaN	-1.221	NaN	NaN	NaN
720	17	12.407	11.271	NaN	NaN	NaN	-1.1359999999999992	NaN	NaN	NaN
720	17	12.397	11.387	NaN	NaN	NaN	-1.0099999999999998	NaN	NaN	NaN
720	17	12.443	11.0745	NaN	NaN	NaN	-1.3684999999999992	NaN	NaN	NaN
720	17	12.541	11.024000000000001	NaN	NaN	NaN	-1.5169999999999995	NaN	NaN	NaN
720	17	12.403	11.383500000000002	NaN	NaN	NaN	-1.019499999999999	NaN	NaN	NaN
720	17	12.401	11.374500000000001	NaN	NaN	NaN	-1.0264999999999986	NaN	NaN	NaN
720	17	12.542	11.061	NaN	NaN	NaN	-1.4809999999999999	NaN	NaN	NaN
720	17	12.566	11.2545	NaN	NaN	NaN	-1.3115000000000006	NaN	NaN	NaN
720	17	12.613	11.5775	NaN	NaN	NaN	-1.035499999999999	NaN	NaN	NaN
720	17	12.68	11.581	NaN	NaN	NaN	-1.0990000000000002	NaN	NaN	NaN
720	17	12.828	11.775	NaN	NaN	NaN	-1.052999999999999	NaN	NaN	NaN
720	17	12.841	11.714500000000001	NaN	NaN	NaN	-1.1264999999999983	NaN	NaN	NaN
720	17	15.953	18.857	NaN	NaN	NaN	2.904	NaN	NaN	NaN
720	17	16.137	18.7735	NaN	NaN	NaN	2.636499999999998	NaN	NaN	NaN
720	17	16.435	19.457	NaN	NaN	NaN	3.022000000000002	NaN	NaN	NaN
720	17	16.696	18.652	NaN	NaN	NaN	1.9559999999999995	NaN	NaN	NaN
720	17	16.97	21.1075	NaN	NaN	NaN	4.137500000000003	NaN	NaN	NaN
720	17	17.609	20.4315	NaN	NaN	NaN	2.822499999999998	NaN	NaN	NaN
720	17	17.816	21.615499999999997	NaN	NaN	NaN	3.7994999999999983	NaN	NaN	NaN
720	17	17.701	20.0405	NaN	NaN	NaN	2.339500000000001	NaN	NaN	NaN
720	17	17.576	20.2395	NaN	NaN	NaN	2.663499999999999	NaN	NaN	NaN
720	17	18.236	19.689999999999998	NaN	NaN	NaN	1.453999999999997	NaN	NaN	NaN
720	17	18.106	20.500500000000002	NaN	NaN	NaN	2.3945000000000007	NaN	NaN	NaN
720	17	17.838	16.6	NaN	NaN	NaN	-1.2379999999999995	NaN	NaN	NaN
720	17	17.957	19.084	NaN	NaN	NaN	1.126999999999999	NaN	NaN	NaN
720	17	18.566	20.1425	NaN	NaN	NaN	1.5764999999999993	NaN	NaN	NaN
720	17	19.059	24.179000000000002	NaN	NaN	NaN	5.120000000000001	NaN	NaN	NaN
720	17	19.823	22.442999999999998	NaN	NaN	NaN	2.6199999999999974	NaN	NaN	NaN
720	17	20.13	22.884	NaN	NaN	NaN	2.7540000000000013	NaN	NaN	NaN
720	17	20.367	19.2305	NaN	NaN	NaN	-1.1365000000000016	NaN	NaN	NaN
720	17	20.164	24.5065	NaN	NaN	NaN	4.342499999999998	NaN	NaN	NaN
720	17	20.6	23.293	NaN	NaN	NaN	2.692999999999998	NaN	NaN	NaN
720	17	20.915	23.796999999999997	NaN	NaN	NaN	2.881999999999998	NaN	NaN	NaN
720	17	20.93	25.076999999999998	NaN	NaN	NaN	4.1469999999999985	NaN	NaN	NaN
720	17	21.416	25.237499999999997	NaN	NaN	NaN	3.821499999999997	NaN	NaN	NaN
720	17	21.37	20.062	NaN	NaN	NaN	-1.3079999999999998	NaN	NaN	NaN
720	17	21.182	25.2315	NaN	NaN	NaN	4.049500000000002	NaN	NaN	NaN
720	17	21.721	26.744999999999997	NaN	NaN	NaN	5.023999999999997	NaN	NaN	NaN
720	17	21.752	18.787	NaN	NaN	NaN	-2.965	NaN	NaN	NaN
720	17	22.01	26.289	NaN	NaN	NaN	4.279	NaN	NaN	NaN
720	17	21.855	25.08	NaN	NaN	NaN	3.224999999999998	NaN	NaN	NaN
720	17	22.169	25.266	NaN	NaN	NaN	3.0969999999999978	NaN	NaN	NaN
720	17	22.826	25.768	NaN	NaN	NaN	2.942	NaN	NaN	NaN
720	17	22.612	25.826500000000003	NaN	NaN	NaN	3.2145000000000046	NaN	NaN	NaN
720	17	22.625	24.535	NaN	NaN	NaN	1.9100000000000001	NaN	NaN	NaN
720	17	23.299	25.790999999999997	NaN	NaN	NaN	2.4919999999999973	NaN	NaN	NaN
720	17	23.534	25.2325	NaN	NaN	NaN	1.6985000000000028	NaN	NaN	NaN
720	17	23.402	26.2485	NaN	NaN	NaN	2.846499999999999	NaN	NaN	NaN
720	17	22.666	26.113	NaN	NaN	NaN	3.446999999999999	NaN	NaN	NaN
720	17	22.524	25.852	NaN	NaN	NaN	3.3279999999999994	NaN	NaN	NaN
720	17	22.886	24.855	NaN	NaN	NaN	1.9690000000000012	NaN	NaN	NaN
720	17	22.829	25.0595	NaN	NaN	NaN	2.2304999999999993	NaN	NaN	NaN
720	17	22.33	25.4155	NaN	NaN	NaN	3.0855000000000032	NaN	NaN	NaN
720	17	22.659	25.714	NaN	NaN	NaN	3.0549999999999997	NaN	NaN	NaN
720	17	22.715	25.8675	NaN	NaN	NaN	3.1525	NaN	NaN	NaN
720	17	22.872	25.5305	NaN	NaN	NaN	2.6585	NaN	NaN	NaN
720	17	23.141	26.509999999999998	NaN	NaN	NaN	3.3689999999999998	NaN	NaN	NaN
720	17	23.333	25.6505	NaN	NaN	NaN	2.3175000000000026	NaN	NaN	NaN
720	17	23.003	25.533	NaN	NaN	NaN	2.530000000000001	NaN	NaN	NaN
720	17	22.892	27.448500000000003	NaN	NaN	NaN	4.556500000000003	NaN	NaN	NaN
720	17	23.221	27.467	NaN	NaN	NaN	4.245999999999999	NaN	NaN	NaN
720	17	23.609	27.3465	NaN	NaN	NaN	3.737499999999997	NaN	NaN	NaN
720	17	23.176	27.0295	NaN	NaN	NaN	3.8535000000000004	NaN	NaN	NaN
720	17	22.94	26.213	NaN	NaN	NaN	3.2729999999999997	NaN	NaN	NaN
720	17	23.48	26.850499999999997	NaN	NaN	NaN	3.3704999999999963	NaN	NaN	NaN
720	17	23.462	26.998	NaN	NaN	NaN	3.5360000000000014	NaN	NaN	NaN
720	17	23.337	26.0295	NaN	NaN	NaN	2.692499999999999	NaN	NaN	NaN
720	17	23.506	25.547	NaN	NaN	NaN	2.0410000000000004	NaN	NaN	NaN
720	17	23.328	26.0015	NaN	NaN	NaN	2.6735000000000007	NaN	NaN	NaN
720	17	23.589	26.165	NaN	NaN	NaN	2.5760000000000005	NaN	NaN	NaN
720	17	23.667	25.451999999999998	NaN	NaN	NaN	1.7849999999999966	NaN	NaN	NaN
720	17	23.349	25.564	NaN	NaN	NaN	2.215	NaN	NaN	NaN
720	17	22.854	25.716	NaN	NaN	NaN	2.862000000000002	NaN	NaN	NaN
720	17	23.66	27.5365	NaN	NaN	NaN	3.8765	NaN	NaN	NaN
720	17	23.892	26.744500000000002	NaN	NaN	NaN	2.8525000000000027	NaN	NaN	NaN
720	17	24.273	25.491500000000002	NaN	NaN	NaN	1.2185000000000024	NaN	NaN	NaN
720	17	23.509	25.81	NaN	NaN	NaN	2.3009999999999984	NaN	NaN	NaN
720	17	24.15	27.246000000000002	NaN	NaN	NaN	3.0960000000000036	NaN	NaN	NaN
720	17	23.518	24.932499999999997	NaN	NaN	NaN	1.4144999999999968	NaN	NaN	NaN
720	17	23.607	25.987000000000002	NaN	NaN	NaN	2.3800000000000026	NaN	NaN	NaN
720	17	23.531	28.6595	NaN	NaN	NaN	5.1285000000000025	NaN	NaN	NaN
720	17	23.498	26.334	NaN	NaN	NaN	2.8359999999999985	NaN	NaN	NaN
720	17	23.557	25.6075	NaN	NaN	NaN	2.050500000000003	NaN	NaN	NaN
720	17	23.238	26.8445	NaN	NaN	NaN	3.6065000000000005	NaN	NaN	NaN
720	17	23.82	26.8405	NaN	NaN	NaN	3.0204999999999984	NaN	NaN	NaN
720	17	23.431	26.194000000000003	NaN	NaN	NaN	2.7630000000000017	NaN	NaN	NaN
720	17	23.66	26.4065	NaN	NaN	NaN	2.746500000000001	NaN	NaN	NaN
720	17	24.001	28.3955	NaN	NaN	NaN	4.394499999999997	NaN	NaN	NaN
720	17	23.321	25.294	NaN	NaN	NaN	1.972999999999999	NaN	NaN	NaN
720	17	23.459	25.807000000000002	NaN	NaN	NaN	2.3480000000000025	NaN	NaN	NaN
720	17	23.449	26.1655	NaN	NaN	NaN	2.7165	NaN	NaN	NaN
720	17	23.398	25.688000000000002	NaN	NaN	NaN	2.2900000000000027	NaN	NaN	NaN
720	17	23.011	25.7595	NaN	NaN	NaN	2.7485	NaN	NaN	NaN
720	17	23.426	26.018	NaN	NaN	NaN	2.5920000000000023	NaN	NaN	NaN
720	17	24.056	26.7465	NaN	NaN	NaN	2.6905	NaN	NaN	NaN
720	17	23.977	26.8045	NaN	NaN	NaN	2.8275000000000006	NaN	NaN	NaN
720	17	23.956	25.655	NaN	NaN	NaN	1.6990000000000016	NaN	NaN	NaN
720	17	24.125	26.1675	NaN	NaN	NaN	2.0425000000000004	NaN	NaN	NaN
720	17	24.025	25.801000000000002	NaN	NaN	NaN	1.7760000000000034	NaN	NaN	NaN
720	17	23.726	24.922	NaN	NaN	NaN	1.1960000000000015	NaN	NaN	NaN
720	17	23.793	26.094	NaN	NaN	NaN	2.301000000000002	NaN	NaN	NaN
720	17	23.984	25.399	NaN	NaN	NaN	1.4149999999999991	NaN	NaN	NaN
720	17	24.152	26.9455	NaN	NaN	NaN	2.793499999999998	NaN	NaN	NaN
720	17	24.045	25.592	NaN	NaN	NaN	1.546999999999997	NaN	NaN	NaN
720	17	24.413	25.604999999999997	NaN	NaN	NaN	1.1919999999999966	NaN	NaN	NaN
720	17	22.673	21.659	NaN	NaN	NaN	-1.0139999999999993	NaN	NaN	NaN
720	17	19.976	18.011000000000003	NaN	NaN	NaN	-1.9649999999999963	NaN	NaN	NaN
720	17	19.687	18.0375	NaN	NaN	NaN	-1.6494999999999997	NaN	NaN	NaN
720	17	19.555	17.902	NaN	NaN	NaN	-1.6529999999999987	NaN	NaN	NaN
720	17	19.376	17.757	NaN	NaN	NaN	-1.6189999999999998	NaN	NaN	NaN
720	17	19.268	17.558999999999997	NaN	NaN	NaN	-1.7090000000000032	NaN	NaN	NaN
720	17	19.132	17.5655	NaN	NaN	NaN	-1.5665000000000013	NaN	NaN	NaN
720	17	19.044	17.116500000000002	NaN	NaN	NaN	-1.9274999999999984	NaN	NaN	NaN
720	17	19.163	17.247	NaN	NaN	NaN	-1.9160000000000004	NaN	NaN	NaN
720	17	19.213	16.889499999999998	NaN	NaN	NaN	-2.323500000000003	NaN	NaN	NaN
720	17	19.102	16.3445	NaN	NaN	NaN	-2.7575000000000003	NaN	NaN	NaN
720	17	18.788	16.687	NaN	NaN	NaN	-2.100999999999999	NaN	NaN	NaN
720	17	18.824	16.3355	NaN	NaN	NaN	-2.488500000000002	NaN	NaN	NaN
720	17	18.788	16.208	NaN	NaN	NaN	-2.580000000000002	NaN	NaN	NaN
720	17	18.835	16.3215	NaN	NaN	NaN	-2.5135000000000005	NaN	NaN	NaN
723	17	20.049	21.368000000000002	NaN	NaN	NaN	1.3190000000000026	NaN	NaN	NaN
723	17	20.157	21.397	NaN	NaN	NaN	1.2399999999999984	NaN	NaN	NaN
723	17	20.371	23.293	NaN	NaN	NaN	2.9220000000000006	NaN	NaN	NaN
723	17	20.733	25.776	NaN	NaN	NaN	5.042999999999999	NaN	NaN	NaN
723	17	21.393	22.8385	NaN	NaN	NaN	1.4454999999999991	NaN	NaN	NaN
723	17	21.458	23.8315	NaN	NaN	NaN	2.3735	NaN	NaN	NaN
723	17	22.126	30.255	NaN	NaN	NaN	8.128999999999998	NaN	NaN	NaN
723	17	22.831	29.570999999999998	NaN	NaN	NaN	6.739999999999998	NaN	NaN	NaN
723	17	22.815	24.15	NaN	NaN	NaN	1.3349999999999973	NaN	NaN	NaN
723	17	22.299	27.137999999999998	NaN	NaN	NaN	4.838999999999999	NaN	NaN	NaN
723	17	22.519	26.210500000000003	NaN	NaN	NaN	3.691500000000005	NaN	NaN	NaN
723	17	21.77	23.163	NaN	NaN	NaN	1.3930000000000007	NaN	NaN	NaN
723	17	21.443	22.728	NaN	NaN	NaN	1.2850000000000001	NaN	NaN	NaN
723	17	21.934	25.262999999999998	NaN	NaN	NaN	3.328999999999997	NaN	NaN	NaN
723	17	21.51	23.384999999999998	NaN	NaN	NaN	1.8749999999999964	NaN	NaN	NaN
723	17	22.071	23.916	NaN	NaN	NaN	1.8449999999999989	NaN	NaN	NaN
723	17	22.01	24.298000000000002	NaN	NaN	NaN	2.2880000000000003	NaN	NaN	NaN
723	17	22.345	23.8885	NaN	NaN	NaN	1.5435000000000016	NaN	NaN	NaN
723	17	21.655	22.944499999999998	NaN	NaN	NaN	1.2894999999999968	NaN	NaN	NaN
723	17	21.788	23.719	NaN	NaN	NaN	1.931000000000001	NaN	NaN	NaN
723	17	21.847	26.0775	NaN	NaN	NaN	4.230499999999999	NaN	NaN	NaN
723	17	22.338	25.2525	NaN	NaN	NaN	2.9145000000000003	NaN	NaN	NaN
723	17	22.914	25.189999999999998	NaN	NaN	NaN	2.2759999999999962	NaN	NaN	NaN
723	17	22.725	26.375999999999998	NaN	NaN	NaN	3.6509999999999962	NaN	NaN	NaN
723	17	22.913	29.774	NaN	NaN	NaN	6.861000000000001	NaN	NaN	NaN
723	17	23.87	28.165	NaN	NaN	NaN	4.294999999999998	NaN	NaN	NaN
723	17	24.127	28.04	NaN	NaN	NaN	3.9130000000000003	NaN	NaN	NaN
723	17	24.259	28.191000000000003	NaN	NaN	NaN	3.932000000000002	NaN	NaN	NaN
723	17	24.204	29.488500000000002	NaN	NaN	NaN	5.284500000000001	NaN	NaN	NaN
723	17	24.588	27.8885	NaN	NaN	NaN	3.3004999999999995	NaN	NaN	NaN
723	17	24.713	30.802999999999997	NaN	NaN	NaN	6.089999999999996	NaN	NaN	NaN
723	17	24.832	29.4165	NaN	NaN	NaN	4.5844999999999985	NaN	NaN	NaN
723	17	23.598	25.66	NaN	NaN	NaN	2.062000000000001	NaN	NaN	NaN
723	17	23.664	27.45	NaN	NaN	NaN	3.785999999999998	NaN	NaN	NaN
723	17	24.353	29.349	NaN	NaN	NaN	4.995999999999999	NaN	NaN	NaN
723	17	23.283	27.871000000000002	NaN	NaN	NaN	4.588000000000001	NaN	NaN	NaN
723	17	22.898	27.438000000000002	NaN	NaN	NaN	4.540000000000003	NaN	NaN	NaN
723	17	23.333	26.8365	NaN	NaN	NaN	3.5035000000000025	NaN	NaN	NaN
723	17	24.022	25.767	NaN	NaN	NaN	1.745000000000001	NaN	NaN	NaN
723	17	23.174	24.4985	NaN	NaN	NaN	1.3245000000000005	NaN	NaN	NaN
723	17	23.68	28.518	NaN	NaN	NaN	4.838000000000001	NaN	NaN	NaN
723	17	24.299	28.491500000000002	NaN	NaN	NaN	4.192500000000003	NaN	NaN	NaN
723	17	24.372	26.899	NaN	NaN	NaN	2.527000000000001	NaN	NaN	NaN
723	17	24.22	27.561500000000002	NaN	NaN	NaN	3.3415000000000035	NaN	NaN	NaN
723	17	24.297	28.407	NaN	NaN	NaN	4.109999999999999	NaN	NaN	NaN
723	17	24.321	27.9025	NaN	NaN	NaN	3.5814999999999984	NaN	NaN	NaN
723	17	24.765	28.2565	NaN	NaN	NaN	3.4914999999999985	NaN	NaN	NaN
723	17	24.416	27.689999999999998	NaN	NaN	NaN	3.2739999999999974	NaN	NaN	NaN
723	17	24.26	27.539499999999997	NaN	NaN	NaN	3.279499999999995	NaN	NaN	NaN
723	17	24.473	26.631500000000003	NaN	NaN	NaN	2.1585000000000036	NaN	NaN	NaN
723	17	24.729	27.6275	NaN	NaN	NaN	2.898500000000002	NaN	NaN	NaN
723	17	24.62	27.195500000000003	NaN	NaN	NaN	2.5755000000000017	NaN	NaN	NaN
723	17	23.755	27.189	NaN	NaN	NaN	3.434000000000001	NaN	NaN	NaN
723	17	23.928	26.6065	NaN	NaN	NaN	2.6784999999999997	NaN	NaN	NaN
723	17	24.137	27.3955	NaN	NaN	NaN	3.258499999999998	NaN	NaN	NaN
723	17	24.542	28.864	NaN	NaN	NaN	4.321999999999999	NaN	NaN	NaN
723	17	24.709	26.584	NaN	NaN	NaN	1.875	NaN	NaN	NaN
723	17	24.766	27.87	NaN	NaN	NaN	3.1040000000000028	NaN	NaN	NaN
723	17	24.496	26.3385	NaN	NaN	NaN	1.8425000000000011	NaN	NaN	NaN
723	17	23.978	25.619	NaN	NaN	NaN	1.6409999999999982	NaN	NaN	NaN
723	17	24.403	27.7565	NaN	NaN	NaN	3.3535000000000004	NaN	NaN	NaN
723	17	24.375	28.0975	NaN	NaN	NaN	3.7225	NaN	NaN	NaN
723	17	24.076	26.2295	NaN	NaN	NaN	2.153500000000001	NaN	NaN	NaN
723	17	24.499	27.861	NaN	NaN	NaN	3.362000000000002	NaN	NaN	NaN
723	17	24.642	27.735500000000002	NaN	NaN	NaN	3.0935000000000024	NaN	NaN	NaN
723	17	24.198	26.633499999999998	NaN	NaN	NaN	2.4354999999999976	NaN	NaN	NaN
723	17	23.626	26.6605	NaN	NaN	NaN	3.0344999999999978	NaN	NaN	NaN
723	17	24.259	27.356	NaN	NaN	NaN	3.0970000000000013	NaN	NaN	NaN
723	17	24.642	27.761499999999998	NaN	NaN	NaN	3.1194999999999986	NaN	NaN	NaN
723	17	24.177	26.717	NaN	NaN	NaN	2.539999999999999	NaN	NaN	NaN
723	17	24.172	26.3525	NaN	NaN	NaN	2.1804999999999986	NaN	NaN	NaN
723	17	23.676	26.904	NaN	NaN	NaN	3.2280000000000015	NaN	NaN	NaN
723	17	23.43	25.472499999999997	NaN	NaN	NaN	2.042499999999997	NaN	NaN	NaN
723	17	23.92	25.5955	NaN	NaN	NaN	1.6754999999999995	NaN	NaN	NaN
723	17	23.927	25.7335	NaN	NaN	NaN	1.8064999999999998	NaN	NaN	NaN
723	17	24.0	27.04	NaN	NaN	NaN	3.039999999999999	NaN	NaN	NaN
723	17	23.984	26.2575	NaN	NaN	NaN	2.2734999999999985	NaN	NaN	NaN
723	17	24.334	27.226	NaN	NaN	NaN	2.8919999999999995	NaN	NaN	NaN
723	17	24.536	27.0595	NaN	NaN	NaN	2.5234999999999985	NaN	NaN	NaN
723	17	23.4	24.8235	NaN	NaN	NaN	1.4235000000000007	NaN	NaN	NaN
723	17	23.526	25.9535	NaN	NaN	NaN	2.4274999999999984	NaN	NaN	NaN
723	17	23.404	25.935499999999998	NaN	NaN	NaN	2.5314999999999976	NaN	NaN	NaN
723	17	23.353	25.8155	NaN	NaN	NaN	2.4624999999999986	NaN	NaN	NaN
723	17	23.129	26.022	NaN	NaN	NaN	2.892999999999997	NaN	NaN	NaN
723	17	22.897	25.558500000000002	NaN	NaN	NaN	2.6615000000000038	NaN	NaN	NaN
723	17	22.522	20.814999999999998	NaN	NaN	NaN	-1.7070000000000007	NaN	NaN	NaN
723	17	21.575	20.319499999999998	NaN	NaN	NaN	-1.2555000000000014	NaN	NaN	NaN
723	17	20.451	19.017	NaN	NaN	NaN	-1.434000000000001	NaN	NaN	NaN
723	17	20.131	18.6455	NaN	NaN	NaN	-1.4855000000000018	NaN	NaN	NaN
723	17	19.77	18.5375	NaN	NaN	NaN	-1.2324999999999982	NaN	NaN	NaN
723	17	19.567	18.229	NaN	NaN	NaN	-1.338000000000001	NaN	NaN	NaN
723	17	19.124	17.764000000000003	NaN	NaN	NaN	-1.3599999999999959	NaN	NaN	NaN
723	17	18.901	17.766	NaN	NaN	NaN	-1.1350000000000016	NaN	NaN	NaN
723	17	18.951	17.570999999999998	NaN	NaN	NaN	-1.3800000000000026	NaN	NaN	NaN
723	17	18.98	17.5205	NaN	NaN	NaN	-1.459500000000002	NaN	NaN	NaN
723	17	18.644	17.378999999999998	NaN	NaN	NaN	-1.2650000000000006	NaN	NaN	NaN
723	17	18.562	16.8705	NaN	NaN	NaN	-1.6915000000000013	NaN	NaN	NaN
723	17	18.526	16.7895	NaN	NaN	NaN	-1.7364999999999995	NaN	NaN	NaN
723	17	18.44	16.654	NaN	NaN	NaN	-1.7860000000000014	NaN	NaN	NaN
723	17	14.313	15.680499999999999	NaN	NaN	NaN	1.367499999999998	NaN	NaN	NaN
723	17	14.498	15.786999999999999	NaN	NaN	NaN	1.2889999999999997	NaN	NaN	NaN
723	17	14.744	16.335	NaN	NaN	NaN	1.591000000000001	NaN	NaN	NaN
723	17	14.93	16.127000000000002	NaN	NaN	NaN	1.1970000000000027	NaN	NaN	NaN
723	17	15.025	16.750999999999998	NaN	NaN	NaN	1.7259999999999973	NaN	NaN	NaN
723	17	15.272	18.045	NaN	NaN	NaN	2.7730000000000015	NaN	NaN	NaN
723	17	15.546	16.594	NaN	NaN	NaN	1.0480000000000018	NaN	NaN	NaN
723	17	15.536	16.892	NaN	NaN	NaN	1.3559999999999999	NaN	NaN	NaN
723	17	15.344	16.8065	NaN	NaN	NaN	1.4625000000000004	NaN	NaN	NaN
723	17	15.607	17.5905	NaN	NaN	NaN	1.9834999999999994	NaN	NaN	NaN
723	17	16.626	23.7515	NaN	NaN	NaN	7.125499999999999	NaN	NaN	NaN
723	17	17.617	21.16	NaN	NaN	NaN	3.5429999999999993	NaN	NaN	NaN
723	17	17.073	18.3675	NaN	NaN	NaN	1.2944999999999993	NaN	NaN	NaN
723	17	17.151	18.575	NaN	NaN	NaN	1.4239999999999995	NaN	NaN	NaN
723	17	16.699	18.819499999999998	NaN	NaN	NaN	2.1204999999999963	NaN	NaN	NaN
723	17	17.194	20.2395	NaN	NaN	NaN	3.0455000000000005	NaN	NaN	NaN
723	17	17.18	18.9955	NaN	NaN	NaN	1.8155000000000001	NaN	NaN	NaN
723	17	16.914	18.194	NaN	NaN	NaN	1.2799999999999976	NaN	NaN	NaN
723	17	17.055	18.694000000000003	NaN	NaN	NaN	1.639000000000003	NaN	NaN	NaN
723	17	17.097	18.2825	NaN	NaN	NaN	1.1854999999999976	NaN	NaN	NaN
723	17	NaN	NaN	NaN	NaN	NaN	NaN	NaN	NaN	NaN
723	17	18.712	20.7085	NaN	NaN	NaN	1.996500000000001	NaN	NaN	NaN
723	17	18.224	16.047	NaN	NaN	NaN	-2.1769999999999996	NaN	NaN	NaN
723	17	17.915	28.606	NaN	NaN	NaN	10.691000000000003	NaN	NaN	NaN
723	17	18.323	19.902	NaN	NaN	NaN	1.5790000000000006	NaN	NaN	NaN
723	17	19.104	26.743499999999997	NaN	NaN	NaN	7.639499999999998	NaN	NaN	NaN
723	17	17.487	26.5325	NaN	NaN	NaN	9.0455	NaN	NaN	NaN
723	17	18.74	25.049500000000002	NaN	NaN	NaN	6.309500000000003	NaN	NaN	NaN
723	17	17.918	29.78	NaN	NaN	NaN	11.862000000000002	NaN	NaN	NaN
723	17	18.717	23.0955	NaN	NaN	NaN	4.3785000000000025	NaN	NaN	NaN
723	17	19.36	22.2245	NaN	NaN	NaN	2.8644999999999996	NaN	NaN	NaN
723	17	18.345	19.704	NaN	NaN	NaN	1.3590000000000018	NaN	NaN	NaN
723	17	18.599	22.8405	NaN	NaN	NaN	4.2414999999999985	NaN	NaN	NaN
723	17	19.302	23.247999999999998	NaN	NaN	NaN	3.945999999999998	NaN	NaN	NaN
723	17	19.342	21.0195	NaN	NaN	NaN	1.677500000000002	NaN	NaN	NaN
723	17	20.045	26.099	NaN	NaN	NaN	6.0539999999999985	NaN	NaN	NaN
723	17	20.008	22.5295	NaN	NaN	NaN	2.5214999999999996	NaN	NaN	NaN
723	17	19.226	26.575000000000003	NaN	NaN	NaN	7.349000000000004	NaN	NaN	NaN
723	17	20.434	23.2885	NaN	NaN	NaN	2.854499999999998	NaN	NaN	NaN
723	17	19.814	20.997999999999998	NaN	NaN	NaN	1.1839999999999975	NaN	NaN	NaN
723	17	20.26	21.532	NaN	NaN	NaN	1.2719999999999985	NaN	NaN	NaN
723	17	19.675	23.5655	NaN	NaN	NaN	3.8904999999999994	NaN	NaN	NaN
723	17	19.832	27.162	NaN	NaN	NaN	7.329999999999998	NaN	NaN	NaN
723	17	21.006	22.3515	NaN	NaN	NaN	1.3455000000000013	NaN	NaN	NaN
723	17	21.663	25.267000000000003	NaN	NaN	NaN	3.6040000000000028	NaN	NaN	NaN
723	17	20.79	23.835	NaN	NaN	NaN	3.0450000000000017	NaN	NaN	NaN
723	17	21.664	24.0815	NaN	NaN	NaN	2.417499999999997	NaN	NaN	NaN
723	17	22.485	31.2495	NaN	NaN	NaN	8.764500000000002	NaN	NaN	NaN
723	17	21.509	24.0805	NaN	NaN	NaN	2.5715000000000003	NaN	NaN	NaN
723	17	20.677	19.6685	NaN	NaN	NaN	-1.008499999999998	NaN	NaN	NaN
723	17	18.681	20.603	NaN	NaN	NaN	1.9220000000000006	NaN	NaN	NaN
723	17	19.157	22.211	NaN	NaN	NaN	3.0539999999999985	NaN	NaN	NaN
723	17	19.385	22.846	NaN	NaN	NaN	3.4609999999999985	NaN	NaN	NaN
723	17	20.73	26.8265	NaN	NaN	NaN	6.096499999999999	NaN	NaN	NaN
723	17	20.515	21.961	NaN	NaN	NaN	1.445999999999998	NaN	NaN	NaN
723	17	19.541	25.2215	NaN	NaN	NaN	5.6804999999999986	NaN	NaN	NaN
723	17	19.578	25.33	NaN	NaN	NaN	5.751999999999999	NaN	NaN	NaN
723	17	19.95	21.8765	NaN	NaN	NaN	1.9265000000000008	NaN	NaN	NaN
723	17	20.125	24.1145	NaN	NaN	NaN	3.9894999999999996	NaN	NaN	NaN
723	17	19.52	22.875500000000002	NaN	NaN	NaN	3.355500000000003	NaN	NaN	NaN
723	17	19.091	23.733	NaN	NaN	NaN	4.6419999999999995	NaN	NaN	NaN
723	17	20.38	23.073999999999998	NaN	NaN	NaN	2.693999999999999	NaN	NaN	NaN
723	17	20.127	26.371499999999997	NaN	NaN	NaN	6.244499999999999	NaN	NaN	NaN
723	17	21.143	20.043	NaN	NaN	NaN	-1.1000000000000014	NaN	NaN	NaN
723	17	20.127	21.1425	NaN	NaN	NaN	1.0154999999999994	NaN	NaN	NaN
723	17	19.073	23.403	NaN	NaN	NaN	4.329999999999998	NaN	NaN	NaN
723	17	19.522	25.294	NaN	NaN	NaN	5.772000000000002	NaN	NaN	NaN
723	17	20.402	24.933500000000002	NaN	NaN	NaN	4.531500000000001	NaN	NaN	NaN
723	17	20.284	24.413	NaN	NaN	NaN	4.129000000000001	NaN	NaN	NaN
723	17	20.406	23.095	NaN	NaN	NaN	2.689	NaN	NaN	NaN
723	17	20.518	23.405	NaN	NaN	NaN	2.8870000000000005	NaN	NaN	NaN
723	17	19.663	23.5045	NaN	NaN	NaN	3.8415	NaN	NaN	NaN
723	17	20.244	23.5065	NaN	NaN	NaN	3.2624999999999993	NaN	NaN	NaN
723	17	21.045	26.1505	NaN	NaN	NaN	5.105499999999999	NaN	NaN	NaN
723	17	20.83	24.0325	NaN	NaN	NaN	3.2025000000000006	NaN	NaN	NaN
723	17	20.44	19.335	NaN	NaN	NaN	-1.1050000000000004	NaN	NaN	NaN
723	17	19.582	18.506	NaN	NaN	NaN	-1.0760000000000005	NaN	NaN	NaN
723	17	19.815	25.122	NaN	NaN	NaN	5.306999999999999	NaN	NaN	NaN
723	17	20.615	26.8955	NaN	NaN	NaN	6.2805	NaN	NaN	NaN
723	17	21.222	28.173000000000002	NaN	NaN	NaN	6.9510000000000005	NaN	NaN	NaN
723	17	20.75	23.802999999999997	NaN	NaN	NaN	3.0529999999999973	NaN	NaN	NaN
723	17	19.055	24.070999999999998	NaN	NaN	NaN	5.015999999999998	NaN	NaN	NaN
723	17	19.153	21.165999999999997	NaN	NaN	NaN	2.012999999999998	NaN	NaN	NaN
723	17	19.483	24.366500000000002	NaN	NaN	NaN	4.8835000000000015	NaN	NaN	NaN
723	17	18.546	17.176000000000002	NaN	NaN	NaN	-1.3699999999999974	NaN	NaN	NaN
723	17	17.57	19.045	NaN	NaN	NaN	1.4750000000000014	NaN	NaN	NaN
723	17	13.387	14.594000000000001	NaN	NaN	NaN	1.2070000000000007	NaN	NaN	NaN
723	17	13.898	15.904499999999999	NaN	NaN	NaN	2.006499999999999	NaN	NaN	NaN
723	17	14.206	16.05	NaN	NaN	NaN	1.8440000000000012	NaN	NaN	NaN
723	17	14.518	15.82	NaN	NaN	NaN	1.3019999999999996	NaN	NaN	NaN
723	17	14.772	16.201	NaN	NaN	NaN	1.4290000000000003	NaN	NaN	NaN
723	17	14.85	15.871	NaN	NaN	NaN	1.0210000000000008	NaN	NaN	NaN
723	17	15.288	16.9785	NaN	NaN	NaN	1.6905000000000001	NaN	NaN	NaN
723	17	15.805	17.8485	NaN	NaN	NaN	2.0435000000000016	NaN	NaN	NaN
728	17	20.371	21.938000000000002	NaN	NaN	NaN	1.5670000000000037	NaN	NaN	NaN
728	17	20.733	23.2485	NaN	NaN	NaN	2.5154999999999994	NaN	NaN	NaN
728	17	21.458	23.147	NaN	NaN	NaN	1.689	NaN	NaN	NaN
728	17	22.126	27.6695	NaN	NaN	NaN	5.543499999999998	NaN	NaN	NaN
728	17	22.831	26.9065	NaN	NaN	NaN	4.075500000000002	NaN	NaN	NaN
728	17	22.299	24.466	NaN	NaN	NaN	2.1670000000000016	NaN	NaN	NaN
728	17	22.519	24.515	NaN	NaN	NaN	1.9960000000000022	NaN	NaN	NaN
728	17	21.934	23.627000000000002	NaN	NaN	NaN	1.6930000000000014	NaN	NaN	NaN
728	17	21.51	22.758499999999998	NaN	NaN	NaN	1.2484999999999964	NaN	NaN	NaN
728	17	22.071	23.500999999999998	NaN	NaN	NaN	1.4299999999999962	NaN	NaN	NaN
728	17	22.01	23.8295	NaN	NaN	NaN	1.819499999999998	NaN	NaN	NaN
728	17	21.655	22.7	NaN	NaN	NaN	1.0449999999999982	NaN	NaN	NaN
728	17	21.788	23.313000000000002	NaN	NaN	NaN	1.5250000000000021	NaN	NaN	NaN
728	17	21.847	25.307000000000002	NaN	NaN	NaN	3.460000000000001	NaN	NaN	NaN
728	17	22.338	24.691000000000003	NaN	NaN	NaN	2.3530000000000015	NaN	NaN	NaN
728	17	22.914	24.320500000000003	NaN	NaN	NaN	1.4065000000000012	NaN	NaN	NaN
728	17	22.725	25.179499999999997	NaN	NaN	NaN	2.454499999999996	NaN	NaN	NaN
728	17	22.913	28.4955	NaN	NaN	NaN	5.5825	NaN	NaN	NaN
728	17	23.87	27.555500000000002	NaN	NaN	NaN	3.685500000000001	NaN	NaN	NaN
728	17	24.127	26.5715	NaN	NaN	NaN	2.4445000000000014	NaN	NaN	NaN
728	17	24.259	27.4	NaN	NaN	NaN	3.1409999999999982	NaN	NaN	NaN
728	17	24.204	28.302500000000002	NaN	NaN	NaN	4.098500000000001	NaN	NaN	NaN
728	17	24.588	26.844	NaN	NaN	NaN	2.2560000000000002	NaN	NaN	NaN
728	17	24.713	29.767	NaN	NaN	NaN	5.0539999999999985	NaN	NaN	NaN
728	17	24.832	28.9015	NaN	NaN	NaN	4.069499999999998	NaN	NaN	NaN
728	17	23.598	25.0195	NaN	NaN	NaN	1.4215000000000018	NaN	NaN	NaN
728	17	23.664	27.316	NaN	NaN	NaN	3.6519999999999975	NaN	NaN	NaN
728	17	24.353	28.1675	NaN	NaN	NaN	3.814499999999999	NaN	NaN	NaN
728	17	23.283	26.296	NaN	NaN	NaN	3.012999999999998	NaN	NaN	NaN
728	17	22.898	27.017	NaN	NaN	NaN	4.119	NaN	NaN	NaN
728	17	23.333	26.845	NaN	NaN	NaN	3.5120000000000005	NaN	NaN	NaN
728	17	23.68	27.743	NaN	NaN	NaN	4.062999999999999	NaN	NaN	NaN
728	17	24.299	27.186	NaN	NaN	NaN	2.8870000000000005	NaN	NaN	NaN
728	17	24.372	25.6585	NaN	NaN	NaN	1.2865000000000002	NaN	NaN	NaN
728	17	24.22	25.7825	NaN	NaN	NaN	1.5625	NaN	NaN	NaN
728	17	24.297	26.981	NaN	NaN	NaN	2.684000000000001	NaN	NaN	NaN
728	17	24.321	26.285	NaN	NaN	NaN	1.9639999999999986	NaN	NaN	NaN
728	17	24.765	26.878999999999998	NaN	NaN	NaN	2.113999999999997	NaN	NaN	NaN
728	17	24.416	26.834	NaN	NaN	NaN	2.4179999999999993	NaN	NaN	NaN
728	17	24.26	26.551499999999997	NaN	NaN	NaN	2.2914999999999957	NaN	NaN	NaN
728	17	24.473	26.1235	NaN	NaN	NaN	1.650500000000001	NaN	NaN	NaN
728	17	24.729	26.127000000000002	NaN	NaN	NaN	1.3980000000000032	NaN	NaN	NaN
728	17	24.62	25.912	NaN	NaN	NaN	1.291999999999998	NaN	NaN	NaN
728	17	24.067	21.7565	NaN	NaN	NaN	-2.310500000000001	NaN	NaN	NaN
728	17	23.755	25.677	NaN	NaN	NaN	1.9220000000000006	NaN	NaN	NaN
728	17	23.928	25.808500000000002	NaN	NaN	NaN	1.8805000000000014	NaN	NaN	NaN
728	17	24.137	26.1985	NaN	NaN	NaN	2.0614999999999988	NaN	NaN	NaN
728	17	24.542	28.2805	NaN	NaN	NaN	3.7384999999999984	NaN	NaN	NaN
728	17	24.766	27.245	NaN	NaN	NaN	2.4790000000000028	NaN	NaN	NaN
728	17	24.496	25.5865	NaN	NaN	NaN	1.0905000000000022	NaN	NaN	NaN
728	17	24.403	25.608	NaN	NaN	NaN	1.2050000000000018	NaN	NaN	NaN
728	17	24.375	26.3545	NaN	NaN	NaN	1.9795000000000016	NaN	NaN	NaN
728	17	24.499	26.107	NaN	NaN	NaN	1.6080000000000005	NaN	NaN	NaN
728	17	24.642	26.2945	NaN	NaN	NaN	1.6524999999999999	NaN	NaN	NaN
728	17	24.198	25.8705	NaN	NaN	NaN	1.6724999999999994	NaN	NaN	NaN
728	17	23.827	22.277	NaN	NaN	NaN	-1.5500000000000007	NaN	NaN	NaN
728	17	23.626	25.721	NaN	NaN	NaN	2.094999999999999	NaN	NaN	NaN
728	17	24.259	25.497500000000002	NaN	NaN	NaN	1.238500000000002	NaN	NaN	NaN
728	17	24.642	25.738	NaN	NaN	NaN	1.096	NaN	NaN	NaN
728	17	24.177	25.769	NaN	NaN	NaN	1.5919999999999987	NaN	NaN	NaN
728	17	23.676	25.616	NaN	NaN	NaN	1.9400000000000013	NaN	NaN	NaN
728	17	23.43	24.5845	NaN	NaN	NaN	1.1544999999999987	NaN	NaN	NaN
728	17	23.984	25.110500000000002	NaN	NaN	NaN	1.1265	NaN	NaN	NaN
728	17	24.334	26.074	NaN	NaN	NaN	1.740000000000002	NaN	NaN	NaN
728	17	24.536	26.264	NaN	NaN	NaN	1.727999999999998	NaN	NaN	NaN
728	17	23.353	24.863500000000002	NaN	NaN	NaN	1.5105000000000004	NaN	NaN	NaN
728	17	23.129	24.9555	NaN	NaN	NaN	1.8264999999999993	NaN	NaN	NaN
728	17	22.897	24.631500000000003	NaN	NaN	NaN	1.7345000000000041	NaN	NaN	NaN
728	17	22.603	21.447499999999998	NaN	NaN	NaN	-1.1555000000000035	NaN	NaN	NaN
728	17	22.522	20.667499999999997	NaN	NaN	NaN	-1.8545000000000016	NaN	NaN	NaN
728	17	21.575	20.273	NaN	NaN	NaN	-1.3019999999999996	NaN	NaN	NaN
728	17	21.139	22.259500000000003	NaN	NaN	NaN	1.1205000000000034	NaN	NaN	NaN
728	17	20.451	18.816000000000003	NaN	NaN	NaN	-1.634999999999998	NaN	NaN	NaN
728	17	20.131	18.607	NaN	NaN	NaN	-1.524000000000001	NaN	NaN	NaN
728	17	19.77	18.576	NaN	NaN	NaN	-1.193999999999999	NaN	NaN	NaN
728	17	19.567	18.36	NaN	NaN	NaN	-1.2070000000000007	NaN	NaN	NaN
728	17	19.124	17.740000000000002	NaN	NaN	NaN	-1.3839999999999968	NaN	NaN	NaN
728	17	18.951	17.644	NaN	NaN	NaN	-1.3070000000000022	NaN	NaN	NaN
728	17	18.98	17.4795	NaN	NaN	NaN	-1.5004999999999988	NaN	NaN	NaN
728	17	18.644	17.493499999999997	NaN	NaN	NaN	-1.150500000000001	NaN	NaN	NaN
728	17	18.562	16.8955	NaN	NaN	NaN	-1.6665000000000028	NaN	NaN	NaN
728	17	18.526	16.729	NaN	NaN	NaN	-1.7970000000000006	NaN	NaN	NaN
728	17	18.44	16.728	NaN	NaN	NaN	-1.7119999999999997	NaN	NaN	NaN
728	17	14.744	16.043	NaN	NaN	NaN	1.2989999999999995	NaN	NaN	NaN
728	17	15.025	16.3845	NaN	NaN	NaN	1.3594999999999988	NaN	NaN	NaN
728	17	15.272	17.517	NaN	NaN	NaN	2.244999999999999	NaN	NaN	NaN
728	17	15.344	16.6015	NaN	NaN	NaN	1.257500000000002	NaN	NaN	NaN
728	17	15.607	16.843	NaN	NaN	NaN	1.2360000000000007	NaN	NaN	NaN
728	17	16.626	23.6655	NaN	NaN	NaN	7.0395	NaN	NaN	NaN
728	17	17.617	19.7	NaN	NaN	NaN	2.0829999999999984	NaN	NaN	NaN
728	17	16.699	18.075	NaN	NaN	NaN	1.3759999999999977	NaN	NaN	NaN
728	17	17.194	18.8395	NaN	NaN	NaN	1.645500000000002	NaN	NaN	NaN
728	17	17.18	18.277	NaN	NaN	NaN	1.0970000000000013	NaN	NaN	NaN
733	17	24.05	23.011	NaN	NaN	NaN	-1.0390000000000015	NaN	NaN	NaN
733	17	23.512	22.21	NaN	NaN	NaN	-1.3019999999999996	NaN	NaN	NaN
733	17	22.943	21.884	NaN	NaN	NaN	-1.059000000000001	NaN	NaN	NaN
733	17	22.627	21.382	NaN	NaN	NaN	-1.2449999999999974	NaN	NaN	NaN
733	17	22.256	20.055	NaN	NaN	NaN	-2.2010000000000005	NaN	NaN	NaN
733	17	21.696	20.582	NaN	NaN	NaN	-1.1140000000000008	NaN	NaN	NaN
733	17	21.818	20.333	NaN	NaN	NaN	-1.485000000000003	NaN	NaN	NaN
733	17	21.679	19.961	NaN	NaN	NaN	-1.718	NaN	NaN	NaN
733	17	21.462	19.458	NaN	NaN	NaN	-2.0040000000000013	NaN	NaN	NaN
733	17	21.222	18.807	NaN	NaN	NaN	-2.4150000000000027	NaN	NaN	NaN
733	17	21.01	18.387	NaN	NaN	NaN	-2.623000000000001	NaN	NaN	NaN
733	17	20.74	18.077	NaN	NaN	NaN	-2.6629999999999967	NaN	NaN	NaN
733	17	20.619	18.507	NaN	NaN	NaN	-2.1119999999999983	NaN	NaN	NaN
733	17	20.363	18.845	NaN	NaN	NaN	-1.5180000000000007	NaN	NaN	NaN
733	17	20.147	18.908	NaN	NaN	NaN	-1.2389999999999972	NaN	NaN	NaN
733	17	19.958	18.741	NaN	NaN	NaN	-1.2169999999999987	NaN	NaN	NaN
733	17	19.864	18.835	NaN	NaN	NaN	-1.029	NaN	NaN	NaN
733	17	19.453	18.449	NaN	NaN	NaN	-1.0039999999999978	NaN	NaN	NaN
733	17	17.785	16.673	NaN	NaN	NaN	-1.1120000000000019	NaN	NaN	NaN
733	17	17.359	16.143	NaN	NaN	NaN	-1.216000000000001	NaN	NaN	NaN
733	17	17.158	16.119	NaN	NaN	NaN	-1.0390000000000015	NaN	NaN	NaN
733	17	16.704	15.689	NaN	NaN	NaN	-1.0150000000000006	NaN	NaN	NaN
733	17	16.413	15.373	NaN	NaN	NaN	-1.040000000000001	NaN	NaN	NaN
733	17	16.819	15.73	NaN	NaN	NaN	-1.0889999999999986	NaN	NaN	NaN
733	17	17.322	16.319	NaN	NaN	NaN	-1.0030000000000001	NaN	NaN	NaN
733	17	17.218	16.017	NaN	NaN	NaN	-1.2010000000000005	NaN	NaN	NaN
733	17	17.171	15.868	NaN	NaN	NaN	-1.302999999999999	NaN	NaN	NaN
733	17	17.006	15.898	NaN	NaN	NaN	-1.1080000000000005	NaN	NaN	NaN
733	17	16.883	15.8	NaN	NaN	NaN	-1.0829999999999984	NaN	NaN	NaN
733	17	16.748	15.544	NaN	NaN	NaN	-1.2040000000000006	NaN	NaN	NaN
733	17	16.675	15.523	NaN	NaN	NaN	-1.152000000000001	NaN	NaN	NaN
733	17	16.343	15.173	NaN	NaN	NaN	-1.17	NaN	NaN	NaN
733	17	16.213	15.152	NaN	NaN	NaN	-1.0610000000000017	NaN	NaN	NaN
733	17	15.67	14.584	NaN	NaN	NaN	-1.0860000000000003	NaN	NaN	NaN
733	17	11.808	10.713	NaN	NaN	NaN	-1.0950000000000006	NaN	NaN	NaN
733	17	11.714	10.696	NaN	NaN	NaN	-1.0180000000000007	NaN	NaN	NaN
733	17	11.631	10.518	NaN	NaN	NaN	-1.1129999999999995	NaN	NaN	NaN
733	17	11.629	10.47	NaN	NaN	NaN	-1.158999999999999	NaN	NaN	NaN
733	17	11.675	10.382	NaN	NaN	NaN	-1.293000000000001	NaN	NaN	NaN
733	17	11.561	10.155	NaN	NaN	NaN	-1.4060000000000006	NaN	NaN	NaN
733	17	11.482	10.424	NaN	NaN	NaN	-1.0579999999999998	NaN	NaN	NaN
733	17	11.737	10.456	NaN	NaN	NaN	-1.2810000000000006	NaN	NaN	NaN
733	17	11.681	10.643	NaN	NaN	NaN	-1.0379999999999985	NaN	NaN	NaN
733	17	11.552	10.474	NaN	NaN	NaN	-1.0779999999999994	NaN	NaN	NaN
733	17	11.602	10.18	NaN	NaN	NaN	-1.4220000000000006	NaN	NaN	NaN
733	17	11.577	10.207	NaN	NaN	NaN	-1.3699999999999992	NaN	NaN	NaN
733	17	11.501	10.293	NaN	NaN	NaN	-1.2080000000000002	NaN	NaN	NaN
733	17	11.702	10.585	NaN	NaN	NaN	-1.116999999999999	NaN	NaN	NaN
733	17	11.643	10.639	NaN	NaN	NaN	-1.0040000000000013	NaN	NaN	NaN
733	17	11.933	10.902	NaN	NaN	NaN	-1.0310000000000006	NaN	NaN	NaN
733	17	11.944	10.927	NaN	NaN	NaN	-1.0170000000000012	NaN	NaN	NaN
733	17	12.058	10.736	NaN	NaN	NaN	-1.3219999999999992	NaN	NaN	NaN
733	17	12.024	10.698	NaN	NaN	NaN	-1.3259999999999987	NaN	NaN	NaN
733	17	11.936	10.812	NaN	NaN	NaN	-1.1240000000000006	NaN	NaN	NaN
733	17	13.015	11.955	NaN	NaN	NaN	-1.0600000000000005	NaN	NaN	NaN
733	17	13.713	12.389	NaN	NaN	NaN	-1.3239999999999998	NaN	NaN	NaN
733	17	13.816	12.747	NaN	NaN	NaN	-1.0690000000000008	NaN	NaN	NaN
733	17	14.479	17.033	NaN	NaN	NaN	2.554000000000002	NaN	NaN	NaN
733	17	14.572	17.124	NaN	NaN	NaN	2.5519999999999996	NaN	NaN	NaN
733	17	14.663	15.917	NaN	NaN	NaN	1.2539999999999996	NaN	NaN	NaN
733	17	15.088	16.418	NaN	NaN	NaN	1.33	NaN	NaN	NaN
733	17	15.066	13.973	NaN	NaN	NaN	-1.093	NaN	NaN	NaN
733	17	14.567	13.532	NaN	NaN	NaN	-1.0350000000000001	NaN	NaN	NaN
733	17	14.648	16.191	NaN	NaN	NaN	1.5429999999999993	NaN	NaN	NaN
733	17	14.761	16.091	NaN	NaN	NaN	1.3300000000000018	NaN	NaN	NaN
733	17	14.949	19.417	NaN	NaN	NaN	4.468000000000002	NaN	NaN	NaN
733	17	15.379	22.176	NaN	NaN	NaN	6.796999999999999	NaN	NaN	NaN
733	17	16.205	20.645	NaN	NaN	NaN	4.440000000000001	NaN	NaN	NaN
733	17	16.435	25.501	NaN	NaN	NaN	9.066000000000003	NaN	NaN	NaN
733	17	16.627	18.11	NaN	NaN	NaN	1.4830000000000005	NaN	NaN	NaN
733	17	15.964	17.509	NaN	NaN	NaN	1.545	NaN	NaN	NaN
733	17	15.644	20.668	NaN	NaN	NaN	5.023999999999999	NaN	NaN	NaN
733	17	16.83	25.179	NaN	NaN	NaN	8.349	NaN	NaN	NaN
733	17	17.763	21.624	NaN	NaN	NaN	3.860999999999997	NaN	NaN	NaN
733	17	17.556	18.697	NaN	NaN	NaN	1.1409999999999982	NaN	NaN	NaN
733	17	17.087	18.563	NaN	NaN	NaN	1.475999999999999	NaN	NaN	NaN
733	17	17.248	19.429	NaN	NaN	NaN	2.1809999999999974	NaN	NaN	NaN
733	17	16.844	18.62	NaN	NaN	NaN	1.7759999999999998	NaN	NaN	NaN
733	17	16.795	18.385	NaN	NaN	NaN	1.5899999999999999	NaN	NaN	NaN
733	17	16.729	18.498	NaN	NaN	NaN	1.769000000000002	NaN	NaN	NaN
733	17	16.564	19.191	NaN	NaN	NaN	2.626999999999999	NaN	NaN	NaN
733	17	16.851	20.212	NaN	NaN	NaN	3.3610000000000007	NaN	NaN	NaN
733	17	17.592	19.296	NaN	NaN	NaN	1.7040000000000006	NaN	NaN	NaN
733	17	17.574	21.996	NaN	NaN	NaN	4.421999999999997	NaN	NaN	NaN
733	17	18.233	27.339	NaN	NaN	NaN	9.105999999999998	NaN	NaN	NaN
733	17	18.348	20.645	NaN	NaN	NaN	2.2970000000000006	NaN	NaN	NaN
733	17	18.662	25.128	NaN	NaN	NaN	6.466000000000001	NaN	NaN	NaN
733	17	18.862	24.569	NaN	NaN	NaN	5.707000000000001	NaN	NaN	NaN
733	17	19.255	24.21	NaN	NaN	NaN	4.955000000000002	NaN	NaN	NaN
733	17	19.259	21.801	NaN	NaN	NaN	2.541999999999998	NaN	NaN	NaN
733	17	19.189	22.189	NaN	NaN	NaN	3.0	NaN	NaN	NaN
733	17	19.23	23.784	NaN	NaN	NaN	4.5539999999999985	NaN	NaN	NaN
733	17	19.249	20.888	NaN	NaN	NaN	1.639000000000003	NaN	NaN	NaN
733	17	19.455	23.771	NaN	NaN	NaN	4.3160000000000025	NaN	NaN	NaN
733	17	19.906	25.202	NaN	NaN	NaN	5.296000000000003	NaN	NaN	NaN
733	17	18.747	24.497	NaN	NaN	NaN	5.75	NaN	NaN	NaN
733	17	19.891	28.439	NaN	NaN	NaN	8.548000000000002	NaN	NaN	NaN
733	17	18.509	21.341	NaN	NaN	NaN	2.8320000000000007	NaN	NaN	NaN
733	17	19.776	25.94	NaN	NaN	NaN	6.1640000000000015	NaN	NaN	NaN
733	17	18.992	23.771	NaN	NaN	NaN	4.779	NaN	NaN	NaN
733	17	19.806	24.579	NaN	NaN	NaN	4.773	NaN	NaN	NaN
733	17	19.636	25.181	NaN	NaN	NaN	5.545000000000002	NaN	NaN	NaN
733	17	20.102	25.002	NaN	NaN	NaN	4.899999999999999	NaN	NaN	NaN
733	17	20.083	24.879	NaN	NaN	NaN	4.796000000000003	NaN	NaN	NaN
733	17	20.499	24.303	NaN	NaN	NaN	3.804000000000002	NaN	NaN	NaN
733	17	20.99	25.82	NaN	NaN	NaN	4.830000000000002	NaN	NaN	NaN
733	17	21.126	26.526	NaN	NaN	NaN	5.399999999999999	NaN	NaN	NaN
733	17	19.878	22.095	NaN	NaN	NaN	2.2169999999999987	NaN	NaN	NaN
733	17	19.939	27.463	NaN	NaN	NaN	7.524000000000001	NaN	NaN	NaN
733	17	19.264	23.613	NaN	NaN	NaN	4.349	NaN	NaN	NaN
733	17	19.617	23.165	NaN	NaN	NaN	3.5479999999999983	NaN	NaN	NaN
733	17	19.774	23.183	NaN	NaN	NaN	3.408999999999999	NaN	NaN	NaN
733	17	20.608	25.325	NaN	NaN	NaN	4.716999999999999	NaN	NaN	NaN
733	17	21.108	23.508	NaN	NaN	NaN	2.3999999999999986	NaN	NaN	NaN
733	17	20.852	25.111	NaN	NaN	NaN	4.259	NaN	NaN	NaN
733	17	20.079	21.721	NaN	NaN	NaN	1.6419999999999995	NaN	NaN	NaN
733	17	20.132	18.627	NaN	NaN	NaN	-1.5050000000000026	NaN	NaN	NaN
733	17	18.705	19.805	NaN	NaN	NaN	1.1000000000000014	NaN	NaN	NaN
733	17	18.378	19.677	NaN	NaN	NaN	1.2989999999999995	NaN	NaN	NaN
733	17	18.043	19.984	NaN	NaN	NaN	1.9410000000000025	NaN	NaN	NaN
733	17	18.097	16.209	NaN	NaN	NaN	-1.8880000000000017	NaN	NaN	NaN
733	17	16.199	17.643	NaN	NaN	NaN	1.443999999999999	NaN	NaN	NaN
733	17	16.157	17.462	NaN	NaN	NaN	1.3049999999999997	NaN	NaN	NaN
733	17	14.991	13.82	NaN	NaN	NaN	-1.1709999999999994	NaN	NaN	NaN
735	17	21.929	20.8395	NaN	NaN	NaN	-1.0894999999999975	NaN	NaN	NaN
735	17	21.353	18.73	NaN	NaN	NaN	-2.623000000000001	NaN	NaN	NaN
735	17	21.226	20.225499999999997	NaN	NaN	NaN	-1.0005000000000024	NaN	NaN	NaN
735	17	21.352	19.9975	NaN	NaN	NaN	-1.3545000000000016	NaN	NaN	NaN
735	17	21.09	19.986	NaN	NaN	NaN	-1.1039999999999992	NaN	NaN	NaN
735	17	20.856	19.054000000000002	NaN	NaN	NaN	-1.8019999999999996	NaN	NaN	NaN
735	17	20.7	18.778	NaN	NaN	NaN	-1.9220000000000006	NaN	NaN	NaN
735	17	20.466	18.494	NaN	NaN	NaN	-1.9720000000000013	NaN	NaN	NaN
735	17	20.349	19.277	NaN	NaN	NaN	-1.0719999999999992	NaN	NaN	NaN
735	17	20.078	18.9065	NaN	NaN	NaN	-1.1714999999999982	NaN	NaN	NaN
735	17	17.208	16.053	NaN	NaN	NaN	-1.1549999999999976	NaN	NaN	NaN
735	17	NaN	NaN	NaN	NaN	NaN	NaN	NaN	NaN	NaN
735	17	NaN	NaN	NaN	NaN	NaN	NaN	NaN	NaN	NaN
735	17	NaN	NaN	NaN	NaN	NaN	NaN	NaN	NaN	NaN
735	17	NaN	NaN	NaN	NaN	NaN	NaN	NaN	NaN	NaN
735	17	14.398	16.0995	NaN	NaN	NaN	1.7014999999999993	NaN	NaN	NaN
735	17	14.572	16.9405	NaN	NaN	NaN	2.368500000000001	NaN	NaN	NaN
735	17	14.712	17.4865	NaN	NaN	NaN	2.7744999999999997	NaN	NaN	NaN
735	17	14.542	15.6745	NaN	NaN	NaN	1.1325000000000003	NaN	NaN	NaN
735	17	15.061	16.2485	NaN	NaN	NaN	1.1875	NaN	NaN	NaN
735	17	15.335	16.48	NaN	NaN	NaN	1.1449999999999996	NaN	NaN	NaN
735	17	15.69	16.814	NaN	NaN	NaN	1.1240000000000006	NaN	NaN	NaN
735	17	15.612	20.064	NaN	NaN	NaN	4.452	NaN	NaN	NaN
735	17	16.742	19.897	NaN	NaN	NaN	3.1549999999999976	NaN	NaN	NaN
735	17	17.08	18.765	NaN	NaN	NaN	1.6850000000000023	NaN	NaN	NaN
735	17	16.623	18.147	NaN	NaN	NaN	1.5239999999999974	NaN	NaN	NaN
735	17	16.494	18.0385	NaN	NaN	NaN	1.5444999999999993	NaN	NaN	NaN
735	17	16.633	18.3145	NaN	NaN	NaN	1.6814999999999998	NaN	NaN	NaN
735	17	16.995	18.772	NaN	NaN	NaN	1.7769999999999975	NaN	NaN	NaN
735	17	17.445	19.069000000000003	NaN	NaN	NaN	1.6240000000000023	NaN	NaN	NaN
735	17	17.814	20.1475	NaN	NaN	NaN	2.333500000000001	NaN	NaN	NaN
735	17	17.699	20.2885	NaN	NaN	NaN	2.5894999999999975	NaN	NaN	NaN
735	17	18.148	21.694000000000003	NaN	NaN	NaN	3.546000000000003	NaN	NaN	NaN
735	17	18.713	21.341	NaN	NaN	NaN	2.628	NaN	NaN	NaN
735	17	18.304	21.22	NaN	NaN	NaN	2.9160000000000004	NaN	NaN	NaN
735	17	17.797	20.5375	NaN	NaN	NaN	2.740500000000001	NaN	NaN	NaN
735	17	18.208	19.7285	NaN	NaN	NaN	1.520500000000002	NaN	NaN	NaN
735	17	18.248	20.6905	NaN	NaN	NaN	2.442499999999999	NaN	NaN	NaN
735	17	17.596	16.53	NaN	NaN	NaN	-1.065999999999999	NaN	NaN	NaN
735	17	18.055	20.8945	NaN	NaN	NaN	2.839500000000001	NaN	NaN	NaN
735	17	18.273	20.4345	NaN	NaN	NaN	2.1615	NaN	NaN	NaN
735	17	18.523	17.5085	NaN	NaN	NaN	-1.0144999999999982	NaN	NaN	NaN
735	17	19.033	20.713	NaN	NaN	NaN	1.6799999999999997	NaN	NaN	NaN
735	17	19.542	21.164499999999997	NaN	NaN	NaN	1.6224999999999952	NaN	NaN	NaN
735	17	20.101	21.634	NaN	NaN	NaN	1.5330000000000013	NaN	NaN	NaN
735	17	20.284	21.475	NaN	NaN	NaN	1.1910000000000025	NaN	NaN	NaN
735	17	19.342	21.875	NaN	NaN	NaN	2.5330000000000013	NaN	NaN	NaN
735	17	20.239	22.041	NaN	NaN	NaN	1.8019999999999996	NaN	NaN	NaN
735	17	18.428	20.6985	NaN	NaN	NaN	2.2704999999999984	NaN	NaN	NaN
735	17	18.84	21.1975	NaN	NaN	NaN	2.3575000000000017	NaN	NaN	NaN
735	17	19.987	21.2725	NaN	NaN	NaN	1.2855000000000025	NaN	NaN	NaN
735	17	19.313	20.533	NaN	NaN	NaN	1.2200000000000024	NaN	NaN	NaN
735	17	19.447	21.977	NaN	NaN	NaN	2.530000000000001	NaN	NaN	NaN
735	17	19.849	22.499499999999998	NaN	NaN	NaN	2.6504999999999974	NaN	NaN	NaN
735	17	20.065	22.807499999999997	NaN	NaN	NaN	2.742499999999996	NaN	NaN	NaN
735	17	17.401	19.0465	NaN	NaN	NaN	1.645500000000002	NaN	NaN	NaN
735	17	16.088	14.780000000000001	NaN	NaN	NaN	-1.3079999999999998	NaN	NaN	NaN
735	17	15.32	16.933	NaN	NaN	NaN	1.6129999999999995	NaN	NaN	NaN
735	17	16.14	17.323999999999998	NaN	NaN	NaN	1.1839999999999975	NaN	NaN	NaN
735	17	16.003	17.474	NaN	NaN	NaN	1.471	NaN	NaN	NaN
735	17	14.266	12.942	NaN	NaN	NaN	-1.3239999999999998	NaN	NaN	NaN
738	17	23.522	25.5215	NaN	NaN	NaN	1.9995000000000012	NaN	NaN	NaN
738	17	23.023	25.645	NaN	NaN	NaN	2.622	NaN	NaN	NaN
738	17	23.085	25.5365	NaN	NaN	NaN	2.4514999999999993	NaN	NaN	NaN
738	17	23.005	24.176499999999997	NaN	NaN	NaN	1.1714999999999982	NaN	NaN	NaN
738	17	22.826	24.325499999999998	NaN	NaN	NaN	1.4994999999999976	NaN	NaN	NaN
738	17	23.028	24.17	NaN	NaN	NaN	1.142000000000003	NaN	NaN	NaN
738	17	22.873	21.738500000000002	NaN	NaN	NaN	-1.1344999999999992	NaN	NaN	NaN
738	17	22.77	24.274	NaN	NaN	NaN	1.5040000000000013	NaN	NaN	NaN
738	17	23.071	24.915999999999997	NaN	NaN	NaN	1.8449999999999953	NaN	NaN	NaN
738	17	22.632	24.553	NaN	NaN	NaN	1.9209999999999994	NaN	NaN	NaN
738	17	22.651	24.1685	NaN	NaN	NaN	1.5175000000000018	NaN	NaN	NaN
738	17	22.091	24.0085	NaN	NaN	NaN	1.9175000000000004	NaN	NaN	NaN
738	17	22.591	24.169	NaN	NaN	NaN	1.5779999999999994	NaN	NaN	NaN
738	17	23.344	24.807499999999997	NaN	NaN	NaN	1.4634999999999962	NaN	NaN	NaN
738	17	22.88	23.984	NaN	NaN	NaN	1.1040000000000028	NaN	NaN	NaN
738	17	23.414	24.5675	NaN	NaN	NaN	1.1534999999999975	NaN	NaN	NaN
738	17	22.972	21.63	NaN	NaN	NaN	-1.3420000000000023	NaN	NaN	NaN
738	17	22.43	20.616	NaN	NaN	NaN	-1.814	NaN	NaN	NaN
738	17	21.379	17.717	NaN	NaN	NaN	-3.6620000000000026	NaN	NaN	NaN
738	17	20.345	18.896	NaN	NaN	NaN	-1.448999999999998	NaN	NaN	NaN
738	17	19.783	17.1715	NaN	NaN	NaN	-2.6114999999999995	NaN	NaN	NaN
738	17	19.442	17.4105	NaN	NaN	NaN	-2.031500000000001	NaN	NaN	NaN
738	17	19.191	17.6085	NaN	NaN	NaN	-1.5824999999999996	NaN	NaN	NaN
738	17	18.704	20.3285	NaN	NaN	NaN	1.6244999999999976	NaN	NaN	NaN
738	17	18.198	16.773000000000003	NaN	NaN	NaN	-1.4249999999999972	NaN	NaN	NaN
738	17	17.863	15.796	NaN	NaN	NaN	-2.067	NaN	NaN	NaN
738	17	17.595	15.825	NaN	NaN	NaN	-1.7699999999999996	NaN	NaN	NaN
738	17	17.403	15.52	NaN	NaN	NaN	-1.8829999999999991	NaN	NaN	NaN
738	17	17.214	15.4405	NaN	NaN	NaN	-1.7734999999999985	NaN	NaN	NaN
738	17	8.108	7.0655	NaN	NaN	NaN	-1.0425000000000004	NaN	NaN	NaN
738	17	7.947	6.8675	NaN	NaN	NaN	-1.0795000000000003	NaN	NaN	NaN
738	17	7.89	6.532	NaN	NaN	NaN	-1.3579999999999997	NaN	NaN	NaN
738	17	7.727	6.372	NaN	NaN	NaN	-1.3550000000000004	NaN	NaN	NaN
738	17	7.635	6.385	NaN	NaN	NaN	-1.25	NaN	NaN	NaN
738	17	7.566	6.2315000000000005	NaN	NaN	NaN	-1.3344999999999994	NaN	NaN	NaN
738	17	7.432	6.069000000000001	NaN	NaN	NaN	-1.3629999999999995	NaN	NaN	NaN
738	17	7.489	6.413	NaN	NaN	NaN	-1.0759999999999996	NaN	NaN	NaN
738	17	15.884	17.166	NaN	NaN	NaN	1.282	NaN	NaN	NaN
738	17	16.149	18.7195	NaN	NaN	NaN	2.570499999999999	NaN	NaN	NaN
738	17	16.394	18.883499999999998	NaN	NaN	NaN	2.4894999999999996	NaN	NaN	NaN
738	17	16.667	18.8945	NaN	NaN	NaN	2.227499999999999	NaN	NaN	NaN
738	17	17.073	18.735	NaN	NaN	NaN	1.661999999999999	NaN	NaN	NaN
738	17	18.01	19.2085	NaN	NaN	NaN	1.1984999999999992	NaN	NaN	NaN
738	17	18.55	19.686	NaN	NaN	NaN	1.1359999999999992	NaN	NaN	NaN
738	17	21.9	23.1385	NaN	NaN	NaN	1.238500000000002	NaN	NaN	NaN
738	17	22.541	26.677500000000002	NaN	NaN	NaN	4.136500000000002	NaN	NaN	NaN
738	17	23.058	27.844	NaN	NaN	NaN	4.786000000000001	NaN	NaN	NaN
738	17	23.433	25.8575	NaN	NaN	NaN	2.424500000000002	NaN	NaN	NaN
738	17	23.426	26.065	NaN	NaN	NaN	2.639000000000003	NaN	NaN	NaN
738	17	23.522	27.558500000000002	NaN	NaN	NaN	4.036500000000004	NaN	NaN	NaN
738	17	23.924	27.297	NaN	NaN	NaN	3.373000000000001	NaN	NaN	NaN
738	17	24.365	28.017	NaN	NaN	NaN	3.652000000000001	NaN	NaN	NaN
738	17	24.485	26.954	NaN	NaN	NaN	2.469000000000001	NaN	NaN	NaN
738	17	24.625	30.451999999999998	NaN	NaN	NaN	5.826999999999998	NaN	NaN	NaN
738	17	25.295	31.0335	NaN	NaN	NaN	5.738499999999998	NaN	NaN	NaN
738	17	25.448	28.711	NaN	NaN	NaN	3.262999999999998	NaN	NaN	NaN
738	17	25.48	28.200499999999998	NaN	NaN	NaN	2.7204999999999977	NaN	NaN	NaN
738	17	26.029	28.733	NaN	NaN	NaN	2.7040000000000006	NaN	NaN	NaN
738	17	26.392	28.884999999999998	NaN	NaN	NaN	2.4929999999999986	NaN	NaN	NaN
738	17	27.01	31.515	NaN	NaN	NaN	4.504999999999999	NaN	NaN	NaN
738	17	26.575	30.1145	NaN	NaN	NaN	3.5395000000000003	NaN	NaN	NaN
738	17	27.23	29.7935	NaN	NaN	NaN	2.5635000000000012	NaN	NaN	NaN
738	17	27.496	29.372	NaN	NaN	NaN	1.8760000000000012	NaN	NaN	NaN
738	17	27.858	29.89	NaN	NaN	NaN	2.032	NaN	NaN	NaN
738	17	27.619	30.055	NaN	NaN	NaN	2.436	NaN	NaN	NaN
738	17	27.778	30.262999999999998	NaN	NaN	NaN	2.4849999999999994	NaN	NaN	NaN
738	17	28.163	32.035	NaN	NaN	NaN	3.8719999999999963	NaN	NaN	NaN
738	17	28.221	31.4195	NaN	NaN	NaN	3.1984999999999992	NaN	NaN	NaN
738	17	28.493	31.848	NaN	NaN	NaN	3.3550000000000004	NaN	NaN	NaN
738	17	28.42	31.1635	NaN	NaN	NaN	2.7434999999999974	NaN	NaN	NaN
738	17	28.581	32.5455	NaN	NaN	NaN	3.9644999999999975	NaN	NaN	NaN
738	17	28.982	32.127	NaN	NaN	NaN	3.145000000000003	NaN	NaN	NaN
738	17	29.062	32.1225	NaN	NaN	NaN	3.060500000000001	NaN	NaN	NaN
738	17	29.005	32.085499999999996	NaN	NaN	NaN	3.080499999999997	NaN	NaN	NaN
738	17	29.344	31.758	NaN	NaN	NaN	2.413999999999998	NaN	NaN	NaN
738	17	29.408	30.534	NaN	NaN	NaN	1.1259999999999977	NaN	NaN	NaN
738	17	29.343	32.668499999999995	NaN	NaN	NaN	3.3254999999999946	NaN	NaN	NaN
738	17	29.243	30.910000000000004	NaN	NaN	NaN	1.6670000000000051	NaN	NaN	NaN
738	17	29.683	31.831	NaN	NaN	NaN	2.1479999999999997	NaN	NaN	NaN
738	17	29.865	32.1695	NaN	NaN	NaN	2.304500000000001	NaN	NaN	NaN
738	17	29.862	32.615	NaN	NaN	NaN	2.7530000000000037	NaN	NaN	NaN
738	17	30.183	31.8615	NaN	NaN	NaN	1.6784999999999997	NaN	NaN	NaN
738	17	30.149	32.958	NaN	NaN	NaN	2.8089999999999975	NaN	NaN	NaN
738	17	29.875	32.262	NaN	NaN	NaN	2.3870000000000005	NaN	NaN	NaN
738	17	30.165	32.888	NaN	NaN	NaN	2.722999999999999	NaN	NaN	NaN
738	17	29.964	33.3275	NaN	NaN	NaN	3.363500000000002	NaN	NaN	NaN
738	17	30.645	32.713	NaN	NaN	NaN	2.0680000000000014	NaN	NaN	NaN
738	17	30.863	32.8735	NaN	NaN	NaN	2.0105000000000004	NaN	NaN	NaN
738	17	31.095	33.802499999999995	NaN	NaN	NaN	2.707499999999996	NaN	NaN	NaN
738	17	30.827	32.903999999999996	NaN	NaN	NaN	2.0769999999999946	NaN	NaN	NaN
738	17	30.905	36.658500000000004	NaN	NaN	NaN	5.7535000000000025	NaN	NaN	NaN
738	17	31.424	32.427	NaN	NaN	NaN	1.0030000000000001	NaN	NaN	NaN
738	17	30.944	35.0445	NaN	NaN	NaN	4.1005	NaN	NaN	NaN
738	17	31.105	34.369	NaN	NaN	NaN	3.2639999999999993	NaN	NaN	NaN
738	17	31.361	34.971999999999994	NaN	NaN	NaN	3.6109999999999935	NaN	NaN	NaN
738	17	31.785	35.4495	NaN	NaN	NaN	3.6645000000000003	NaN	NaN	NaN
738	17	31.646	33.42700000000001	NaN	NaN	NaN	1.781000000000006	NaN	NaN	NaN
738	17	31.175	33.538	NaN	NaN	NaN	2.362999999999996	NaN	NaN	NaN
738	17	31.847	34.6315	NaN	NaN	NaN	2.7845000000000013	NaN	NaN	NaN
738	17	31.562	34.816500000000005	NaN	NaN	NaN	3.2545000000000037	NaN	NaN	NaN
738	17	31.725	35.275499999999994	NaN	NaN	NaN	3.5504999999999924	NaN	NaN	NaN
738	17	31.726	33.5595	NaN	NaN	NaN	1.8335000000000008	NaN	NaN	NaN
738	17	31.936	35.099000000000004	NaN	NaN	NaN	3.163000000000004	NaN	NaN	NaN
738	17	31.865	34.054500000000004	NaN	NaN	NaN	2.189500000000006	NaN	NaN	NaN
738	17	32.003	36.3605	NaN	NaN	NaN	4.357500000000002	NaN	NaN	NaN
738	17	31.445	32.8895	NaN	NaN	NaN	1.444499999999998	NaN	NaN	NaN
738	17	30.665	32.274	NaN	NaN	NaN	1.6090000000000018	NaN	NaN	NaN
738	17	30.584	32.1975	NaN	NaN	NaN	1.6134999999999984	NaN	NaN	NaN
738	17	30.855	32.801	NaN	NaN	NaN	1.9460000000000015	NaN	NaN	NaN
738	17	30.333	31.383	NaN	NaN	NaN	1.0500000000000007	NaN	NaN	NaN
738	17	30.645	33.7015	NaN	NaN	NaN	3.0565000000000033	NaN	NaN	NaN
738	17	31.023	33.0245	NaN	NaN	NaN	2.0015000000000036	NaN	NaN	NaN
738	17	31.124	32.1825	NaN	NaN	NaN	1.0584999999999987	NaN	NaN	NaN
738	17	30.883	32.2415	NaN	NaN	NaN	1.358500000000003	NaN	NaN	NaN
738	17	31.539	33.9915	NaN	NaN	NaN	2.4525000000000006	NaN	NaN	NaN
738	17	31.804	33.441	NaN	NaN	NaN	1.637000000000004	NaN	NaN	NaN
738	17	31.883	33.0595	NaN	NaN	NaN	1.1765000000000008	NaN	NaN	NaN
738	17	30.923	33.009	NaN	NaN	NaN	2.086000000000002	NaN	NaN	NaN
738	17	31.205	33.197500000000005	NaN	NaN	NaN	1.9925000000000068	NaN	NaN	NaN
738	17	31.323	33.608000000000004	NaN	NaN	NaN	2.2850000000000037	NaN	NaN	NaN
738	17	31.171	32.7265	NaN	NaN	NaN	1.555500000000002	NaN	NaN	NaN
738	17	31.764	33.462500000000006	NaN	NaN	NaN	1.6985000000000063	NaN	NaN	NaN
738	17	30.721	33.717	NaN	NaN	NaN	2.9959999999999987	NaN	NaN	NaN
738	17	30.468	28.744500000000002	NaN	NaN	NaN	-1.7234999999999978	NaN	NaN	NaN
738	17	30.0	28.512	NaN	NaN	NaN	-1.4879999999999995	NaN	NaN	NaN
738	17	29.923	28.8425	NaN	NaN	NaN	-1.0804999999999971	NaN	NaN	NaN
738	17	29.84	28.252	NaN	NaN	NaN	-1.588000000000001	NaN	NaN	NaN
738	17	29.301	27.7745	NaN	NaN	NaN	-1.5264999999999986	NaN	NaN	NaN
738	17	29.232	28.009999999999998	NaN	NaN	NaN	-1.2220000000000013	NaN	NaN	NaN
738	17	28.597	27.383000000000003	NaN	NaN	NaN	-1.2139999999999986	NaN	NaN	NaN
738	17	28.365	26.895	NaN	NaN	NaN	-1.4699999999999989	NaN	NaN	NaN
738	17	28.377	27.2	NaN	NaN	NaN	-1.1769999999999996	NaN	NaN	NaN
738	17	28.235	26.866500000000002	NaN	NaN	NaN	-1.3684999999999974	NaN	NaN	NaN
738	17	28.015	26.2935	NaN	NaN	NaN	-1.721499999999999	NaN	NaN	NaN
738	17	27.755	26.22	NaN	NaN	NaN	-1.5350000000000001	NaN	NaN	NaN
738	17	27.674	25.987499999999997	NaN	NaN	NaN	-1.6865000000000023	NaN	NaN	NaN
738	17	27.578	25.616	NaN	NaN	NaN	-1.9619999999999997	NaN	NaN	NaN
738	17	27.341	26.238500000000002	NaN	NaN	NaN	-1.1024999999999991	NaN	NaN	NaN
738	17	27.434	25.0785	NaN	NaN	NaN	-2.355500000000003	NaN	NaN	NaN
738	17	15.644	13.848500000000001	NaN	NaN	NaN	-1.7954999999999988	NaN	NaN	NaN
738	17	15.391	13.405999999999999	NaN	NaN	NaN	-1.9850000000000012	NaN	NaN	NaN
738	17	15.123	13.038	NaN	NaN	NaN	-2.084999999999999	NaN	NaN	NaN
738	17	14.863	13.488499999999998	NaN	NaN	NaN	-1.3745000000000012	NaN	NaN	NaN
738	17	14.823	13.105	NaN	NaN	NaN	-1.718	NaN	NaN	NaN
738	17	14.621	12.786999999999999	NaN	NaN	NaN	-1.8340000000000014	NaN	NaN	NaN
738	17	14.462	12.847	NaN	NaN	NaN	-1.6150000000000002	NaN	NaN	NaN
738	17	14.322	12.715499999999999	NaN	NaN	NaN	-1.6065000000000005	NaN	NaN	NaN
738	17	14.321	12.811499999999999	NaN	NaN	NaN	-1.509500000000001	NaN	NaN	NaN
738	17	14.142	12.5175	NaN	NaN	NaN	-1.6244999999999994	NaN	NaN	NaN
738	17	14.205	12.8995	NaN	NaN	NaN	-1.3055000000000003	NaN	NaN	NaN
738	17	14.202	12.754999999999999	NaN	NaN	NaN	-1.447000000000001	NaN	NaN	NaN
738	17	14.008	12.524000000000001	NaN	NaN	NaN	-1.4839999999999982	NaN	NaN	NaN
738	17	14.102	12.4075	NaN	NaN	NaN	-1.6944999999999997	NaN	NaN	NaN
738	17	14.007	12.5	NaN	NaN	NaN	-1.5069999999999997	NaN	NaN	NaN
738	17	14.165	13.0275	NaN	NaN	NaN	-1.1374999999999993	NaN	NaN	NaN
738	17	14.342	13.126999999999999	NaN	NaN	NaN	-1.2150000000000016	NaN	NaN	NaN
738	17	14.502	13.103	NaN	NaN	NaN	-1.399000000000001	NaN	NaN	NaN
738	17	14.702	16.5945	NaN	NaN	NaN	1.8925	NaN	NaN	NaN
738	17	14.923	15.956499999999998	NaN	NaN	NaN	1.0334999999999983	NaN	NaN	NaN
738	17	16.666	18.145	NaN	NaN	NaN	1.4789999999999992	NaN	NaN	NaN
738	17	16.991	18.275	NaN	NaN	NaN	1.283999999999999	NaN	NaN	NaN
738	17	17.623	19.36	NaN	NaN	NaN	1.7369999999999983	NaN	NaN	NaN
738	17	18.127	19.657	NaN	NaN	NaN	1.5300000000000011	NaN	NaN	NaN
738	17	18.55	19.623	NaN	NaN	NaN	1.0730000000000004	NaN	NaN	NaN
738	17	19.211	20.5675	NaN	NaN	NaN	1.3565000000000005	NaN	NaN	NaN
745	17	18.224	16.27	NaN	NaN	NaN	-1.9540000000000006	NaN	NaN	NaN
745	17	18.11	15.906	NaN	NaN	NaN	-2.203999999999999	NaN	NaN	NaN
745	17	18.084	15.463	NaN	NaN	NaN	-2.6210000000000004	NaN	NaN	NaN
745	17	18.159	15.556	NaN	NaN	NaN	-2.6029999999999998	NaN	NaN	NaN
745	17	18.108	15.069	NaN	NaN	NaN	-3.0389999999999997	NaN	NaN	NaN
745	17	8.439	7.128	NaN	NaN	NaN	-1.311	NaN	NaN	NaN
745	17	8.214	6.769	NaN	NaN	NaN	-1.4450000000000003	NaN	NaN	NaN
745	17	8.082	6.418	NaN	NaN	NaN	-1.6640000000000006	NaN	NaN	NaN
745	17	7.953	6.11	NaN	NaN	NaN	-1.843	NaN	NaN	NaN
745	17	7.826	6.104	NaN	NaN	NaN	-1.7219999999999995	NaN	NaN	NaN
745	17	7.759	5.54	NaN	NaN	NaN	-2.2190000000000003	NaN	NaN	NaN
745	17	7.613	6.17	NaN	NaN	NaN	-1.4430000000000005	NaN	NaN	NaN
745	17	7.492	6.088	NaN	NaN	NaN	-1.404	NaN	NaN	NaN
745	17	7.606	6.042	NaN	NaN	NaN	-1.564	NaN	NaN	NaN
745	17	7.63	6.448	NaN	NaN	NaN	-1.1819999999999995	NaN	NaN	NaN
745	17	7.715	6.39	NaN	NaN	NaN	-1.3250000000000002	NaN	NaN	NaN
745	17	7.652	6.431	NaN	NaN	NaN	-1.221	NaN	NaN	NaN
745	17	7.702	6.332	NaN	NaN	NaN	-1.37	NaN	NaN	NaN
745	17	8.015	6.965	NaN	NaN	NaN	-1.0500000000000007	NaN	NaN	NaN
745	17	11.447	10.388	NaN	NaN	NaN	-1.0589999999999993	NaN	NaN	NaN
745	17	12.234	11.05	NaN	NaN	NaN	-1.1839999999999993	NaN	NaN	NaN
745	17	12.442	11.192	NaN	NaN	NaN	-1.25	NaN	NaN	NaN
745	17	12.469	11.3	NaN	NaN	NaN	-1.1689999999999987	NaN	NaN	NaN
745	17	15.741	16.937	NaN	NaN	NaN	1.1960000000000015	NaN	NaN	NaN
745	17	16.708	21.406	NaN	NaN	NaN	4.698	NaN	NaN	NaN
745	17	17.082	19.288	NaN	NaN	NaN	2.2059999999999995	NaN	NaN	NaN
745	17	17.42	18.773	NaN	NaN	NaN	1.352999999999998	NaN	NaN	NaN
745	17	17.889	19.493	NaN	NaN	NaN	1.6039999999999992	NaN	NaN	NaN
745	17	18.446	20.759	NaN	NaN	NaN	2.312999999999999	NaN	NaN	NaN
745	17	19.064	21.744	NaN	NaN	NaN	2.6799999999999997	NaN	NaN	NaN
745	17	19.561	24.086	NaN	NaN	NaN	4.524999999999999	NaN	NaN	NaN
745	17	20.137	22.751	NaN	NaN	NaN	2.6140000000000008	NaN	NaN	NaN
745	17	20.401	23.038	NaN	NaN	NaN	2.6370000000000005	NaN	NaN	NaN
745	17	20.653	23.169	NaN	NaN	NaN	2.516000000000002	NaN	NaN	NaN
745	17	20.721	21.808	NaN	NaN	NaN	1.0869999999999997	NaN	NaN	NaN
745	17	20.903	22.878	NaN	NaN	NaN	1.9750000000000014	NaN	NaN	NaN
745	17	21.098	23.12	NaN	NaN	NaN	2.022000000000002	NaN	NaN	NaN
745	17	21.139	23.557	NaN	NaN	NaN	2.4179999999999993	NaN	NaN	NaN
745	17	21.31	23.238	NaN	NaN	NaN	1.9280000000000008	NaN	NaN	NaN
745	17	21.55	24.862	NaN	NaN	NaN	3.3119999999999976	NaN	NaN	NaN
745	17	21.911	23.736	NaN	NaN	NaN	1.8249999999999993	NaN	NaN	NaN
745	17	22.34	26.049	NaN	NaN	NaN	3.7089999999999996	NaN	NaN	NaN
745	17	22.546	25.17	NaN	NaN	NaN	2.6240000000000023	NaN	NaN	NaN
745	17	22.581	24.477	NaN	NaN	NaN	1.8960000000000008	NaN	NaN	NaN
745	17	22.537	24.115	NaN	NaN	NaN	1.5779999999999994	NaN	NaN	NaN
745	17	22.532	23.677	NaN	NaN	NaN	1.1449999999999996	NaN	NaN	NaN
745	17	22.614	23.879	NaN	NaN	NaN	1.2650000000000006	NaN	NaN	NaN
745	17	22.678	25.939	NaN	NaN	NaN	3.2609999999999992	NaN	NaN	NaN
745	17	23.006	27.414	NaN	NaN	NaN	4.408000000000001	NaN	NaN	NaN
745	17	23.429	25.942	NaN	NaN	NaN	2.5130000000000017	NaN	NaN	NaN
745	17	23.833	32.308	NaN	NaN	NaN	8.475000000000001	NaN	NaN	NaN
745	17	24.697	29.357	NaN	NaN	NaN	4.66	NaN	NaN	NaN
745	17	25.166	27.477	NaN	NaN	NaN	2.311	NaN	NaN	NaN
745	17	25.111	28.958	NaN	NaN	NaN	3.8469999999999978	NaN	NaN	NaN
745	17	24.97	27.699	NaN	NaN	NaN	2.7290000000000028	NaN	NaN	NaN
745	17	25.329	29.739	NaN	NaN	NaN	4.41	NaN	NaN	NaN
745	17	25.775	30.237	NaN	NaN	NaN	4.462	NaN	NaN	NaN
745	17	25.456	29.343	NaN	NaN	NaN	3.8870000000000005	NaN	NaN	NaN
745	17	25.485	30.569	NaN	NaN	NaN	5.084	NaN	NaN	NaN
745	17	26.113	30.157	NaN	NaN	NaN	4.0440000000000005	NaN	NaN	NaN
745	17	26.118	28.601	NaN	NaN	NaN	2.4830000000000005	NaN	NaN	NaN
745	17	26.229	29.528	NaN	NaN	NaN	3.2989999999999995	NaN	NaN	NaN
745	17	26.439	27.957	NaN	NaN	NaN	1.5180000000000007	NaN	NaN	NaN
745	17	26.69	30.195	NaN	NaN	NaN	3.504999999999999	NaN	NaN	NaN
745	17	27.196	33.001	NaN	NaN	NaN	5.804999999999996	NaN	NaN	NaN
745	17	27.518	26.069	NaN	NaN	NaN	-1.4490000000000016	NaN	NaN	NaN
745	17	26.755	29.186	NaN	NaN	NaN	2.431000000000001	NaN	NaN	NaN
745	17	26.652	30.135	NaN	NaN	NaN	3.4830000000000005	NaN	NaN	NaN
745	17	27.372	30.208	NaN	NaN	NaN	2.8359999999999985	NaN	NaN	NaN
745	17	27.639	32.407	NaN	NaN	NaN	4.767999999999997	NaN	NaN	NaN
745	17	27.864	32.722	NaN	NaN	NaN	4.8580000000000005	NaN	NaN	NaN
745	17	27.927	32.827	NaN	NaN	NaN	4.899999999999999	NaN	NaN	NaN
745	17	28.187	30.206	NaN	NaN	NaN	2.0189999999999984	NaN	NaN	NaN
745	17	28.625	31.326	NaN	NaN	NaN	2.7010000000000005	NaN	NaN	NaN
745	17	28.729	31.247	NaN	NaN	NaN	2.5180000000000007	NaN	NaN	NaN
745	17	28.331	30.506	NaN	NaN	NaN	2.1750000000000007	NaN	NaN	NaN
745	17	28.339	32.305	NaN	NaN	NaN	3.966000000000001	NaN	NaN	NaN
745	17	28.891	31.742	NaN	NaN	NaN	2.8510000000000026	NaN	NaN	NaN
745	17	28.972	32.749	NaN	NaN	NaN	3.777000000000001	NaN	NaN	NaN
745	17	29.161	30.846	NaN	NaN	NaN	1.6849999999999987	NaN	NaN	NaN
745	17	29.095	32.752	NaN	NaN	NaN	3.6570000000000036	NaN	NaN	NaN
745	17	29.222	31.848	NaN	NaN	NaN	2.6259999999999977	NaN	NaN	NaN
745	17	29.144	34.34	NaN	NaN	NaN	5.196000000000005	NaN	NaN	NaN
745	17	29.249	32.092	NaN	NaN	NaN	2.843	NaN	NaN	NaN
745	17	29.272	35.412	NaN	NaN	NaN	6.140000000000001	NaN	NaN	NaN
745	17	29.769	31.041	NaN	NaN	NaN	1.272000000000002	NaN	NaN	NaN
745	17	29.65	32.344	NaN	NaN	NaN	2.6940000000000026	NaN	NaN	NaN
745	17	30.191	34.003	NaN	NaN	NaN	3.812000000000001	NaN	NaN	NaN
745	17	30.062	31.199	NaN	NaN	NaN	1.1370000000000005	NaN	NaN	NaN
745	17	29.891	32.304	NaN	NaN	NaN	2.413000000000004	NaN	NaN	NaN
745	17	29.565	30.587	NaN	NaN	NaN	1.0219999999999985	NaN	NaN	NaN
745	17	29.767	32.016	NaN	NaN	NaN	2.2489999999999988	NaN	NaN	NaN
745	17	29.645	32.056	NaN	NaN	NaN	2.410999999999998	NaN	NaN	NaN
745	17	30.303	32.911	NaN	NaN	NaN	2.6080000000000005	NaN	NaN	NaN
745	17	30.318	32.866	NaN	NaN	NaN	2.5479999999999983	NaN	NaN	NaN
745	17	30.658	32.316	NaN	NaN	NaN	1.6580000000000013	NaN	NaN	NaN
745	17	30.696	32.865	NaN	NaN	NaN	2.1690000000000005	NaN	NaN	NaN
745	17	30.861	32.392	NaN	NaN	NaN	1.5310000000000024	NaN	NaN	NaN
745	17	31.299	33.174	NaN	NaN	NaN	1.875	NaN	NaN	NaN
745	17	30.956	32.391	NaN	NaN	NaN	1.4349999999999987	NaN	NaN	NaN
745	17	30.666	32.403	NaN	NaN	NaN	1.7369999999999983	NaN	NaN	NaN
745	17	31.219	32.729	NaN	NaN	NaN	1.509999999999998	NaN	NaN	NaN
745	17	31.546	32.566	NaN	NaN	NaN	1.0200000000000031	NaN	NaN	NaN
745	17	31.333	32.921	NaN	NaN	NaN	1.588000000000001	NaN	NaN	NaN
745	17	31.419	33.162	NaN	NaN	NaN	1.7429999999999986	NaN	NaN	NaN
745	17	31.311	32.734	NaN	NaN	NaN	1.4230000000000018	NaN	NaN	NaN
745	17	31.046	33.439	NaN	NaN	NaN	2.3930000000000007	NaN	NaN	NaN
745	17	31.062	33.615	NaN	NaN	NaN	2.553000000000001	NaN	NaN	NaN
745	17	31.282	33.08	NaN	NaN	NaN	1.7979999999999983	NaN	NaN	NaN
745	17	31.33	33.431	NaN	NaN	NaN	2.100999999999999	NaN	NaN	NaN
745	17	31.305	33.418	NaN	NaN	NaN	2.1129999999999995	NaN	NaN	NaN
745	17	29.984	32.058	NaN	NaN	NaN	2.073999999999998	NaN	NaN	NaN
745	17	30.752	31.938	NaN	NaN	NaN	1.186	NaN	NaN	NaN
745	17	30.91	33.327	NaN	NaN	NaN	2.416999999999998	NaN	NaN	NaN
745	17	31.293	32.992	NaN	NaN	NaN	1.698999999999998	NaN	NaN	NaN
745	17	31.215	33.389	NaN	NaN	NaN	2.174000000000003	NaN	NaN	NaN
745	17	30.882	32.751	NaN	NaN	NaN	1.8689999999999962	NaN	NaN	NaN
745	17	30.933	32.706	NaN	NaN	NaN	1.7730000000000032	NaN	NaN	NaN
745	17	31.108	32.308	NaN	NaN	NaN	1.1999999999999993	NaN	NaN	NaN
745	17	31.067	32.189	NaN	NaN	NaN	1.1219999999999999	NaN	NaN	NaN
745	17	30.138	29.089	NaN	NaN	NaN	-1.049000000000003	NaN	NaN	NaN
745	17	30.132	32.302	NaN	NaN	NaN	2.169999999999998	NaN	NaN	NaN
745	17	30.501	29.473	NaN	NaN	NaN	-1.0280000000000022	NaN	NaN	NaN
745	17	29.41	27.421	NaN	NaN	NaN	-1.9890000000000008	NaN	NaN	NaN
745	17	28.804	27.539	NaN	NaN	NaN	-1.264999999999997	NaN	NaN	NaN
745	17	28.31	27.189	NaN	NaN	NaN	-1.1209999999999987	NaN	NaN	NaN
745	17	28.313	27.125	NaN	NaN	NaN	-1.1879999999999988	NaN	NaN	NaN
745	17	28.046	26.648	NaN	NaN	NaN	-1.3979999999999997	NaN	NaN	NaN
745	17	15.059	12.498	NaN	NaN	NaN	-2.561	NaN	NaN	NaN
745	17	14.957	11.778	NaN	NaN	NaN	-3.1790000000000003	NaN	NaN	NaN
745	17	14.68	12.008	NaN	NaN	NaN	-2.6720000000000006	NaN	NaN	NaN
745	17	14.631	11.622	NaN	NaN	NaN	-3.0090000000000003	NaN	NaN	NaN
745	17	14.57	12.209	NaN	NaN	NaN	-2.3610000000000007	NaN	NaN	NaN
745	17	14.474	11.885	NaN	NaN	NaN	-2.5890000000000004	NaN	NaN	NaN
745	17	14.43	12.212	NaN	NaN	NaN	-2.218	NaN	NaN	NaN
745	17	14.299	11.433	NaN	NaN	NaN	-2.8659999999999997	NaN	NaN	NaN
745	17	14.124	11.885	NaN	NaN	NaN	-2.2390000000000008	NaN	NaN	NaN
745	17	14.05	11.372	NaN	NaN	NaN	-2.678000000000001	NaN	NaN	NaN
745	17	14.024	12.638	NaN	NaN	NaN	-1.3859999999999992	NaN	NaN	NaN
745	17	13.933	11.959	NaN	NaN	NaN	-1.9740000000000002	NaN	NaN	NaN
745	17	13.877	11.889	NaN	NaN	NaN	-1.9880000000000013	NaN	NaN	NaN
745	17	13.721	11.508	NaN	NaN	NaN	-2.213000000000001	NaN	NaN	NaN
745	17	13.577	11.215	NaN	NaN	NaN	-2.362	NaN	NaN	NaN
745	17	13.638	11.402	NaN	NaN	NaN	-2.2360000000000007	NaN	NaN	NaN
745	17	13.655	12.007	NaN	NaN	NaN	-1.6479999999999997	NaN	NaN	NaN
745	17	13.755	11.631	NaN	NaN	NaN	-2.1240000000000006	NaN	NaN	NaN
745	17	14.152	12.995	NaN	NaN	NaN	-1.157	NaN	NaN	NaN
745	17	14.349	13.291	NaN	NaN	NaN	-1.0579999999999998	NaN	NaN	NaN
745	17	16.028	17.635	NaN	NaN	NaN	1.6070000000000029	NaN	NaN	NaN
745	17	16.556	18.489	NaN	NaN	NaN	1.9329999999999998	NaN	NaN	NaN
745	17	17.932	18.954	NaN	NaN	NaN	1.022000000000002	NaN	NaN	NaN
745	17	24.759	23.755	NaN	NaN	NaN	-1.0040000000000013	NaN	NaN	NaN
745	17	25.368	27.748	NaN	NaN	NaN	2.3800000000000026	NaN	NaN	NaN
745	17	26.628	28.728	NaN	NaN	NaN	2.1000000000000014	NaN	NaN	NaN
745	17	26.771	28.767	NaN	NaN	NaN	1.9959999999999987	NaN	NaN	NaN
745	17	26.89	29.004	NaN	NaN	NaN	2.1140000000000008	NaN	NaN	NaN
745	17	27.086	29.398	NaN	NaN	NaN	2.312000000000001	NaN	NaN	NaN
745	17	27.326	29.535	NaN	NaN	NaN	2.2089999999999996	NaN	NaN	NaN
745	17	27.686	29.419	NaN	NaN	NaN	1.7330000000000005	NaN	NaN	NaN
745	17	27.87	29.052	NaN	NaN	NaN	1.1819999999999986	NaN	NaN	NaN
745	17	27.931	29.307	NaN	NaN	NaN	1.3759999999999977	NaN	NaN	NaN
745	17	28.002	29.392	NaN	NaN	NaN	1.3900000000000006	NaN	NaN	NaN
745	17	28.159	29.543	NaN	NaN	NaN	1.3840000000000003	NaN	NaN	NaN
745	17	28.604	30.212	NaN	NaN	NaN	1.6080000000000005	NaN	NaN	NaN
745	17	28.76	30.908	NaN	NaN	NaN	2.1479999999999997	NaN	NaN	NaN
745	17	29.12	31.094	NaN	NaN	NaN	1.9740000000000002	NaN	NaN	NaN
745	17	29.377	31.066	NaN	NaN	NaN	1.689	NaN	NaN	NaN
745	17	29.589	31.145	NaN	NaN	NaN	1.556000000000001	NaN	NaN	NaN
745	17	29.834	31.405	NaN	NaN	NaN	1.5710000000000015	NaN	NaN	NaN
745	17	30.167	31.567	NaN	NaN	NaN	1.3999999999999986	NaN	NaN	NaN
745	17	30.04	31.299	NaN	NaN	NaN	1.2590000000000003	NaN	NaN	NaN
745	17	30.605	32.955	NaN	NaN	NaN	2.349999999999998	NaN	NaN	NaN
745	17	30.52	31.799	NaN	NaN	NaN	1.279	NaN	NaN	NaN
