# Supplementary material for: Pollination in a new climate: Assessing the potential influence of flower temperature variation on insect pollinator behaviour
Source: PLoS One. 2018 Aug 1;13(8):e0200549. doi: 10.1371/journal.pone.0200549 (PMC6070230; doi:10.1371/journal.pone.0200549)
Supplement: S1 Table — Raw data of Flower temperature measurement is in .csv format. Details of each file provided in README file. (ZIP) [file pone.0200549.s001.zip › Supplimentary_TableS1_RAW data/Species_15.csv]

717	15	20.545	24.894333333333332	NaN	NaN	NaN	4.34933333333333	NaN	NaN	NaN
717	15	21.046	24.938333333333333	NaN	NaN	NaN	3.892333333333333	NaN	NaN	NaN
717	15	20.361	22.527	NaN	NaN	NaN	2.1660000000000004	NaN	NaN	NaN
717	15	20.702	23.054666666666666	NaN	NaN	NaN	2.3526666666666642	NaN	NaN	NaN
717	15	20.064	21.146333333333335	NaN	NaN	NaN	1.0823333333333345	NaN	NaN	NaN
717	15	20.324	21.45866666666667	NaN	NaN	NaN	1.1346666666666678	NaN	NaN	NaN
717	15	20.18	21.852	NaN	NaN	NaN	1.6720000000000006	NaN	NaN	NaN
717	15	20.553	21.906000000000002	NaN	NaN	NaN	1.3530000000000015	NaN	NaN	NaN
717	15	20.007	21.083666666666666	NaN	NaN	NaN	1.0766666666666644	NaN	NaN	NaN
717	15	19.836	21.290666666666667	NaN	NaN	NaN	1.454666666666668	NaN	NaN	NaN
717	15	20.07	21.910666666666668	NaN	NaN	NaN	1.8406666666666673	NaN	NaN	NaN
717	15	20.437	21.86766666666667	NaN	NaN	NaN	1.4306666666666672	NaN	NaN	NaN
717	15	20.081	21.328333333333333	NaN	NaN	NaN	1.2473333333333336	NaN	NaN	NaN
717	15	20.499	21.850333333333335	NaN	NaN	NaN	1.3513333333333364	NaN	NaN	NaN
717	15	20.03	18.795333333333335	NaN	NaN	NaN	-1.2346666666666657	NaN	NaN	NaN
717	15	20.183	21.34566666666667	NaN	NaN	NaN	1.16266666666667	NaN	NaN	NaN
717	15	6.006	4.762666666666667	NaN	NaN	NaN	-1.2433333333333332	NaN	NaN	NaN
717	15	5.955	4.743333333333333	NaN	NaN	NaN	-1.211666666666667	NaN	NaN	NaN
717	15	5.773	4.710999999999999	NaN	NaN	NaN	-1.0620000000000003	NaN	NaN	NaN
717	15	5.643	4.572666666666667	NaN	NaN	NaN	-1.0703333333333331	NaN	NaN	NaN
717	15	5.657	4.604666666666668	NaN	NaN	NaN	-1.0523333333333325	NaN	NaN	NaN
717	15	5.611	4.556	NaN	NaN	NaN	-1.0549999999999997	NaN	NaN	NaN
717	15	5.608	4.417666666666666	NaN	NaN	NaN	-1.1903333333333332	NaN	NaN	NaN
717	15	5.501	4.4526666666666666	NaN	NaN	NaN	-1.0483333333333338	NaN	NaN	NaN
717	15	5.501	4.411333333333333	NaN	NaN	NaN	-1.089666666666667	NaN	NaN	NaN
717	15	11.9	13.599666666666666	NaN	NaN	NaN	1.6996666666666655	NaN	NaN	NaN
717	15	12.212	13.318333333333333	NaN	NaN	NaN	1.1063333333333336	NaN	NaN	NaN
717	15	12.353	15.882666666666667	NaN	NaN	NaN	3.5296666666666674	NaN	NaN	NaN
717	15	12.979	20.058333333333334	NaN	NaN	NaN	7.079333333333334	NaN	NaN	NaN
717	15	13.565	20.368333333333336	NaN	NaN	NaN	6.803333333333336	NaN	NaN	NaN
717	15	14.084	20.948333333333334	NaN	NaN	NaN	6.8643333333333345	NaN	NaN	NaN
717	15	14.796	20.070333333333334	NaN	NaN	NaN	5.274333333333335	NaN	NaN	NaN
717	15	15.093	19.652666666666665	NaN	NaN	NaN	4.559666666666665	NaN	NaN	NaN
717	15	15.456	16.763	NaN	NaN	NaN	1.3070000000000022	NaN	NaN	NaN
717	15	14.725	21.423333333333336	NaN	NaN	NaN	6.698333333333336	NaN	NaN	NaN
717	15	15.576	24.253333333333334	NaN	NaN	NaN	8.677333333333333	NaN	NaN	NaN
717	15	16.609	20.72366666666667	NaN	NaN	NaN	4.114666666666668	NaN	NaN	NaN
717	15	17.153	21.03933333333333	NaN	NaN	NaN	3.886333333333333	NaN	NaN	NaN
717	15	16.924	18.50533333333333	NaN	NaN	NaN	1.5813333333333297	NaN	NaN	NaN
717	15	16.888	22.98266666666667	NaN	NaN	NaN	6.094666666666669	NaN	NaN	NaN
717	15	17.75	24.733333333333334	NaN	NaN	NaN	6.983333333333334	NaN	NaN	NaN
717	15	18.589	24.113	NaN	NaN	NaN	5.524000000000001	NaN	NaN	NaN
717	15	19.354	22.671666666666663	NaN	NaN	NaN	3.317666666666664	NaN	NaN	NaN
717	15	19.237	24.036666666666665	NaN	NaN	NaN	4.799666666666667	NaN	NaN	NaN
717	15	19.1	24.489333333333335	NaN	NaN	NaN	5.389333333333333	NaN	NaN	NaN
717	15	19.896	24.57466666666667	NaN	NaN	NaN	4.678666666666668	NaN	NaN	NaN
717	15	20.064	24.013666666666666	NaN	NaN	NaN	3.9496666666666655	NaN	NaN	NaN
717	15	20.18	25.505333333333336	NaN	NaN	NaN	5.325333333333337	NaN	NaN	NaN
717	15	20.245	25.634666666666664	NaN	NaN	NaN	5.389666666666663	NaN	NaN	NaN
717	15	20.949	24.393	NaN	NaN	NaN	3.443999999999999	NaN	NaN	NaN
717	15	20.694	22.11	NaN	NaN	NaN	1.4160000000000004	NaN	NaN	NaN
717	15	20.362	18.908666666666665	NaN	NaN	NaN	-1.4533333333333331	NaN	NaN	NaN
717	15	20.225	22.305666666666667	NaN	NaN	NaN	2.0806666666666658	NaN	NaN	NaN
717	15	19.866	21.304666666666666	NaN	NaN	NaN	1.4386666666666663	NaN	NaN	NaN
717	15	20.148	23.877	NaN	NaN	NaN	3.728999999999999	NaN	NaN	NaN
717	15	20.323	24.778666666666666	NaN	NaN	NaN	4.455666666666666	NaN	NaN	NaN
717	15	21.068	25.331	NaN	NaN	NaN	4.262999999999998	NaN	NaN	NaN
717	15	21.46	24.608999999999998	NaN	NaN	NaN	3.1489999999999974	NaN	NaN	NaN
717	15	21.561	24.414	NaN	NaN	NaN	2.8530000000000015	NaN	NaN	NaN
717	15	21.47	25.470333333333333	NaN	NaN	NaN	4.000333333333334	NaN	NaN	NaN
717	15	22.488	26.715	NaN	NaN	NaN	4.227	NaN	NaN	NaN
717	15	22.555	25.515	NaN	NaN	NaN	2.960000000000001	NaN	NaN	NaN
717	15	22.908	27.2	NaN	NaN	NaN	4.291999999999998	NaN	NaN	NaN
717	15	23.11	25.822333333333333	NaN	NaN	NaN	2.7123333333333335	NaN	NaN	NaN
717	15	23.332	27.995	NaN	NaN	NaN	4.663	NaN	NaN	NaN
717	15	23.075	21.63433333333333	NaN	NaN	NaN	-1.4406666666666688	NaN	NaN	NaN
717	15	23.154	26.377	NaN	NaN	NaN	3.222999999999999	NaN	NaN	NaN
717	15	23.254	26.98866666666667	NaN	NaN	NaN	3.7346666666666692	NaN	NaN	NaN
717	15	23.706	26.333	NaN	NaN	NaN	2.626999999999999	NaN	NaN	NaN
717	15	22.416	20.372333333333334	NaN	NaN	NaN	-2.0436666666666667	NaN	NaN	NaN
717	15	22.915	26.95566666666667	NaN	NaN	NaN	4.04066666666667	NaN	NaN	NaN
717	15	23.323	27.18133333333333	NaN	NaN	NaN	3.8583333333333307	NaN	NaN	NaN
717	15	23.611	28.634666666666664	NaN	NaN	NaN	5.023666666666664	NaN	NaN	NaN
717	15	23.119	26.756333333333334	NaN	NaN	NaN	3.637333333333334	NaN	NaN	NaN
717	15	22.568	28.794999999999998	NaN	NaN	NaN	6.226999999999997	NaN	NaN	NaN
717	15	22.212	25.888333333333335	NaN	NaN	NaN	3.6763333333333357	NaN	NaN	NaN
717	15	23.212	27.762	NaN	NaN	NaN	4.550000000000001	NaN	NaN	NaN
717	15	23.668	28.091666666666665	NaN	NaN	NaN	4.423666666666666	NaN	NaN	NaN
717	15	24.174	29.706999999999997	NaN	NaN	NaN	5.532999999999998	NaN	NaN	NaN
717	15	23.99	27.575333333333333	NaN	NaN	NaN	3.5853333333333346	NaN	NaN	NaN
717	15	24.196	30.254	NaN	NaN	NaN	6.058	NaN	NaN	NaN
717	15	24.793	30.76233333333333	NaN	NaN	NaN	5.969333333333331	NaN	NaN	NaN
717	15	24.726	26.063666666666666	NaN	NaN	NaN	1.3376666666666672	NaN	NaN	NaN
717	15	23.371	24.971666666666664	NaN	NaN	NaN	1.6006666666666653	NaN	NaN	NaN
717	15	23.694	27.673999999999996	NaN	NaN	NaN	3.979999999999997	NaN	NaN	NaN
717	15	23.883	29.379	NaN	NaN	NaN	5.496000000000002	NaN	NaN	NaN
717	15	24.414	29.355666666666668	NaN	NaN	NaN	4.941666666666666	NaN	NaN	NaN
717	15	24.189	22.377	NaN	NaN	NaN	-1.8120000000000012	NaN	NaN	NaN
717	15	24.221	28.479333333333333	NaN	NaN	NaN	4.258333333333333	NaN	NaN	NaN
717	15	23.332	25.032666666666668	NaN	NaN	NaN	1.7006666666666668	NaN	NaN	NaN
717	15	23.964	29.156333333333333	NaN	NaN	NaN	5.192333333333334	NaN	NaN	NaN
717	15	24.372	27.90233333333333	NaN	NaN	NaN	3.5303333333333313	NaN	NaN	NaN
717	15	24.753	27.82766666666667	NaN	NaN	NaN	3.074666666666669	NaN	NaN	NaN
717	15	24.897	28.782999999999998	NaN	NaN	NaN	3.8859999999999992	NaN	NaN	NaN
717	15	24.572	27.350333333333335	NaN	NaN	NaN	2.778333333333336	NaN	NaN	NaN
717	15	24.67	28.308333333333334	NaN	NaN	NaN	3.638333333333332	NaN	NaN	NaN
717	15	24.535	27.861666666666668	NaN	NaN	NaN	3.326666666666668	NaN	NaN	NaN
717	15	25.104	28.052666666666667	NaN	NaN	NaN	2.948666666666668	NaN	NaN	NaN
717	15	24.579	25.652666666666665	NaN	NaN	NaN	1.0736666666666643	NaN	NaN	NaN
717	15	24.608	28.895999999999997	NaN	NaN	NaN	4.287999999999997	NaN	NaN	NaN
717	15	24.906	29.298666666666662	NaN	NaN	NaN	4.392666666666663	NaN	NaN	NaN
717	15	25.12	28.087666666666667	NaN	NaN	NaN	2.9676666666666662	NaN	NaN	NaN
717	15	24.797	27.909666666666666	NaN	NaN	NaN	3.112666666666666	NaN	NaN	NaN
717	15	24.005	27.457000000000004	NaN	NaN	NaN	3.4520000000000053	NaN	NaN	NaN
717	15	24.57	27.53033333333333	NaN	NaN	NaN	2.960333333333331	NaN	NaN	NaN
717	15	24.367	27.126666666666665	NaN	NaN	NaN	2.7596666666666643	NaN	NaN	NaN
717	15	24.533	28.742	NaN	NaN	NaN	4.209	NaN	NaN	NaN
717	15	24.338	26.44033333333333	NaN	NaN	NaN	2.1023333333333305	NaN	NaN	NaN
717	15	23.986	22.77	NaN	NaN	NaN	-1.216000000000001	NaN	NaN	NaN
717	15	23.461	22.405	NaN	NaN	NaN	-1.0559999999999974	NaN	NaN	NaN
717	15	23.636	25.590999999999998	NaN	NaN	NaN	1.9549999999999983	NaN	NaN	NaN
717	15	23.822	26.919666666666668	NaN	NaN	NaN	3.097666666666669	NaN	NaN	NaN
717	15	23.983	22.881333333333334	NaN	NaN	NaN	-1.1016666666666666	NaN	NaN	NaN
717	15	23.474	22.169666666666668	NaN	NaN	NaN	-1.3043333333333322	NaN	NaN	NaN
717	15	23.412	21.99866666666667	NaN	NaN	NaN	-1.4133333333333304	NaN	NaN	NaN
717	15	23.227	26.483999999999998	NaN	NaN	NaN	3.256999999999998	NaN	NaN	NaN
717	15	23.55	25.86233333333333	NaN	NaN	NaN	2.312333333333328	NaN	NaN	NaN
717	15	23.945	26.567666666666668	NaN	NaN	NaN	2.6226666666666674	NaN	NaN	NaN
717	15	23.448	21.935333333333332	NaN	NaN	NaN	-1.512666666666668	NaN	NaN	NaN
717	15	23.314	25.290000000000003	NaN	NaN	NaN	1.9760000000000026	NaN	NaN	NaN
717	15	23.046	25.659666666666666	NaN	NaN	NaN	2.613666666666667	NaN	NaN	NaN
717	15	22.905	25.040666666666667	NaN	NaN	NaN	2.1356666666666655	NaN	NaN	NaN
717	15	23.371	25.811999999999998	NaN	NaN	NaN	2.440999999999999	NaN	NaN	NaN
717	15	23.45	25.043333333333333	NaN	NaN	NaN	1.5933333333333337	NaN	NaN	NaN
717	15	23.671	25.023	NaN	NaN	NaN	1.3520000000000003	NaN	NaN	NaN
717	15	23.47	24.665000000000003	NaN	NaN	NaN	1.1950000000000038	NaN	NaN	NaN
717	15	23.126	24.352666666666664	NaN	NaN	NaN	1.226666666666663	NaN	NaN	NaN
717	15	23.339	24.531333333333336	NaN	NaN	NaN	1.1923333333333375	NaN	NaN	NaN
717	15	23.781	25.05	NaN	NaN	NaN	1.269000000000002	NaN	NaN	NaN
717	15	21.108	19.547333333333334	NaN	NaN	NaN	-1.5606666666666662	NaN	NaN	NaN
717	15	20.708	18.967666666666666	NaN	NaN	NaN	-1.7403333333333322	NaN	NaN	NaN
717	15	19.635	18.459	NaN	NaN	NaN	-1.176000000000002	NaN	NaN	NaN
717	15	19.344	18.213666666666665	NaN	NaN	NaN	-1.1303333333333363	NaN	NaN	NaN
717	15	19.08	18.041666666666668	NaN	NaN	NaN	-1.0383333333333304	NaN	NaN	NaN
717	15	18.844	17.78933333333333	NaN	NaN	NaN	-1.0546666666666695	NaN	NaN	NaN
717	15	18.821	17.606666666666666	NaN	NaN	NaN	-1.214333333333336	NaN	NaN	NaN
717	15	18.529	17.282666666666668	NaN	NaN	NaN	-1.2463333333333324	NaN	NaN	NaN
717	15	18.457	17.358666666666668	NaN	NaN	NaN	-1.0983333333333327	NaN	NaN	NaN
722	15	20.371	22.023	NaN	NaN	NaN	1.652000000000001	NaN	NaN	NaN
722	15	20.733	22.915999999999997	NaN	NaN	NaN	2.1829999999999963	NaN	NaN	NaN
722	15	21.393	22.4715	NaN	NaN	NaN	1.0784999999999982	NaN	NaN	NaN
722	15	21.458	25.119500000000002	NaN	NaN	NaN	3.6615000000000038	NaN	NaN	NaN
722	15	22.126	27.511	NaN	NaN	NaN	5.384999999999998	NaN	NaN	NaN
722	15	22.831	26.4105	NaN	NaN	NaN	3.5794999999999995	NaN	NaN	NaN
722	15	22.299	24.765	NaN	NaN	NaN	2.466000000000001	NaN	NaN	NaN
722	15	22.519	24.814500000000002	NaN	NaN	NaN	2.295500000000004	NaN	NaN	NaN
722	15	21.77	24.1625	NaN	NaN	NaN	2.392500000000002	NaN	NaN	NaN
722	15	21.934	24.0395	NaN	NaN	NaN	2.1054999999999993	NaN	NaN	NaN
722	15	21.51	23.6015	NaN	NaN	NaN	2.0915	NaN	NaN	NaN
722	15	22.071	24.8705	NaN	NaN	NaN	2.7994999999999983	NaN	NaN	NaN
722	15	22.01	24.819499999999998	NaN	NaN	NaN	2.8094999999999963	NaN	NaN	NaN
722	15	22.345	23.49	NaN	NaN	NaN	1.1449999999999996	NaN	NaN	NaN
722	15	21.655	23.04	NaN	NaN	NaN	1.384999999999998	NaN	NaN	NaN
722	15	21.788	23.7105	NaN	NaN	NaN	1.9224999999999994	NaN	NaN	NaN
722	15	21.847	25.784	NaN	NaN	NaN	3.9369999999999976	NaN	NaN	NaN
722	15	22.338	25.008000000000003	NaN	NaN	NaN	2.6700000000000017	NaN	NaN	NaN
722	15	22.914	25.1295	NaN	NaN	NaN	2.2154999999999987	NaN	NaN	NaN
722	15	22.725	25.707	NaN	NaN	NaN	2.9819999999999993	NaN	NaN	NaN
722	15	22.913	29.334	NaN	NaN	NaN	6.420999999999999	NaN	NaN	NaN
722	15	23.87	29.947499999999998	NaN	NaN	NaN	6.077499999999997	NaN	NaN	NaN
722	15	24.127	27.427500000000002	NaN	NaN	NaN	3.300500000000003	NaN	NaN	NaN
722	15	24.259	28.561	NaN	NaN	NaN	4.302	NaN	NaN	NaN
722	15	24.204	31.025	NaN	NaN	NaN	6.820999999999998	NaN	NaN	NaN
722	15	24.588	28.54	NaN	NaN	NaN	3.951999999999998	NaN	NaN	NaN
722	15	24.713	31.604	NaN	NaN	NaN	6.890999999999998	NaN	NaN	NaN
722	15	24.832	31.032000000000004	NaN	NaN	NaN	6.200000000000003	NaN	NaN	NaN
722	15	24.128	27.2155	NaN	NaN	NaN	3.0874999999999986	NaN	NaN	NaN
722	15	23.598	26.923000000000002	NaN	NaN	NaN	3.325000000000003	NaN	NaN	NaN
722	15	23.664	30.6805	NaN	NaN	NaN	7.016499999999997	NaN	NaN	NaN
722	15	24.353	29.253	NaN	NaN	NaN	4.899999999999999	NaN	NaN	NaN
722	15	23.283	28.444	NaN	NaN	NaN	5.160999999999998	NaN	NaN	NaN
722	15	22.898	29.5425	NaN	NaN	NaN	6.644500000000001	NaN	NaN	NaN
722	15	23.333	25.79	NaN	NaN	NaN	2.4570000000000007	NaN	NaN	NaN
722	15	24.022	25.542499999999997	NaN	NaN	NaN	1.5204999999999984	NaN	NaN	NaN
722	15	23.68	30.609	NaN	NaN	NaN	6.929000000000002	NaN	NaN	NaN
722	15	24.299	28.22	NaN	NaN	NaN	3.9209999999999994	NaN	NaN	NaN
722	15	24.372	26.653	NaN	NaN	NaN	2.280999999999999	NaN	NaN	NaN
722	15	24.22	26.7195	NaN	NaN	NaN	2.499500000000001	NaN	NaN	NaN
722	15	24.297	28.608	NaN	NaN	NaN	4.311	NaN	NaN	NaN
722	15	24.321	28.21	NaN	NaN	NaN	3.8889999999999993	NaN	NaN	NaN
722	15	24.765	27.9985	NaN	NaN	NaN	3.2334999999999994	NaN	NaN	NaN
722	15	24.416	28.823999999999998	NaN	NaN	NaN	4.407999999999998	NaN	NaN	NaN
722	15	24.26	27.584	NaN	NaN	NaN	3.323999999999998	NaN	NaN	NaN
722	15	24.473	26.391	NaN	NaN	NaN	1.9179999999999993	NaN	NaN	NaN
722	15	24.729	28.164	NaN	NaN	NaN	3.4350000000000023	NaN	NaN	NaN
722	15	24.62	26.798000000000002	NaN	NaN	NaN	2.178000000000001	NaN	NaN	NaN
722	15	24.067	21.987499999999997	NaN	NaN	NaN	-2.079500000000003	NaN	NaN	NaN
722	15	23.755	27.375	NaN	NaN	NaN	3.620000000000001	NaN	NaN	NaN
722	15	23.928	25.4005	NaN	NaN	NaN	1.4725000000000001	NaN	NaN	NaN
722	15	24.137	26.5345	NaN	NaN	NaN	2.397500000000001	NaN	NaN	NaN
722	15	24.542	28.025	NaN	NaN	NaN	3.482999999999997	NaN	NaN	NaN
722	15	24.766	27.2045	NaN	NaN	NaN	2.4385000000000012	NaN	NaN	NaN
722	15	23.978	25.1715	NaN	NaN	NaN	1.1935000000000002	NaN	NaN	NaN
722	15	24.403	26.811500000000002	NaN	NaN	NaN	2.4085000000000036	NaN	NaN	NaN
722	15	24.375	26.7225	NaN	NaN	NaN	2.3475	NaN	NaN	NaN
722	15	24.076	25.3335	NaN	NaN	NaN	1.2575000000000003	NaN	NaN	NaN
722	15	24.499	27.58	NaN	NaN	NaN	3.0809999999999995	NaN	NaN	NaN
722	15	24.642	26.5195	NaN	NaN	NaN	1.8775000000000013	NaN	NaN	NaN
722	15	24.198	26.1155	NaN	NaN	NaN	1.9175000000000004	NaN	NaN	NaN
722	15	23.827	22.582500000000003	NaN	NaN	NaN	-1.2444999999999986	NaN	NaN	NaN
722	15	23.626	25.681	NaN	NaN	NaN	2.0549999999999997	NaN	NaN	NaN
722	15	24.259	26.625500000000002	NaN	NaN	NaN	2.366500000000002	NaN	NaN	NaN
722	15	24.642	26.122500000000002	NaN	NaN	NaN	1.4805000000000028	NaN	NaN	NaN
722	15	23.676	26.252499999999998	NaN	NaN	NaN	2.5764999999999993	NaN	NaN	NaN
722	15	23.43	24.732	NaN	NaN	NaN	1.3019999999999996	NaN	NaN	NaN
722	15	23.927	25.003	NaN	NaN	NaN	1.0760000000000005	NaN	NaN	NaN
722	15	24.0	25.64	NaN	NaN	NaN	1.6400000000000006	NaN	NaN	NaN
722	15	23.984	25.1565	NaN	NaN	NaN	1.1724999999999994	NaN	NaN	NaN
722	15	24.334	26.504	NaN	NaN	NaN	2.1700000000000017	NaN	NaN	NaN
722	15	24.536	25.6845	NaN	NaN	NaN	1.1484999999999985	NaN	NaN	NaN
722	15	23.404	24.988	NaN	NaN	NaN	1.5839999999999996	NaN	NaN	NaN
722	15	23.353	24.9205	NaN	NaN	NaN	1.567499999999999	NaN	NaN	NaN
722	15	23.129	24.8315	NaN	NaN	NaN	1.702499999999997	NaN	NaN	NaN
722	15	22.603	20.8755	NaN	NaN	NaN	-1.7275000000000027	NaN	NaN	NaN
722	15	22.522	20.003999999999998	NaN	NaN	NaN	-2.5180000000000007	NaN	NaN	NaN
722	15	21.575	19.922	NaN	NaN	NaN	-1.6529999999999987	NaN	NaN	NaN
722	15	20.773	19.6205	NaN	NaN	NaN	-1.1524999999999999	NaN	NaN	NaN
722	15	20.451	18.802500000000002	NaN	NaN	NaN	-1.6484999999999985	NaN	NaN	NaN
722	15	20.131	18.572499999999998	NaN	NaN	NaN	-1.5585000000000022	NaN	NaN	NaN
722	15	19.77	18.520000000000003	NaN	NaN	NaN	-1.2499999999999964	NaN	NaN	NaN
722	15	19.567	18.424500000000002	NaN	NaN	NaN	-1.1424999999999983	NaN	NaN	NaN
722	15	19.296	18.2945	NaN	NaN	NaN	-1.0015	NaN	NaN	NaN
722	15	19.124	17.727	NaN	NaN	NaN	-1.3969999999999985	NaN	NaN	NaN
722	15	18.901	17.8985	NaN	NaN	NaN	-1.0025000000000013	NaN	NaN	NaN
722	15	18.951	17.613500000000002	NaN	NaN	NaN	-1.3374999999999986	NaN	NaN	NaN
722	15	18.98	17.5215	NaN	NaN	NaN	-1.4585000000000008	NaN	NaN	NaN
722	15	18.644	17.491	NaN	NaN	NaN	-1.1529999999999987	NaN	NaN	NaN
722	15	18.562	16.990000000000002	NaN	NaN	NaN	-1.5719999999999992	NaN	NaN	NaN
722	15	18.526	16.7695	NaN	NaN	NaN	-1.756499999999999	NaN	NaN	NaN
722	15	18.44	16.732	NaN	NaN	NaN	-1.708000000000002	NaN	NaN	NaN
722	15	14.313	15.696	NaN	NaN	NaN	1.3829999999999991	NaN	NaN	NaN
722	15	14.498	15.6475	NaN	NaN	NaN	1.1495000000000015	NaN	NaN	NaN
722	15	14.744	16.199	NaN	NaN	NaN	1.4550000000000018	NaN	NaN	NaN
722	15	14.93	16.361	NaN	NaN	NaN	1.431000000000001	NaN	NaN	NaN
722	15	15.025	16.3755	NaN	NaN	NaN	1.3504999999999985	NaN	NaN	NaN
722	15	15.272	17.518	NaN	NaN	NaN	2.2460000000000004	NaN	NaN	NaN
722	15	15.344	16.884	NaN	NaN	NaN	1.540000000000001	NaN	NaN	NaN
722	15	15.607	17.0905	NaN	NaN	NaN	1.4834999999999994	NaN	NaN	NaN
722	15	16.626	21.968	NaN	NaN	NaN	5.341999999999999	NaN	NaN	NaN
722	15	17.617	19.317999999999998	NaN	NaN	NaN	1.700999999999997	NaN	NaN	NaN
722	15	17.073	18.2875	NaN	NaN	NaN	1.214500000000001	NaN	NaN	NaN
722	15	16.699	18.768	NaN	NaN	NaN	2.068999999999999	NaN	NaN	NaN
722	15	17.194	18.8685	NaN	NaN	NaN	1.6745000000000019	NaN	NaN	NaN
722	15	17.18	18.4215	NaN	NaN	NaN	1.241500000000002	NaN	NaN	NaN
722	15	17.055	18.200499999999998	NaN	NaN	NaN	1.1454999999999984	NaN	NaN	NaN
722	15	17.097	18.1145	NaN	NaN	NaN	1.0174999999999983	NaN	NaN	NaN
722	15	NaN	NaN	NaN	NaN	NaN	NaN	NaN	NaN	NaN
722	15	18.712	20.308999999999997	NaN	NaN	NaN	1.5969999999999978	NaN	NaN	NaN
722	15	18.224	16.569	NaN	NaN	NaN	-1.6550000000000011	NaN	NaN	NaN
722	15	17.915	26.878	NaN	NaN	NaN	8.963000000000001	NaN	NaN	NaN
722	15	18.323	20.7235	NaN	NaN	NaN	2.400500000000001	NaN	NaN	NaN
722	15	19.104	26.819	NaN	NaN	NaN	7.715	NaN	NaN	NaN
722	15	17.487	25.823999999999998	NaN	NaN	NaN	8.337	NaN	NaN	NaN
722	15	18.74	25.473	NaN	NaN	NaN	6.7330000000000005	NaN	NaN	NaN
722	15	17.918	26.038	NaN	NaN	NaN	8.120000000000001	NaN	NaN	NaN
722	15	18.717	25.4105	NaN	NaN	NaN	6.6935	NaN	NaN	NaN
722	15	19.36	21.5075	NaN	NaN	NaN	2.147500000000001	NaN	NaN	NaN
722	15	18.308	19.6565	NaN	NaN	NaN	1.3485000000000014	NaN	NaN	NaN
722	15	18.599	22.476	NaN	NaN	NaN	3.876999999999999	NaN	NaN	NaN
722	15	19.302	23.862000000000002	NaN	NaN	NaN	4.560000000000002	NaN	NaN	NaN
722	15	19.342	21.7635	NaN	NaN	NaN	2.4215000000000018	NaN	NaN	NaN
722	15	20.045	25.548000000000002	NaN	NaN	NaN	5.503	NaN	NaN	NaN
722	15	19.458	20.4685	NaN	NaN	NaN	1.0105000000000004	NaN	NaN	NaN
722	15	20.008	21.948500000000003	NaN	NaN	NaN	1.9405000000000037	NaN	NaN	NaN
722	15	19.226	25.7165	NaN	NaN	NaN	6.490500000000001	NaN	NaN	NaN
722	15	20.434	23.2145	NaN	NaN	NaN	2.7805	NaN	NaN	NaN
722	15	19.814	21.251	NaN	NaN	NaN	1.4370000000000012	NaN	NaN	NaN
722	15	19.675	22.729	NaN	NaN	NaN	3.0539999999999985	NaN	NaN	NaN
722	15	19.832	25.822000000000003	NaN	NaN	NaN	5.990000000000002	NaN	NaN	NaN
722	15	21.006	22.659	NaN	NaN	NaN	1.6529999999999987	NaN	NaN	NaN
722	15	21.663	25.717	NaN	NaN	NaN	4.0539999999999985	NaN	NaN	NaN
722	15	20.79	22.985500000000002	NaN	NaN	NaN	2.1955000000000027	NaN	NaN	NaN
722	15	21.664	23.9	NaN	NaN	NaN	2.235999999999997	NaN	NaN	NaN
722	15	22.485	29.105999999999998	NaN	NaN	NaN	6.620999999999999	NaN	NaN	NaN
722	15	21.509	24.586	NaN	NaN	NaN	3.076999999999998	NaN	NaN	NaN
722	15	18.681	20.9485	NaN	NaN	NaN	2.2674999999999983	NaN	NaN	NaN
722	15	19.157	21.5965	NaN	NaN	NaN	2.439499999999999	NaN	NaN	NaN
722	15	19.385	24.394	NaN	NaN	NaN	5.008999999999997	NaN	NaN	NaN
722	15	20.73	27.378	NaN	NaN	NaN	6.648	NaN	NaN	NaN
722	15	20.515	21.561	NaN	NaN	NaN	1.0459999999999994	NaN	NaN	NaN
722	15	19.541	26.565	NaN	NaN	NaN	7.024000000000001	NaN	NaN	NaN
722	15	19.578	26.182	NaN	NaN	NaN	6.603999999999999	NaN	NaN	NaN
722	15	19.95	21.8425	NaN	NaN	NaN	1.8925000000000018	NaN	NaN	NaN
722	15	20.125	23.123	NaN	NaN	NaN	2.998000000000001	NaN	NaN	NaN
722	15	19.52	21.663	NaN	NaN	NaN	2.1430000000000007	NaN	NaN	NaN
722	15	19.091	22.058	NaN	NaN	NaN	2.9669999999999987	NaN	NaN	NaN
722	15	20.38	22.6365	NaN	NaN	NaN	2.2565000000000026	NaN	NaN	NaN
722	15	20.127	22.823	NaN	NaN	NaN	2.6960000000000015	NaN	NaN	NaN
722	15	19.073	22.491999999999997	NaN	NaN	NaN	3.418999999999997	NaN	NaN	NaN
722	15	19.522	23.777	NaN	NaN	NaN	4.255000000000003	NaN	NaN	NaN
722	15	20.402	25.005	NaN	NaN	NaN	4.602999999999998	NaN	NaN	NaN
722	15	20.284	23.310499999999998	NaN	NaN	NaN	3.0264999999999986	NaN	NaN	NaN
722	15	20.406	22.453	NaN	NaN	NaN	2.0470000000000006	NaN	NaN	NaN
722	15	20.518	21.924999999999997	NaN	NaN	NaN	1.4069999999999965	NaN	NaN	NaN
722	15	19.663	22.5415	NaN	NaN	NaN	2.878499999999999	NaN	NaN	NaN
722	15	20.244	23.4175	NaN	NaN	NaN	3.1735000000000007	NaN	NaN	NaN
722	15	21.045	24.5535	NaN	NaN	NaN	3.508499999999998	NaN	NaN	NaN
722	15	20.83	22.9715	NaN	NaN	NaN	2.1415000000000006	NaN	NaN	NaN
722	15	20.44	19.202	NaN	NaN	NaN	-1.2379999999999995	NaN	NaN	NaN
722	15	19.582	18.459	NaN	NaN	NaN	-1.123000000000001	NaN	NaN	NaN
722	15	19.815	24.1295	NaN	NaN	NaN	4.314499999999999	NaN	NaN	NaN
722	15	20.615	23.647	NaN	NaN	NaN	3.032	NaN	NaN	NaN
722	15	21.222	24.345	NaN	NaN	NaN	3.1229999999999976	NaN	NaN	NaN
722	15	19.055	21.2925	NaN	NaN	NaN	2.2375000000000007	NaN	NaN	NaN
722	15	19.153	20.750999999999998	NaN	NaN	NaN	1.597999999999999	NaN	NaN	NaN
722	15	19.483	21.419	NaN	NaN	NaN	1.936	NaN	NaN	NaN
722	15	18.546	17.2085	NaN	NaN	NaN	-1.3374999999999986	NaN	NaN	NaN
722	15	17.57	19.0455	NaN	NaN	NaN	1.4755000000000003	NaN	NaN	NaN
722	15	13.387	14.5465	NaN	NaN	NaN	1.1594999999999995	NaN	NaN	NaN
722	15	13.898	16.278	NaN	NaN	NaN	2.379999999999999	NaN	NaN	NaN
722	15	14.206	15.714500000000001	NaN	NaN	NaN	1.5085000000000015	NaN	NaN	NaN
722	15	14.85	16.217	NaN	NaN	NaN	1.366999999999999	NaN	NaN	NaN
722	15	15.288	16.917499999999997	NaN	NaN	NaN	1.6294999999999966	NaN	NaN	NaN
722	15	15.805	17.514	NaN	NaN	NaN	1.7089999999999996	NaN	NaN	NaN
767	15	39.096	40.2615	NaN	NaN	NaN	1.1655000000000015	NaN	NaN	NaN
767	15	39.311	36.9995	NaN	NaN	NaN	-2.3115000000000023	NaN	NaN	NaN
767	15	40.42	41.513	NaN	NaN	NaN	1.0929999999999964	NaN	NaN	NaN
767	15	42.16	36.687	NaN	NaN	NaN	-5.472999999999999	NaN	NaN	NaN
767	15	40.439	39.286500000000004	NaN	NaN	NaN	-1.1524999999999963	NaN	NaN	NaN
767	15	40.069	38.6465	NaN	NaN	NaN	-1.4224999999999994	NaN	NaN	NaN
767	15	39.952	41.3395	NaN	NaN	NaN	1.3875000000000028	NaN	NaN	NaN
767	15	39.894	38.8345	NaN	NaN	NaN	-1.0594999999999999	NaN	NaN	NaN
767	15	39.608	37.911500000000004	NaN	NaN	NaN	-1.6964999999999932	NaN	NaN	NaN
767	15	38.597	37.1895	NaN	NaN	NaN	-1.4074999999999989	NaN	NaN	NaN
767	15	38.14	37.028000000000006	NaN	NaN	NaN	-1.1119999999999948	NaN	NaN	NaN
767	15	37.886	36.4375	NaN	NaN	NaN	-1.4485000000000028	NaN	NaN	NaN
767	15	38.059	41.2295	NaN	NaN	NaN	3.170500000000004	NaN	NaN	NaN
767	15	38.723	42.394	NaN	NaN	NaN	3.6709999999999994	NaN	NaN	NaN
767	15	39.1	41.61	NaN	NaN	NaN	2.509999999999998	NaN	NaN	NaN
767	15	39.325	41.417	NaN	NaN	NaN	2.0919999999999987	NaN	NaN	NaN
767	15	39.404	38.3755	NaN	NaN	NaN	-1.028500000000001	NaN	NaN	NaN
767	15	39.053	38.00749999999999	NaN	NaN	NaN	-1.045500000000004	NaN	NaN	NaN
767	15	38.878	37.6385	NaN	NaN	NaN	-1.2394999999999996	NaN	NaN	NaN
767	15	38.663	37.211	NaN	NaN	NaN	-1.4519999999999982	NaN	NaN	NaN
767	15	38.41	36.932	NaN	NaN	NaN	-1.4779999999999944	NaN	NaN	NaN
767	15	37.978	36.394000000000005	NaN	NaN	NaN	-1.583999999999996	NaN	NaN	NaN
767	15	37.629	36.224500000000006	NaN	NaN	NaN	-1.4044999999999916	NaN	NaN	NaN
767	15	37.396	36.2405	NaN	NaN	NaN	-1.1555000000000035	NaN	NaN	NaN
767	15	37.185	35.7035	NaN	NaN	NaN	-1.481500000000004	NaN	NaN	NaN
767	15	37.006	35.8405	NaN	NaN	NaN	-1.1655000000000015	NaN	NaN	NaN
767	15	37.143	35.93	NaN	NaN	NaN	-1.213000000000001	NaN	NaN	NaN
767	15	36.789	35.638999999999996	NaN	NaN	NaN	-1.1500000000000057	NaN	NaN	NaN
767	15	36.38	35.1015	NaN	NaN	NaN	-1.278500000000001	NaN	NaN	NaN
767	15	36.125	34.756	NaN	NaN	NaN	-1.3689999999999998	NaN	NaN	NaN
767	15	35.581	34.366	NaN	NaN	NaN	-1.2150000000000034	NaN	NaN	NaN
767	15	26.753	27.9795	NaN	NaN	NaN	1.2265000000000015	NaN	NaN	NaN
767	15	27.007	28.1715	NaN	NaN	NaN	1.1645000000000003	NaN	NaN	NaN
767	15	27.113	28.2225	NaN	NaN	NaN	1.1095000000000006	NaN	NaN	NaN
767	15	27.074	28.396	NaN	NaN	NaN	1.3219999999999992	NaN	NaN	NaN
767	15	27.202	28.5215	NaN	NaN	NaN	1.319499999999998	NaN	NaN	NaN
767	15	27.358	28.928	NaN	NaN	NaN	1.5700000000000003	NaN	NaN	NaN
767	15	27.755	28.833	NaN	NaN	NaN	1.0779999999999994	NaN	NaN	NaN
767	15	29.236	30.4435	NaN	NaN	NaN	1.2074999999999996	NaN	NaN	NaN
767	15	29.346	30.3855	NaN	NaN	NaN	1.0395000000000003	NaN	NaN	NaN
767	15	29.407	30.416	NaN	NaN	NaN	1.0090000000000003	NaN	NaN	NaN
767	15	29.798	30.932	NaN	NaN	NaN	1.1340000000000003	NaN	NaN	NaN
767	15	29.993	31.278	NaN	NaN	NaN	1.2850000000000001	NaN	NaN	NaN
767	15	30.032	31.243000000000002	NaN	NaN	NaN	1.211000000000002	NaN	NaN	NaN
767	15	30.45	31.660999999999998	NaN	NaN	NaN	1.2109999999999985	NaN	NaN	NaN
767	15	30.587	32.501000000000005	NaN	NaN	NaN	1.914000000000005	NaN	NaN	NaN
767	15	31.096	32.432500000000005	NaN	NaN	NaN	1.3365000000000045	NaN	NaN	NaN
767	15	31.261	32.883	NaN	NaN	NaN	1.6220000000000034	NaN	NaN	NaN
767	15	31.632	33.031499999999994	NaN	NaN	NaN	1.3994999999999926	NaN	NaN	NaN
767	15	31.77	33.096000000000004	NaN	NaN	NaN	1.326000000000004	NaN	NaN	NaN
767	15	32.06	33.351	NaN	NaN	NaN	1.2909999999999968	NaN	NaN	NaN
767	15	32.585	33.6565	NaN	NaN	NaN	1.0715000000000003	NaN	NaN	NaN
767	15	32.606	33.623000000000005	NaN	NaN	NaN	1.017000000000003	NaN	NaN	NaN
767	15	32.669	33.713499999999996	NaN	NaN	NaN	1.0444999999999993	NaN	NaN	NaN
767	15	32.84	34.7545	NaN	NaN	NaN	1.9144999999999968	NaN	NaN	NaN
767	15	33.19	34.2745	NaN	NaN	NaN	1.0845000000000056	NaN	NaN	NaN
767	15	33.268	34.5935	NaN	NaN	NaN	1.3254999999999981	NaN	NaN	NaN
767	15	33.482	35.6055	NaN	NaN	NaN	2.1235	NaN	NaN	NaN
767	15	33.857	35.092	NaN	NaN	NaN	1.2349999999999994	NaN	NaN	NaN
767	15	33.993	35.4195	NaN	NaN	NaN	1.4264999999999972	NaN	NaN	NaN
767	15	34.264	35.301500000000004	NaN	NaN	NaN	1.0375000000000014	NaN	NaN	NaN
767	15	34.255	35.492999999999995	NaN	NaN	NaN	1.2379999999999924	NaN	NaN	NaN
767	15	34.419	35.828	NaN	NaN	NaN	1.409000000000006	NaN	NaN	NaN
767	15	34.3	36.1695	NaN	NaN	NaN	1.8695000000000022	NaN	NaN	NaN
767	15	34.77	35.813500000000005	NaN	NaN	NaN	1.0435000000000016	NaN	NaN	NaN
767	15	34.747	35.929500000000004	NaN	NaN	NaN	1.1825000000000045	NaN	NaN	NaN
767	15	35.432	36.443	NaN	NaN	NaN	1.0109999999999957	NaN	NaN	NaN
767	15	36.172	37.655	NaN	NaN	NaN	1.483000000000004	NaN	NaN	NaN
767	15	36.757	37.787	NaN	NaN	NaN	1.0300000000000011	NaN	NaN	NaN
767	15	37.068	38.443	NaN	NaN	NaN	1.375	NaN	NaN	NaN
767	15	37.752	38.817499999999995	NaN	NaN	NaN	1.065499999999993	NaN	NaN	NaN
767	15	38.743	39.915	NaN	NaN	NaN	1.171999999999997	NaN	NaN	NaN
767	15	39.368	40.4135	NaN	NaN	NaN	1.045499999999997	NaN	NaN	NaN
767	15	42.537	44.2375	NaN	NaN	NaN	1.7004999999999981	NaN	NaN	NaN
767	15	42.794	44.6825	NaN	NaN	NaN	1.8885000000000005	NaN	NaN	NaN
767	15	42.986	44.494	NaN	NaN	NaN	1.5080000000000027	NaN	NaN	NaN
767	15	43.376	44.407	NaN	NaN	NaN	1.0309999999999988	NaN	NaN	NaN
767	15	43.24	44.931	NaN	NaN	NaN	1.6909999999999954	NaN	NaN	NaN
767	15	43.319	44.5215	NaN	NaN	NaN	1.2025000000000006	NaN	NaN	NaN
767	15	43.474	45.001999999999995	NaN	NaN	NaN	1.5279999999999987	NaN	NaN	NaN
767	15	44.736	39.338	NaN	NaN	NaN	-5.397999999999996	NaN	NaN	NaN
767	15	43.34	40.444	NaN	NaN	NaN	-2.896000000000001	NaN	NaN	NaN
767	15	42.201	36.903000000000006	NaN	NaN	NaN	-5.297999999999995	NaN	NaN	NaN
767	15	39.451	38.4045	NaN	NaN	NaN	-1.0465000000000018	NaN	NaN	NaN
767	15	39.017	37.69	NaN	NaN	NaN	-1.3270000000000053	NaN	NaN	NaN
767	15	37.05	35.8465	NaN	NaN	NaN	-1.2034999999999982	NaN	NaN	NaN
767	15	35.392	34.0255	NaN	NaN	NaN	-1.366500000000002	NaN	NaN	NaN
767	15	34.651	33.4795	NaN	NaN	NaN	-1.1715000000000018	NaN	NaN	NaN
767	15	34.161	32.8515	NaN	NaN	NaN	-1.3094999999999999	NaN	NaN	NaN
767	15	33.051	31.852	NaN	NaN	NaN	-1.1990000000000016	NaN	NaN	NaN
767	15	29.261	30.564	NaN	NaN	NaN	1.3030000000000008	NaN	NaN	NaN
