# Supplementary material for: Pollination in a new climate: Assessing the potential influence of flower temperature variation on insect pollinator behaviour
Source: PLoS One. 2018 Aug 1;13(8):e0200549. doi: 10.1371/journal.pone.0200549 (PMC6070230; doi:10.1371/journal.pone.0200549)
Supplement: S1 Table — Raw data of Flower temperature measurement is in .csv format. Details of each file provided in README file. (ZIP) [file pone.0200549.s001.zip › Supplimentary_TableS1_RAW data/Species_29.csv]

769	30	22.385	23.7605	NaN	NaN	23.366	1.3754999999999988	NaN	NaN	0.9809999999999981
769	30	23.511	24.5175	NaN	NaN	24.442	1.006499999999999	NaN	NaN	0.9310000000000009
769	30	24.484	25.7	NaN	NaN	25.772	1.2159999999999975	NaN	NaN	1.2879999999999967
769	30	25.327	28.723	NaN	NaN	27.17	3.3959999999999972	NaN	NaN	1.843
769	30	25.609	26.9185	NaN	NaN	27.154	1.3094999999999999	NaN	NaN	1.5449999999999982
769	30	25.637	29.3385	NaN	NaN	27.68	3.7014999999999993	NaN	NaN	2.0429999999999993
769	30	25.618	28.948500000000003	NaN	NaN	27.139	3.3305000000000042	NaN	NaN	1.5210000000000008
769	30	25.216	23.666	NaN	NaN	26.098	-1.5500000000000007	NaN	NaN	0.8819999999999979
769	30	24.932	28.1495	NaN	NaN	26.434	3.217500000000001	NaN	NaN	1.5020000000000024
769	30	25.4	30.4705	NaN	NaN	27.199	5.070500000000003	NaN	NaN	1.799000000000003
769	30	26.926	30.8905	NaN	NaN	29.037	3.964500000000001	NaN	NaN	2.1110000000000007
769	30	25.678	24.130499999999998	NaN	NaN	26.354	-1.547500000000003	NaN	NaN	0.6759999999999984
769	30	24.754	23.1805	NaN	NaN	25.76	-1.5735000000000028	NaN	NaN	1.0060000000000002
769	30	24.181	23.067	NaN	NaN	24.716	-1.1140000000000008	NaN	NaN	0.5350000000000001
769	30	24.557	27.889	NaN	NaN	25.882	3.3320000000000007	NaN	NaN	1.3250000000000028
769	30	26.168	28.313	NaN	NaN	27.796	2.1449999999999996	NaN	NaN	1.6280000000000001
769	30	25.696	24.1085	NaN	NaN	26.69	-1.5875000000000021	NaN	NaN	0.9939999999999998
769	30	25.966	31.116	NaN	NaN	27.834	5.149999999999999	NaN	NaN	1.8679999999999986
769	30	26.369	24.9785	NaN	NaN	27.746	-1.3904999999999994	NaN	NaN	1.376999999999999
769	30	26.67	31.82	NaN	NaN	28.814	5.149999999999999	NaN	NaN	2.1439999999999984
769	30	26.733	25.034	NaN	NaN	27.644	-1.6990000000000016	NaN	NaN	0.9109999999999978
769	30	25.954	27.1995	NaN	NaN	27.215	1.2454999999999998	NaN	NaN	1.2609999999999992
769	30	26.55	25.203000000000003	NaN	NaN	27.799	-1.3469999999999978	NaN	NaN	1.2489999999999988
769	30	26.25	29.225499999999997	NaN	NaN	27.958	2.9754999999999967	NaN	NaN	1.7079999999999984
769	30	26.533	30.9655	NaN	NaN	28.71	4.432499999999997	NaN	NaN	2.1769999999999996
769	30	26.163	29.095	NaN	NaN	27.82	2.9319999999999986	NaN	NaN	1.657
769	30	25.753	26.829	NaN	NaN	27.162	1.0760000000000005	NaN	NaN	1.408999999999999
769	30	26.267	29.971	NaN	NaN	28.265	3.7040000000000006	NaN	NaN	1.998000000000001
769	30	25.642	26.911	NaN	NaN	26.969	1.269000000000002	NaN	NaN	1.3270000000000017
769	30	24.734	23.564	NaN	NaN	25.589	-1.1700000000000017	NaN	NaN	0.8549999999999969
769	30	23.682	22.674500000000002	NaN	NaN	24.039	-1.0074999999999967	NaN	NaN	0.35700000000000287
769	30	22.612	24.633499999999998	NaN	NaN	23.879	2.0214999999999996	NaN	NaN	1.267000000000003
769	30	22.836	24.426000000000002	NaN	NaN	24.445	1.5900000000000034	NaN	NaN	1.6090000000000018
769	30	22.791	23.988500000000002	NaN	NaN	24.804	1.1975000000000016	NaN	NaN	2.012999999999998
769	30	23.564	26.119	NaN	NaN	27.547	2.5549999999999997	NaN	NaN	3.9830000000000005
769	30	24.066	25.1	NaN	NaN	28.3	1.0340000000000025	NaN	NaN	4.234000000000002
769	30	23.259	22.2325	NaN	NaN	27.171	-1.0264999999999986	NaN	NaN	3.911999999999999
769	30	23.039	21.262	NaN	NaN	25.688	-1.777000000000001	NaN	NaN	2.6489999999999974
769	30	22.775	21.7565	NaN	NaN	26.603	-1.0184999999999995	NaN	NaN	3.828000000000003
769	30	22.495	21.162	NaN	NaN	24.917	-1.333000000000002	NaN	NaN	2.4220000000000006
769	30	21.644	20.621000000000002	NaN	NaN	22.899	-1.0229999999999961	NaN	NaN	1.2550000000000026
769	30	21.446	20.1065	NaN	NaN	22.942	-1.339500000000001	NaN	NaN	1.4959999999999987
769	30	21.401	20.075499999999998	NaN	NaN	24.273	-1.3255000000000017	NaN	NaN	2.872
769	30	21.365	20.2065	NaN	NaN	25.141	-1.1585	NaN	NaN	3.776
769	30	21.255	19.479	NaN	NaN	24.252	-1.7759999999999998	NaN	NaN	2.997
769	30	21.212	19.3985	NaN	NaN	22.451	-1.8135000000000012	NaN	NaN	1.2390000000000008
769	30	20.903	19.753	NaN	NaN	22.13	-1.1499999999999986	NaN	NaN	1.2270000000000003
769	30	20.693	19.585500000000003	NaN	NaN	21.341	-1.1074999999999982	NaN	NaN	0.6479999999999997
769	30	19.866	21.177	NaN	NaN	21.06	1.311	NaN	NaN	1.193999999999999
769	30	19.986	22.1995	NaN	NaN	21.869	2.2135	NaN	NaN	1.8829999999999991
769	30	20.812	22.808500000000002	NaN	NaN	22.51	1.996500000000001	NaN	NaN	1.6980000000000004
769	30	20.916	22.21	NaN	NaN	22.878	1.2940000000000005	NaN	NaN	1.9619999999999997
769	30	21.191	22.463	NaN	NaN	23.145	1.272000000000002	NaN	NaN	1.9540000000000006
769	30	21.618	23.008	NaN	NaN	23.398	1.3900000000000006	NaN	NaN	1.7800000000000011
769	30	21.736	23.198	NaN	NaN	23.415	1.4619999999999997	NaN	NaN	1.6789999999999985
769	30	20.916	22.9375	NaN	NaN	23.303	2.0214999999999996	NaN	NaN	2.3870000000000005
769	30	21.848	26.616500000000002	NaN	NaN	24.442	4.768500000000003	NaN	NaN	2.594000000000001
769	30	22.569	25.0805	NaN	NaN	24.61	2.5115000000000016	NaN	NaN	2.0410000000000004
769	30	23.199	28.009999999999998	NaN	NaN	25.682	4.810999999999996	NaN	NaN	2.482999999999997
769	30	24.001	27.2825	NaN	NaN	26.484	3.2814999999999976	NaN	NaN	2.4830000000000005
769	30	23.682	22.203000000000003	NaN	NaN	25.492	-1.4789999999999957	NaN	NaN	1.8100000000000023
769	30	23.211	24.9125	NaN	NaN	25.073	1.701500000000003	NaN	NaN	1.8620000000000019
769	30	24.235	28.694000000000003	NaN	NaN	26.658	4.459000000000003	NaN	NaN	2.423000000000002
769	30	23.376	27.5855	NaN	NaN	27.435	4.2094999999999985	NaN	NaN	4.0589999999999975
769	30	23.502	27.9685	NaN	NaN	27.537	4.4665	NaN	NaN	4.035
769	30	24.078	28.2495	NaN	NaN	27.409	4.171500000000002	NaN	NaN	3.3309999999999995
769	30	24.354	30.5455	NaN	NaN	28.138	6.191500000000001	NaN	NaN	3.7840000000000025
769	30	25.369	30.490000000000002	NaN	NaN	28.107	5.121000000000002	NaN	NaN	2.7379999999999995
769	30	25.08	26.7215	NaN	NaN	27.375	1.6415000000000006	NaN	NaN	2.2950000000000017
769	30	25.019	27.744500000000002	NaN	NaN	27.576	2.725500000000004	NaN	NaN	2.557000000000002
769	30	25.421	29.0935	NaN	NaN	28.28	3.6724999999999994	NaN	NaN	2.8590000000000018
769	30	25.935	28.749	NaN	NaN	28.695	2.814	NaN	NaN	2.7600000000000016
769	30	24.886	28.195999999999998	NaN	NaN	28.275	3.3099999999999987	NaN	NaN	3.3889999999999993
769	30	24.556	26.9805	NaN	NaN	27.955	2.4244999999999983	NaN	NaN	3.3989999999999974
769	30	24.016	26.308	NaN	NaN	27.162	2.2920000000000016	NaN	NaN	3.146000000000001
769	30	24.519	28.210500000000003	NaN	NaN	27.52	3.691500000000005	NaN	NaN	3.0010000000000012
769	30	25.207	27.6555	NaN	NaN	27.573	2.4484999999999992	NaN	NaN	2.3659999999999997
769	30	25.671	28.3945	NaN	NaN	27.912	2.7235000000000014	NaN	NaN	2.2409999999999997
769	30	24.922	27.7905	NaN	NaN	28.085	2.868500000000001	NaN	NaN	3.1630000000000003
769	30	25.425	28.110999999999997	NaN	NaN	27.9	2.6859999999999964	NaN	NaN	2.474999999999998
769	30	25.897	28.636	NaN	NaN	28.277	2.7390000000000008	NaN	NaN	2.3800000000000026
769	30	25.921	27.9235	NaN	NaN	28.394	2.0025000000000013	NaN	NaN	2.472999999999999
769	30	25.326	27.813499999999998	NaN	NaN	28.04	2.487499999999997	NaN	NaN	2.7139999999999986
769	30	25.734	28.412	NaN	NaN	27.996	2.6779999999999973	NaN	NaN	2.261999999999997
769	30	26.295	28.4215	NaN	NaN	28.27	2.1265	NaN	NaN	1.9749999999999979
769	30	26.118	27.973	NaN	NaN	28.376	1.8550000000000004	NaN	NaN	2.2580000000000027
769	30	25.861	27.7125	NaN	NaN	27.927	1.851499999999998	NaN	NaN	2.065999999999999
769	30	25.879	28.025	NaN	NaN	27.761	2.1459999999999972	NaN	NaN	1.881999999999998
769	30	25.69	27.2255	NaN	NaN	27.825	1.535499999999999	NaN	NaN	2.134999999999998
769	30	25.791	28.054000000000002	NaN	NaN	28.093	2.2630000000000017	NaN	NaN	2.3019999999999996
769	30	25.613	27.4155	NaN	NaN	28.042	1.802500000000002	NaN	NaN	2.429000000000002
769	30	25.872	27.688000000000002	NaN	NaN	27.995	1.8160000000000025	NaN	NaN	2.123000000000001
769	30	26.179	27.714	NaN	NaN	28.157	1.5350000000000001	NaN	NaN	1.9780000000000015
769	30	25.415	27.651	NaN	NaN	27.907	2.2360000000000007	NaN	NaN	2.492000000000001
769	30	25.706	27.503999999999998	NaN	NaN	27.977	1.7979999999999983	NaN	NaN	2.271000000000001
769	30	26.184	28.177999999999997	NaN	NaN	28.596	1.9939999999999962	NaN	NaN	2.411999999999999
769	30	26.235	27.552	NaN	NaN	28.481	1.3170000000000002	NaN	NaN	2.246000000000002
769	30	26.296	27.845	NaN	NaN	28.751	1.5489999999999995	NaN	NaN	2.455000000000002
769	30	25.652	26.7625	NaN	NaN	28.126	1.1104999999999983	NaN	NaN	2.474
769	30	25.615	26.6635	NaN	NaN	28.478	1.0485000000000007	NaN	NaN	2.863000000000003
769	30	25.104	26.1145	NaN	NaN	28.276	1.0105000000000004	NaN	NaN	3.1720000000000006
769	30	25.427	26.7405	NaN	NaN	27.835	1.3135000000000012	NaN	NaN	2.4080000000000013
769	30	25.668	26.8935	NaN	NaN	27.925	1.2255000000000003	NaN	NaN	2.2570000000000014
769	30	24.82	26.045	NaN	NaN	27.96	1.2250000000000014	NaN	NaN	3.1400000000000006
769	30	22.38	21.378999999999998	NaN	NaN	27.28	-1.0010000000000012	NaN	NaN	4.900000000000002
769	30	21.626	20.237000000000002	NaN	NaN	24.358	-1.3889999999999993	NaN	NaN	2.7319999999999993
769	30	21.334	19.782	NaN	NaN	22.631	-1.5519999999999996	NaN	NaN	1.2970000000000006
769	30	20.81	19.796999999999997	NaN	NaN	25.06	-1.0130000000000017	NaN	NaN	4.25
769	30	20.449	19.35	NaN	NaN	23.283	-1.0990000000000002	NaN	NaN	2.8339999999999996
769	30	20.359	19.3155	NaN	NaN	23.8	-1.0435000000000016	NaN	NaN	3.440999999999999
769	30	20.088	18.746000000000002	NaN	NaN	24.72	-1.3419999999999987	NaN	NaN	4.631999999999998
769	30	20.237	18.505499999999998	NaN	NaN	25.13	-1.7315000000000005	NaN	NaN	4.893000000000001
769	30	19.8	18.221	NaN	NaN	21.794	-1.5790000000000006	NaN	NaN	1.9939999999999998
769	30	19.413	17.762500000000003	NaN	NaN	20.758	-1.6504999999999974	NaN	NaN	1.3449999999999989
769	30	18.935	17.060000000000002	NaN	NaN	19.472	-1.8749999999999964	NaN	NaN	0.5370000000000026
769	30	15.65	14.603	NaN	NaN	15.363	-1.0470000000000006	NaN	NaN	-0.2870000000000008
769	30	15.5	14.163499999999999	NaN	NaN	15.231	-1.336500000000001	NaN	NaN	-0.26900000000000013
769	30	15.359	13.753	NaN	NaN	15.031	-1.6059999999999999	NaN	NaN	-0.3279999999999994
769	30	15.174	13.0805	NaN	NaN	14.799	-2.093499999999999	NaN	NaN	-0.375
769	30	14.976	12.974499999999999	NaN	NaN	14.584	-2.001500000000002	NaN	NaN	-0.39200000000000124
769	30	14.809	13.0805	NaN	NaN	14.406	-1.7284999999999986	NaN	NaN	-0.4029999999999987
769	30	14.774	13.2005	NaN	NaN	14.34	-1.5734999999999992	NaN	NaN	-0.4339999999999993
769	30	14.71	13.579	NaN	NaN	14.327	-1.1310000000000002	NaN	NaN	-0.3830000000000009
769	30	14.933	13.702	NaN	NaN	14.668	-1.2309999999999999	NaN	NaN	-0.26500000000000057
769	30	14.73	13.424	NaN	NaN	14.484	-1.306000000000001	NaN	NaN	-0.24600000000000044
769	30	14.595	13.373999999999999	NaN	NaN	14.357	-1.2210000000000019	NaN	NaN	-0.23800000000000132
769	30	14.608	13.1565	NaN	NaN	14.247	-1.4515000000000011	NaN	NaN	-0.36100000000000065
769	30	14.531	12.932500000000001	NaN	NaN	14.144	-1.5984999999999996	NaN	NaN	-0.38700000000000045
769	30	14.386	13.279	NaN	NaN	14.072	-1.1069999999999993	NaN	NaN	-0.31400000000000006
769	30	14.636	13.5795	NaN	NaN	14.428	-1.0564999999999998	NaN	NaN	-0.2079999999999984
769	30	15.622	14.4305	NaN	NaN	15.517	-1.1914999999999996	NaN	NaN	-0.10500000000000043
769	30	15.673	14.6595	NaN	NaN	15.621	-1.0135000000000005	NaN	NaN	-0.0519999999999996
769	30	15.951	14.855	NaN	NaN	15.879	-1.096	NaN	NaN	-0.07200000000000095
769	30	16.141	15.1325	NaN	NaN	16.173	-1.008499999999998	NaN	NaN	0.03200000000000003
769	30	16.354	15.2695	NaN	NaN	16.384	-1.0844999999999985	NaN	NaN	0.030000000000001137
769	30	17.036	16.0055	NaN	NaN	17.109	-1.0305	NaN	NaN	0.0730000000000004
769	30	17.38	16.342	NaN	NaN	17.534	-1.0380000000000003	NaN	NaN	0.15399999999999991
769	30	17.595	16.468	NaN	NaN	17.669	-1.126999999999999	NaN	NaN	0.07400000000000162
769	30	19.917	20.9525	NaN	NaN	20.559	1.035499999999999	NaN	NaN	0.6419999999999995
769	30	20.126	21.8075	NaN	NaN	20.901	1.6814999999999998	NaN	NaN	0.7749999999999986
769	30	20.374	21.605	NaN	NaN	21.064	1.2310000000000016	NaN	NaN	0.6900000000000013
769	30	20.519	21.998	NaN	NaN	21.427	1.4790000000000028	NaN	NaN	0.9080000000000013
769	30	20.833	25.119500000000002	NaN	NaN	21.922	4.286500000000004	NaN	NaN	1.0890000000000022
769	30	21.352	26.6095	NaN	NaN	22.439	5.2575	NaN	NaN	1.0869999999999997
769	30	21.377	26.7475	NaN	NaN	22.664	5.3705	NaN	NaN	1.2870000000000026
769	30	22.036	28.349	NaN	NaN	23.628	6.312999999999999	NaN	NaN	1.5919999999999987
769	30	22.334	27.511499999999998	NaN	NaN	23.98	5.177499999999998	NaN	NaN	1.6460000000000008
769	30	22.769	27.7665	NaN	NaN	24.566	4.997500000000002	NaN	NaN	1.7970000000000006
769	30	23.091	27.500999999999998	NaN	NaN	24.671	4.409999999999997	NaN	NaN	1.5799999999999983
769	30	23.572	27.6555	NaN	NaN	25.279	4.083500000000001	NaN	NaN	1.7070000000000007
769	30	23.996	27.944	NaN	NaN	25.906	3.9480000000000004	NaN	NaN	1.9100000000000001
769	30	24.444	28.880000000000003	NaN	NaN	26.36	4.4360000000000035	NaN	NaN	1.9160000000000004
769	30	24.696	26.93	NaN	NaN	26.467	2.233999999999998	NaN	NaN	1.7709999999999972
769	30	24.181	27.1	NaN	NaN	25.942	2.9190000000000005	NaN	NaN	1.7609999999999992
769	30	24.708	27.734	NaN	NaN	26.607	3.0260000000000034	NaN	NaN	1.899000000000001
769	30	25.009	29.2805	NaN	NaN	27.207	4.2715	NaN	NaN	2.1980000000000004
769	30	25.374	28.8765	NaN	NaN	27.486	3.5025000000000013	NaN	NaN	2.112000000000002
769	30	25.474	28.7935	NaN	NaN	27.318	3.3195000000000014	NaN	NaN	1.8440000000000012
769	30	25.765	28.6545	NaN	NaN	27.545	2.889499999999998	NaN	NaN	1.7800000000000011
769	30	26.02	29.4495	NaN	NaN	28.132	3.429500000000001	NaN	NaN	2.112000000000002
769	30	26.069	29.495	NaN	NaN	27.782	3.426000000000002	NaN	NaN	1.713000000000001
769	30	25.735	28.5985	NaN	NaN	27.941	2.863500000000002	NaN	NaN	2.2059999999999995
769	30	25.667	28.3045	NaN	NaN	27.84	2.6374999999999993	NaN	NaN	2.1729999999999983
769	30	26.566	29.9225	NaN	NaN	28.808	3.3565000000000005	NaN	NaN	2.242000000000001
769	30	27.222	29.823999999999998	NaN	NaN	28.761	2.6019999999999968	NaN	NaN	1.538999999999998
769	30	26.813	29.309	NaN	NaN	29.0	2.496000000000002	NaN	NaN	2.187000000000001
769	30	27.113	30.945	NaN	NaN	29.549	3.8320000000000007	NaN	NaN	2.436
769	30	27.548	31.2735	NaN	NaN	29.75	3.7255000000000003	NaN	NaN	2.2020000000000017
769	30	26.779	29.353	NaN	NaN	28.642	2.5740000000000016	NaN	NaN	1.8629999999999995
769	30	26.801	28.689	NaN	NaN	28.31	1.8880000000000017	NaN	NaN	1.5090000000000003
769	30	27.283	29.7635	NaN	NaN	28.967	2.4804999999999993	NaN	NaN	1.6839999999999975
769	30	27.433	30.084000000000003	NaN	NaN	29.303	2.6510000000000034	NaN	NaN	1.870000000000001
769	30	27.382	28.5465	NaN	NaN	29.564	1.1645000000000003	NaN	NaN	2.1819999999999986
769	30	27.38	29.5385	NaN	NaN	29.376	2.1585	NaN	NaN	1.9960000000000022
769	30	27.247	29.8735	NaN	NaN	29.099	2.6265	NaN	NaN	1.8520000000000003
769	30	27.373	30.063	NaN	NaN	29.175	2.6899999999999977	NaN	NaN	1.8019999999999996
769	30	27.694	31.371000000000002	NaN	NaN	30.061	3.677000000000003	NaN	NaN	2.367000000000001
769	30	27.666	31.359499999999997	NaN	NaN	29.765	3.6934999999999967	NaN	NaN	2.099
769	30	27.052	30.648500000000002	NaN	NaN	29.531	3.5965000000000025	NaN	NaN	2.478999999999999
769	30	27.661	31.1435	NaN	NaN	30.101	3.482499999999998	NaN	NaN	2.4399999999999977
769	30	27.256	30.448999999999998	NaN	NaN	29.751	3.192999999999998	NaN	NaN	2.495000000000001
769	30	27.465	30.326	NaN	NaN	29.929	2.8610000000000007	NaN	NaN	2.4639999999999986
769	30	27.929	31.28	NaN	NaN	30.093	3.3510000000000026	NaN	NaN	2.1640000000000015
769	30	28.055	30.7655	NaN	NaN	29.822	2.7104999999999997	NaN	NaN	1.7669999999999995
769	30	27.803	31.808	NaN	NaN	30.289	4.004999999999999	NaN	NaN	2.4860000000000007
769	30	27.906	30.371000000000002	NaN	NaN	30.303	2.4650000000000034	NaN	NaN	2.397000000000002
769	30	28.09	31.833	NaN	NaN	30.276	3.7429999999999986	NaN	NaN	2.186
769	30	27.566	31.880499999999998	NaN	NaN	29.514	4.314499999999999	NaN	NaN	1.9480000000000004
769	30	27.63	31.7275	NaN	NaN	29.544	4.0975	NaN	NaN	1.9140000000000015
769	30	28.259	32.316500000000005	NaN	NaN	30.053	4.0575000000000045	NaN	NaN	1.7940000000000005
769	30	28.254	30.8575	NaN	NaN	29.894	2.6035000000000004	NaN	NaN	1.639999999999997
769	30	27.93	29.5125	NaN	NaN	29.368	1.5824999999999996	NaN	NaN	1.4379999999999988
769	30	28.015	31.732	NaN	NaN	29.91	3.7169999999999987	NaN	NaN	1.8949999999999996
769	30	27.639	30.9575	NaN	NaN	29.96	3.3185000000000002	NaN	NaN	2.3210000000000015
769	30	28.402	30.878	NaN	NaN	30.327	2.475999999999999	NaN	NaN	1.9250000000000007
769	30	28.355	29.808500000000002	NaN	NaN	30.108	1.4535000000000018	NaN	NaN	1.7530000000000001
769	30	27.812	29.357	NaN	NaN	30.169	1.5449999999999982	NaN	NaN	2.3569999999999993
