# Supplementary material for: Pollination in a new climate: Assessing the potential influence of flower temperature variation on insect pollinator behaviour
Source: PLoS One. 2018 Aug 1;13(8):e0200549. doi: 10.1371/journal.pone.0200549 (PMC6070230; doi:10.1371/journal.pone.0200549)
Supplement: S1 Table — Raw data of Flower temperature measurement is in .csv format. Details of each file provided in README file. (ZIP) [file pone.0200549.s001.zip › Supplimentary_TableS1_RAW data/README]

In all files named Species_*.csv, the following heading apply to the columns (all units in degrees C):

Experiment_ID(aka File_ID), Species_ID, Ambient, Petal, Nectar, Nectar_Surface, Blu_Tack, Delta_Petal, Delta_Nectar, Delta_Nectar_Surface, Delta_Blu_Tack

All Delta_SampleName values are calculated as Sample - Ambient.

=================================================================================================================

Note that the files Species_4a and Species_4b are in fact data from the same species. The Petal data in these files is from the Black (4a) and Yellow (4b) portions of the flower.

Also note that Species_17 and Species_25 are also the same species, but are different morphs. Species_17 is for the purple flower morph, while Species_25 is for the white flower morph.

Refer to species_summary.csv for futher information.

=================================================================================================================

There are individual column entries, as well as rows that are largely all NaN, so be aware that any use of the this data will need to handle their presence. Some files contain rows that are all NaN except for the Experiment_ID and Species_ID.
