# Supplementary material for: Pollination in a new climate: Assessing the potential influence of flower temperature variation on insect pollinator behaviour
Source: PLoS One. 2018 Aug 1;13(8):e0200549. doi: 10.1371/journal.pone.0200549 (PMC6070230; doi:10.1371/journal.pone.0200549)
Supplement: S1 Table — Raw data of Flower temperature measurement is in .csv format. Details of each file provided in README file. (ZIP) [file pone.0200549.s001.zip › Supplimentary_TableS1_RAW data/Species_28.csv]

760	28	17.759	19.191	19.153	NaN	19.04	1.4319999999999986	1.3939999999999984	NaN	1.2809999999999988
760	28	18.395	19.541	18.5	NaN	19.671	1.1460000000000008	0.10500000000000043	NaN	1.2759999999999998
760	28	18.622	19.707	18.849	NaN	20.114	1.0850000000000009	0.2270000000000003	NaN	1.4920000000000009
760	28	19.118	20.286	19.531	NaN	20.824	1.1680000000000028	0.41300000000000026	NaN	1.706000000000003
760	28	19.072	20.123	20.114	NaN	20.756	1.051000000000002	1.0420000000000016	NaN	1.684000000000001
760	28	19.325	20.428	21.118	NaN	21.586	1.1030000000000015	1.7929999999999993	NaN	2.2609999999999992
760	28	19.403	20.574	21.393	NaN	22.205	1.171000000000003	1.990000000000002	NaN	2.8019999999999996
760	28	19.647	21.399	21.86	NaN	21.992	1.7520000000000024	2.213000000000001	NaN	2.3450000000000024
760	28	19.857	21.171	21.668	NaN	23.023	1.314	1.811	NaN	3.1660000000000004
760	28	19.911	21.501	21.807	NaN	22.778	1.5899999999999999	1.8959999999999972	NaN	2.8669999999999973
760	28	20.34	22.521	22.679	NaN	23.856	2.181000000000001	2.3389999999999986	NaN	3.516000000000002
760	28	20.556	21.993	22.479	NaN	24.292	1.4369999999999976	1.9229999999999983	NaN	3.7360000000000007
760	28	20.598	22.525	22.684	NaN	23.725	1.9269999999999996	2.086000000000002	NaN	3.1270000000000024
760	28	20.888	22.138	22.676	NaN	24.122	1.25	1.7879999999999967	NaN	3.233999999999998
760	28	20.888	23.037	23.56	NaN	23.832	2.1489999999999974	2.671999999999997	NaN	2.943999999999999
760	28	21.153	22.436	21.843	NaN	24.745	1.2830000000000013	0.6900000000000013	NaN	3.5920000000000023
760	28	20.948	22.357	22.532	NaN	24.381	1.408999999999999	1.5839999999999996	NaN	3.433
760	28	21.124	22.48	21.958	NaN	25.006	1.3560000000000016	0.8339999999999996	NaN	3.8820000000000014
760	28	22.416	20.81	20.579	NaN	22.125	-1.6060000000000016	-1.8369999999999997	NaN	-0.29100000000000037
760	28	22.029	20.821	20.473	NaN	20.828	-1.2079999999999984	-1.556000000000001	NaN	-1.2010000000000005
760	28	21.436	23.827	23.957	NaN	23.906	2.391000000000002	2.521000000000001	NaN	2.469999999999999
760	28	21.925	25.274	28.164	NaN	26.177	3.349	6.239000000000001	NaN	4.251999999999999
760	28	22.267	28.461	30.292	NaN	26.474	6.193999999999999	8.025000000000002	NaN	4.207000000000001
760	28	23.015	24.822	24.318	NaN	26.832	1.8069999999999986	1.3030000000000008	NaN	3.817
760	28	23.29	27.042	28.158	NaN	27.369	3.7520000000000024	4.868000000000002	NaN	4.079000000000001
760	28	22.666	24.933	27.22	NaN	25.267	2.2669999999999995	4.5539999999999985	NaN	2.600999999999999
760	28	22.61	25.407	26.595	NaN	24.905	2.7970000000000006	3.9849999999999994	NaN	2.2950000000000017
760	28	23.74	27.562	28.189	NaN	26.977	3.8220000000000027	4.449000000000002	NaN	3.237000000000002
760	28	24.621	26.431	26.635	NaN	28.489	1.8100000000000023	2.014000000000003	NaN	3.868000000000002
760	28	23.997	26.477	26.967	NaN	26.785	2.4800000000000004	2.969999999999999	NaN	2.7880000000000003
760	28	23.724	26.031	26.874	NaN	26.227	2.3069999999999986	3.1499999999999986	NaN	2.503
760	28	24.182	26.734	29.012	NaN	27.751	2.552000000000003	4.830000000000002	NaN	3.5690000000000026
760	28	23.493	27.176	26.414	NaN	25.44	3.683	2.921000000000003	NaN	1.9470000000000027
760	28	23.337	27.352	29.214	NaN	25.644	4.015000000000001	5.876999999999999	NaN	2.3069999999999986
760	28	23.671	26.833	27.407	NaN	25.545	3.161999999999999	3.7360000000000007	NaN	1.8740000000000023
760	28	24.04	28.882	29.291	NaN	26.257	4.842000000000002	5.251000000000001	NaN	2.2170000000000023
760	28	24.333	26.289	27.653	NaN	26.501	1.956000000000003	3.3200000000000003	NaN	2.168000000000003
760	28	24.373	26.56	27.271	NaN	27.012	2.1869999999999976	2.8979999999999997	NaN	2.6389999999999993
760	28	25.229	28.512	29.737	NaN	29.018	3.2830000000000013	4.507999999999999	NaN	3.7890000000000015
760	28	24.255	26.132	27.258	NaN	26.384	1.8770000000000024	3.003	NaN	2.1290000000000013
760	28	25.328	27.74	28.557	NaN	28.487	2.411999999999999	3.228999999999999	NaN	3.158999999999999
760	28	25.309	26.551	25.682	NaN	28.223	1.2419999999999973	0.37299999999999756	NaN	2.913999999999998
760	28	24.49	25.819	26.124	NaN	26.806	1.3290000000000006	1.6340000000000003	NaN	2.3160000000000025
760	28	24.722	26.672	27.32	NaN	27.138	1.9499999999999993	2.597999999999999	NaN	2.4160000000000004
760	28	25.583	26.689	25.712	NaN	28.344	1.1060000000000016	0.12900000000000134	NaN	2.761000000000003
760	28	25.327	27.502	28.964	NaN	29.273	2.174999999999997	3.636999999999997	NaN	3.945999999999998
760	28	25.758	26.862	28.13	NaN	30.181	1.1039999999999992	2.372	NaN	4.423000000000002
760	28	25.666	27.124	25.933	NaN	31.069	1.4579999999999984	0.26699999999999946	NaN	5.402999999999999
760	28	25.699	26.81	26.293	NaN	31.61	1.110999999999997	0.5939999999999976	NaN	5.910999999999998
760	28	25.729	27.641	26.898	NaN	31.462	1.911999999999999	1.1690000000000005	NaN	5.7330000000000005
760	28	26.151	27.556	26.42	NaN	31.67	1.4050000000000011	0.2690000000000019	NaN	5.519000000000002
760	28	26.012	27.707	27.527	NaN	31.418	1.6950000000000003	1.5150000000000006	NaN	5.405999999999999
760	28	25.096	27.003	27.039	NaN	28.986	1.907	1.9430000000000014	NaN	3.8900000000000006
760	28	25.722	27.08	25.435	NaN	29.916	1.357999999999997	-0.2870000000000026	NaN	4.193999999999999
760	28	25.66	28.521	27.991	NaN	30.993	2.8610000000000007	2.3309999999999995	NaN	5.332999999999998
760	28	25.606	26.875	24.872	NaN	30.699	1.2689999999999984	-0.7340000000000018	NaN	5.093
760	28	25.33	27.282	27.157	NaN	29.584	1.9520000000000017	1.8270000000000017	NaN	4.254000000000001
760	28	24.981	28.682	26.645	NaN	29.096	3.700999999999997	1.663999999999998	NaN	4.114999999999998
760	28	25.263	28.418	26.816	NaN	28.086	3.1549999999999976	1.5529999999999973	NaN	2.822999999999997
760	28	25.312	27.137	26.583	NaN	30.27	1.8249999999999993	1.2709999999999972	NaN	4.957999999999998
760	28	25.176	27.216	25.2	NaN	28.113	2.0400000000000027	0.02400000000000091	NaN	2.937000000000001
760	28	24.962	26.334	24.005	NaN	28.29	1.3719999999999999	-0.9570000000000007	NaN	3.3279999999999994
760	28	24.591	26.621	25.181	NaN	27.431	2.0299999999999976	0.5899999999999999	NaN	2.84
760	28	24.807	27.056	24.119	NaN	28.86	2.2490000000000023	-0.6879999999999988	NaN	4.053000000000001
760	28	24.241	26.005	24.833	NaN	30.357	1.7639999999999993	0.5919999999999987	NaN	6.116
760	28	24.395	25.978	23.689	NaN	28.748	1.583000000000002	-0.7059999999999995	NaN	4.3530000000000015
760	28	24.139	25.339	23.283	NaN	27.284	1.1999999999999993	-0.8559999999999981	NaN	3.1449999999999996
760	28	24.24	25.441	23.354	NaN	29.538	1.2010000000000005	-0.8859999999999992	NaN	5.298000000000002
760	28	23.983	25.422	23.808	NaN	30.17	1.439	-0.1750000000000007	NaN	6.187000000000001
760	28	23.952	25.918	23.818	NaN	30.787	1.9659999999999975	-0.13400000000000034	NaN	6.834999999999997
760	28	23.905	24.991	22.805	NaN	29.26	1.0859999999999985	-1.1000000000000014	NaN	5.355
760	28	23.636	25.3	23.296	NaN	28.342	1.6640000000000015	-0.33999999999999986	NaN	4.7059999999999995
760	28	23.221	24.339	22.715	NaN	29.926	1.1179999999999986	-0.5060000000000002	NaN	6.704999999999998
760	28	23.242	25.319	22.965	NaN	28.817	2.076999999999998	-0.277000000000001	NaN	5.574999999999999
760	28	23.493	24.816	22.615	NaN	30.671	1.3230000000000004	-0.8780000000000001	NaN	7.178000000000001
760	28	23.339	24.627	22.48	NaN	29.304	1.2880000000000003	-0.8589999999999982	NaN	5.965
760	28	23.377	24.871	22.385	NaN	29.883	1.4939999999999998	-0.9919999999999973	NaN	6.506
760	28	23.357	25.095	22.666	NaN	30.445	1.7379999999999995	-0.690999999999999	NaN	7.088000000000001
760	28	23.15	24.368	21.895	NaN	29.675	1.218	-1.254999999999999	NaN	6.525000000000002
760	28	22.341	23.7	21.497	NaN	27.983	1.3589999999999982	-0.8440000000000012	NaN	5.6419999999999995
760	28	22.263	23.737	21.347	NaN	27.198	1.4739999999999966	-0.9160000000000004	NaN	4.934999999999999
760	28	22.126	23.561	21.227	NaN	27.601	1.4349999999999987	-0.8990000000000009	NaN	5.474999999999998
760	28	22.222	23.679	20.951	NaN	27.523	1.4569999999999972	-1.2710000000000008	NaN	5.300999999999998
760	28	22.813	21.199	19.164	NaN	26.038	-1.6139999999999972	-3.6489999999999974	NaN	3.2250000000000014
760	28	21.852	23.206	21.195	NaN	28.733	1.3539999999999992	-0.657	NaN	6.881
760	28	21.852	22.924	20.217	NaN	26.627	1.0719999999999992	-1.6350000000000016	NaN	4.774999999999999
760	28	21.385	22.57	20.158	NaN	25.297	1.1849999999999987	-1.2270000000000003	NaN	3.911999999999999
760	28	20.994	22.028	19.884	NaN	23.752	1.033999999999999	-1.1099999999999994	NaN	2.757999999999999
760	28	20.445	19.363	19.281	NaN	22.62	-1.0820000000000007	-1.1640000000000015	NaN	2.1750000000000007
760	28	20.093	18.913	19.302	NaN	22.319	-1.1799999999999997	-0.7910000000000004	NaN	2.225999999999999
760	28	20.053	18.978	19.165	NaN	22.351	-1.0749999999999993	-0.8880000000000017	NaN	2.2979999999999983
760	28	19.839	18.808	18.805	NaN	21.647	-1.0309999999999988	-1.033999999999999	NaN	1.8079999999999998
760	28	18.153	19.237	19.523	NaN	20.451	1.0839999999999996	1.370000000000001	NaN	2.298000000000002
760	28	18.251	19.701	20.636	NaN	20.52	1.4499999999999993	2.384999999999998	NaN	2.2689999999999984
760	28	19.461	20.537	21.982	NaN	22.262	1.0760000000000005	2.521000000000001	NaN	2.801000000000002
760	28	19.598	20.909	21.231	NaN	22.039	1.311	1.6330000000000027	NaN	2.4410000000000025
760	28	19.814	21.206	22.296	NaN	22.631	1.3919999999999995	2.4819999999999993	NaN	2.817
760	28	20.781	18.54	18.473	NaN	19.829	-2.2409999999999997	-2.308	NaN	-0.9519999999999982
760	28	19.872	21.346	21.531	NaN	21.908	1.4740000000000002	1.658999999999999	NaN	2.0360000000000014
760	28	20.21	21.972	22.231	NaN	22.001	1.7620000000000005	2.021000000000001	NaN	1.7910000000000004
760	28	20.302	21.821	22.213	NaN	21.976	1.519000000000002	1.9110000000000014	NaN	1.6739999999999995
760	28	21.047	26.794	25.629	NaN	24.488	5.747	4.582000000000001	NaN	3.440999999999999
760	28	22.018	24.409	25.536	NaN	25.849	2.3909999999999982	3.5180000000000007	NaN	3.8309999999999995
760	28	21.494	25.315	26.419	NaN	24.533	3.8210000000000015	4.925000000000001	NaN	3.0390000000000015
760	28	22.104	26.085	23.87	NaN	24.8	3.9810000000000016	1.7660000000000018	NaN	2.6960000000000015
760	28	22.489	24.692	26.227	NaN	24.654	2.2029999999999994	3.7379999999999995	NaN	2.164999999999999
760	28	23.099	24.272	24.511	NaN	26.677	1.1729999999999983	1.411999999999999	NaN	3.5779999999999994
760	28	22.667	21.411	20.768	NaN	24.265	-1.2560000000000002	-1.899000000000001	NaN	1.597999999999999
760	28	22.573	24.518	24.762	NaN	24.588	1.9450000000000003	2.189	NaN	2.0150000000000006
760	28	23.196	24.678	22.691	NaN	24.597	1.4819999999999993	-0.5050000000000026	NaN	1.4009999999999998
760	28	22.421	25.057	26.345	NaN	25.047	2.6359999999999992	3.9239999999999995	NaN	2.6260000000000012
760	28	23.601	26.835	27.521	NaN	27.282	3.2340000000000018	3.9200000000000017	NaN	3.681000000000001
760	28	24.078	26.868	30.004	NaN	28.534	2.789999999999999	5.926000000000002	NaN	4.4559999999999995
760	28	24.329	26.187	23.553	NaN	29.811	1.8580000000000005	-0.7759999999999998	NaN	5.481999999999999
760	28	23.94	25.222	26.932	NaN	27.71	1.282	2.9919999999999973	NaN	3.7699999999999996
760	28	23.647	25.626	24.99	NaN	26.353	1.9790000000000028	1.343	NaN	2.706000000000003
760	28	24.701	26.277	24.245	NaN	29.323	1.5760000000000005	-0.4559999999999995	NaN	4.622
760	28	25.037	26.401	26.859	NaN	30.232	1.3640000000000008	1.8220000000000027	NaN	5.195
760	28	24.314	26.671	26.871	NaN	28.69	2.3569999999999993	2.5569999999999986	NaN	4.376000000000001
760	28	25.045	26.489	27.812	NaN	28.757	1.443999999999999	2.7669999999999995	NaN	3.7119999999999997
760	28	25.271	26.68	26.792	NaN	30.578	1.408999999999999	1.5210000000000008	NaN	5.306999999999999
760	28	25.427	27.421	29.769	NaN	31.89	1.9939999999999998	4.341999999999999	NaN	6.463000000000001
760	28	25.058	26.287	25.332	NaN	28.737	1.2289999999999992	0.2740000000000009	NaN	3.6789999999999985
760	28	25.328	26.419	26.134	NaN	29.518	1.091000000000001	0.8060000000000009	NaN	4.190000000000001
760	28	24.53	26.139	28.052	NaN	27.239	1.6089999999999982	3.5219999999999985	NaN	2.7089999999999996
760	28	25.214	26.657	27.014	NaN	29.489	1.4430000000000014	1.8000000000000007	NaN	4.275000000000002
760	28	25.097	26.126	27.877	NaN	30.65	1.029	2.7799999999999976	NaN	5.552999999999997
760	28	25.606	27.578	28.126	NaN	31.868	1.9719999999999978	2.5199999999999996	NaN	6.261999999999997
760	28	25.565	26.973	24.512	NaN	30.556	1.4079999999999977	-1.0530000000000008	NaN	4.991
760	28	24.276	27.169	27.637	NaN	27.566	2.8930000000000007	3.3610000000000007	NaN	3.289999999999999
760	28	24.336	27.417	26.105	NaN	26.737	3.081000000000003	1.769000000000002	NaN	2.401
760	28	24.491	26.521	27.386	NaN	26.324	2.030000000000001	2.8949999999999996	NaN	1.833000000000002
760	28	24.861	27.818	27.75	NaN	28.029	2.9570000000000007	2.8889999999999993	NaN	3.1679999999999993
760	28	25.026	26.342	28.44	NaN	30.043	1.315999999999999	3.4140000000000015	NaN	5.0169999999999995
760	28	24.492	26.913	28.725	NaN	28.476	2.4209999999999994	4.2330000000000005	NaN	3.983999999999998
760	28	25.135	27.107	28.678	NaN	30.151	1.9719999999999978	3.5429999999999993	NaN	5.015999999999998
760	28	24.96	26.725	26.98	NaN	30.63	1.7650000000000006	2.0199999999999996	NaN	5.669999999999998
760	28	25.37	29.156	29.139	NaN	30.144	3.785999999999998	3.7689999999999984	NaN	4.773999999999997
760	28	24.626	27.534	30.02	NaN	28.091	2.9079999999999977	5.393999999999998	NaN	3.465
760	28	25.468	27.137	28.439	NaN	30.693	1.6690000000000005	2.971	NaN	5.225000000000001
760	28	25.018	27.04	28.915	NaN	28.968	2.0219999999999985	3.8969999999999985	NaN	3.9499999999999993
760	28	25.292	28.738	29.435	NaN	30.512	3.445999999999998	4.142999999999997	NaN	5.219999999999999
760	28	25.536	28.03	29.945	NaN	31.303	2.4939999999999998	4.408999999999999	NaN	5.7669999999999995
760	28	25.566	27.437	24.878	NaN	29.91	1.8710000000000022	-0.6879999999999988	NaN	4.344000000000001
760	28	25.38	27.386	26.782	NaN	29.01	2.0060000000000002	1.402000000000001	NaN	3.6300000000000026
760	28	25.37	28.156	28.488	NaN	29.124	2.785999999999998	3.1179999999999986	NaN	3.753999999999998
760	28	25.143	26.942	29.058	NaN	29.578	1.7989999999999995	3.914999999999999	NaN	4.434999999999999
760	28	24.745	27.509	28.619	NaN	28.671	2.7639999999999993	3.8739999999999988	NaN	3.9259999999999984
760	28	24.907	27.468	29.478	NaN	30.366	2.561	4.5710000000000015	NaN	5.459
760	28	25.214	28.755	29.544	NaN	30.938	3.5410000000000004	4.330000000000002	NaN	5.724
760	28	25.042	29.023	30.955	NaN	30.293	3.980999999999998	5.912999999999997	NaN	5.250999999999998
760	28	25.546	28.411	24.924	NaN	30.297	2.865000000000002	-0.6219999999999999	NaN	4.751000000000001
760	28	25.313	27.621	28.21	NaN	30.158	2.308	2.897000000000002	NaN	4.845000000000002
760	28	25.234	27.797	29.244	NaN	29.55	2.562999999999999	4.009999999999998	NaN	4.315999999999999
760	28	25.41	27.304	26.143	NaN	30.895	1.8939999999999984	0.7330000000000005	NaN	5.484999999999999
760	28	24.845	25.922	23.128	NaN	27.394	1.0770000000000017	-1.7169999999999987	NaN	2.5489999999999995
760	28	24.397	26.975	22.561	NaN	26.083	2.578000000000003	-1.8359999999999985	NaN	1.686
760	28	24.73	26.534	26.633	NaN	28.969	1.8039999999999985	1.9029999999999987	NaN	4.239000000000001
760	28	24.473	28.045	29.827	NaN	28.272	3.5720000000000027	5.354000000000003	NaN	3.7989999999999995
760	28	25.108	28.39	27.662	NaN	29.638	3.282	2.5539999999999985	NaN	4.530000000000001
760	28	25.141	28.383	29.072	NaN	31.044	3.242000000000001	3.931000000000001	NaN	5.903000000000002
760	28	25.04	26.419	25.828	NaN	29.371	1.3790000000000013	0.7880000000000003	NaN	4.3309999999999995
760	28	24.802	27.393	29.218	NaN	30.994	2.591000000000001	4.416	NaN	6.192
760	28	24.984	26.797	27.855	NaN	32.201	1.8129999999999988	2.8709999999999987	NaN	7.216999999999999
760	28	25.058	28.259	30.115	NaN	31.192	3.2010000000000005	5.056999999999999	NaN	6.134
760	28	24.764	26.525	27.476	NaN	31.894	1.7609999999999992	2.7119999999999997	NaN	7.129999999999999
760	28	24.396	26.614	25.841	NaN	28.407	2.218	1.4450000000000003	NaN	4.010999999999999
760	28	24.336	26.704	29.556	NaN	30.589	2.368000000000002	5.220000000000002	NaN	6.253
760	28	24.199	26.353	25.069	NaN	26.765	2.154	0.8699999999999974	NaN	2.565999999999999
760	28	23.557	27.413	28.146	NaN	26.222	3.8560000000000016	4.589000000000002	NaN	2.6650000000000027
760	28	24.363	26.489	27.036	NaN	27.744	2.1260000000000012	2.673000000000002	NaN	3.3810000000000002
760	28	24.337	27.32	27.953	NaN	27.433	2.9830000000000005	3.6159999999999997	NaN	3.096
760	28	24.874	28.529	28.099	NaN	29.564	3.655000000000001	3.2250000000000014	NaN	4.690000000000001
760	28	24.238	27.234	30.619	NaN	28.976	2.996000000000002	6.381	NaN	4.7379999999999995
760	28	24.262	26.83	26.235	NaN	27.369	2.567999999999998	1.972999999999999	NaN	3.1069999999999993
760	28	24.448	28.131	28.149	NaN	28.173	3.683	3.7010000000000005	NaN	3.724999999999998
760	28	24.238	26.669	28.969	NaN	28.021	2.431000000000001	4.731000000000002	NaN	3.7830000000000013
760	28	24.18	26.54	29.51	NaN	29.797	2.3599999999999994	5.330000000000002	NaN	5.617000000000001
760	28	24.55	28.273	29.347	NaN	30.008	3.722999999999999	4.797000000000001	NaN	5.457999999999998
760	28	24.492	27.666	30.558	NaN	31.421	3.1739999999999995	6.065999999999999	NaN	6.9289999999999985
760	28	24.355	26.759	29.88	NaN	31.896	2.404	5.524999999999999	NaN	7.541
760	28	24.024	26.084	25.996	NaN	28.892	2.0599999999999987	1.9719999999999978	NaN	4.8679999999999986
760	28	24.06	26.368	27.582	NaN	29.291	2.308	3.522000000000002	NaN	5.231000000000002
760	28	24.025	26.354	28.631	NaN	30.782	2.3290000000000006	4.606000000000002	NaN	6.7570000000000014
760	28	24.059	25.929	25.012	NaN	31.381	1.8699999999999974	0.9529999999999994	NaN	7.321999999999999
760	28	24.189	26.483	27.759	NaN	30.581	2.2940000000000005	3.5700000000000003	NaN	6.3919999999999995
760	28	23.943	26.278	28.677	NaN	30.824	2.3349999999999973	4.733999999999998	NaN	6.881
760	28	24.06	25.755	27.158	NaN	30.077	1.6950000000000003	3.0980000000000025	NaN	6.017000000000003
760	28	23.962	27.328	28.178	NaN	31.609	3.3659999999999997	4.216000000000001	NaN	7.647000000000002
760	28	23.924	25.998	26.282	NaN	29.634	2.0740000000000016	2.3580000000000005	NaN	5.710000000000001
760	28	24.021	26.233	27.838	NaN	31.488	2.2119999999999997	3.817	NaN	7.466999999999999
760	28	23.843	26.53	26.019	NaN	30.668	2.687000000000001	2.1759999999999984	NaN	6.824999999999999
760	28	23.737	26.21	29.272	NaN	31.703	2.4730000000000025	5.535	NaN	7.966000000000001
760	28	23.884	25.288	22.952	NaN	31.136	1.404	-0.9319999999999986	NaN	7.251999999999999
760	28	23.614	25.626	26.499	NaN	32.311	2.0120000000000005	2.884999999999998	NaN	8.697
760	28	23.843	25.792	27.474	NaN	31.081	1.9490000000000016	3.6310000000000002	NaN	7.2379999999999995
760	28	23.61	25.916	29.468	NaN	31.787	2.306000000000001	5.8580000000000005	NaN	8.177
760	28	23.412	24.577	24.337	NaN	29.346	1.1650000000000027	0.9250000000000007	NaN	5.934000000000001
760	28	23.278	24.845	27.63	NaN	29.75	1.5670000000000002	4.352	NaN	6.472000000000001
760	28	23.244	24.931	26.964	NaN	29.982	1.6870000000000012	3.719999999999999	NaN	6.7379999999999995
760	28	22.731	24.656	23.347	NaN	28.08	1.9249999999999972	0.6159999999999997	NaN	5.348999999999997
760	28	22.64	25.127	26.386	NaN	26.471	2.4869999999999983	3.7459999999999987	NaN	3.8309999999999995
760	28	22.436	24.599	25.772	NaN	25.693	2.1630000000000003	3.3359999999999985	NaN	3.2570000000000014
760	28	22.026	24.354	26.159	NaN	24.41	2.3279999999999994	4.132999999999999	NaN	2.3840000000000003
760	28	21.715	23.421	23.709	NaN	23.778	1.7059999999999995	1.9939999999999998	NaN	2.062999999999999
760	28	21.442	20.356	24.368	NaN	23.273	-1.0859999999999985	2.9259999999999984	NaN	1.8309999999999995
760	28	21.264	20.258	21.11	NaN	22.847	-1.0060000000000002	-0.15399999999999991	NaN	1.583000000000002
760	28	21.245	19.998	20.092	NaN	22.805	-1.2469999999999999	-1.1530000000000022	NaN	1.5599999999999987
760	28	21.049	19.848	19.949	NaN	22.806	-1.2010000000000005	-1.0999999999999979	NaN	1.7570000000000014
760	28	17.33	19.243	19.012	NaN	18.736	1.9130000000000003	1.6820000000000022	NaN	1.4060000000000024
760	28	17.583	18.752	18.171	NaN	17.733	1.1690000000000005	0.588000000000001	NaN	0.15000000000000213
760	28	17.797	19.341	19.131	NaN	18.777	1.5440000000000005	1.3339999999999996	NaN	0.9800000000000004
760	28	18.313	19.974	19.724	NaN	19.029	1.6610000000000014	1.4110000000000014	NaN	0.7160000000000011
760	28	18.657	20.949	20.06	NaN	19.057	2.2920000000000016	1.4029999999999987	NaN	0.3999999999999986
760	28	19.066	20.563	21.02	NaN	18.751	1.4969999999999999	1.9540000000000006	NaN	-0.3149999999999977
760	28	19.163	20.302	21.703	NaN	19.865	1.1389999999999993	2.539999999999999	NaN	0.7019999999999982
760	28	19.358	20.391	21.122	NaN	20.114	1.0329999999999977	1.7639999999999993	NaN	0.7560000000000002
760	28	19.592	21.127	21.92	NaN	20.175	1.5350000000000001	2.328000000000003	NaN	0.583000000000002
760	28	20.159	21.893	21.638	NaN	20.038	1.7340000000000018	1.4790000000000028	NaN	-0.12099999999999866
760	28	20.842	22.688	24.775	NaN	21.234	1.846	3.933	NaN	0.392000000000003
760	28	21.213	25.428	26.775	NaN	22.76	4.215	5.561999999999998	NaN	1.5470000000000006
760	28	21.702	24.007	26.719	NaN	25.187	2.3049999999999997	5.0169999999999995	NaN	3.4849999999999994
760	28	21.687	25.207	24.828	NaN	23.452	3.5199999999999996	3.1409999999999982	NaN	1.7650000000000006
760	28	22.033	25.441	27.016	NaN	23.37	3.4079999999999977	4.982999999999997	NaN	1.3369999999999997
760	28	21.944	26.608	28.058	NaN	23.167	4.6640000000000015	6.114000000000001	NaN	1.2230000000000025
760	28	22.814	28.987	28.722	NaN	24.426	6.172999999999998	5.908000000000001	NaN	1.6119999999999983
760	28	23.618	29.098	31.37	NaN	25.724	5.48	7.7520000000000024	NaN	2.1060000000000016
760	28	23.929	27.39	28.365	NaN	25.969	3.461000000000002	4.436	NaN	2.0400000000000027
760	28	24.458	30.081	32.44	NaN	28.14	5.623000000000001	7.981999999999999	NaN	3.682000000000002
760	28	25.391	29.844	29.616	NaN	25.971	4.453000000000003	4.225000000000001	NaN	0.5800000000000018
760	28	25.488	28.93	29.533	NaN	28.947	3.442	4.045000000000002	NaN	3.4589999999999996
760	28	25.978	28.86	30.758	NaN	30.866	2.881999999999998	4.779999999999998	NaN	4.887999999999998
760	28	26.309	29.107	29.614	NaN	27.433	2.7979999999999983	3.3049999999999997	NaN	1.1239999999999988
760	28	26.644	28.012	28.388	NaN	26.201	1.368000000000002	1.7440000000000033	NaN	-0.44299999999999784
760	28	26.488	27.512	26.861	NaN	26.005	1.024000000000001	0.3730000000000011	NaN	-0.48300000000000054
760	28	26.92	30.127	30.857	NaN	29.7	3.206999999999997	3.9369999999999976	NaN	2.7799999999999976
760	28	27.679	29.273	29.699	NaN	27.511	1.5940000000000012	2.020000000000003	NaN	-0.16799999999999926
760	28	28.035	30.43	30.226	NaN	29.486	2.3949999999999996	2.190999999999999	NaN	1.4510000000000005
760	28	28.616	31.423	30.699	NaN	31.925	2.8069999999999986	2.083000000000002	NaN	3.309000000000001
760	28	29.054	30.207	27.898	NaN	27.719	1.1530000000000022	-1.1559999999999988	NaN	-1.3349999999999973
760	28	29.144	30.177	29.926	NaN	28.527	1.0330000000000013	0.782	NaN	-0.6169999999999973
760	28	29.205	30.508	30.947	NaN	28.912	1.3030000000000008	1.7420000000000009	NaN	-0.29299999999999926
760	28	29.477	31.751	33.553	NaN	31.441	2.274000000000001	4.075999999999997	NaN	1.9639999999999986
760	28	30.26	31.374	33.24	NaN	33.416	1.1139999999999972	2.9800000000000004	NaN	3.1559999999999953
760	28	30.435	32.384	32.098	NaN	30.279	1.9490000000000016	1.6630000000000003	NaN	-0.1559999999999988
760	28	30.561	31.818	33.045	NaN	31.575	1.2570000000000014	2.4840000000000018	NaN	1.0139999999999993
760	28	30.669	31.778	33.777	NaN	30.459	1.1089999999999982	3.1080000000000005	NaN	-0.21000000000000085
760	28	30.805	31.886	32.698	NaN	33.694	1.0809999999999995	1.8930000000000007	NaN	2.889000000000003
760	28	31.349	33.012	32.074	NaN	31.868	1.6630000000000003	0.7249999999999979	NaN	0.5189999999999984
760	28	31.401	33.089	35.274	NaN	34.931	1.6879999999999988	3.873000000000001	NaN	3.5299999999999976
760	28	31.976	35.107	34.816	NaN	36.801	3.1310000000000002	2.8400000000000034	NaN	4.825000000000003
760	28	33.388	29.71	30.735	NaN	29.182	-3.6779999999999973	-2.6529999999999987	NaN	-4.2059999999999995
760	28	32.443	33.827	36.288	NaN	32.885	1.3840000000000003	3.844999999999999	NaN	0.44200000000000017
760	28	33.078	35.551	35.597	NaN	35.176	2.472999999999999	2.5189999999999984	NaN	2.097999999999999
760	28	33.282	34.381	32.551	NaN	33.396	1.0990000000000038	-0.7309999999999945	NaN	0.11400000000000432
760	28	33.128	34.529	34.736	NaN	33.38	1.4010000000000034	1.607999999999997	NaN	0.25200000000000244
760	28	33.42	34.873	35.651	NaN	36.584	1.4529999999999959	2.2310000000000016	NaN	3.1640000000000015
760	28	33.577	35.378	36.006	NaN	36.358	1.801000000000002	2.429000000000002	NaN	2.780999999999999
760	28	33.712	34.822	37.182	NaN	34.357	1.1099999999999994	3.469999999999999	NaN	0.644999999999996
760	28	34.079	35.091	36.01	NaN	34.399	1.0120000000000005	1.9309999999999974	NaN	0.3200000000000003
760	28	34.2	35.403	35.775	NaN	37.531	1.2029999999999959	1.5749999999999957	NaN	3.330999999999996
760	28	34.355	35.453	37.586	NaN	34.39	1.098000000000006	3.2310000000000016	NaN	0.035000000000003695
760	28	34.927	36.284	39.726	NaN	37.377	1.3569999999999993	4.7989999999999995	NaN	2.450000000000003
760	28	34.741	35.838	36.469	NaN	36.791	1.0970000000000013	1.7280000000000015	NaN	2.049999999999997
760	28	35.014	36.392	37.637	NaN	35.89	1.3780000000000001	2.6229999999999976	NaN	0.8759999999999977
