# Supplementary material for: Pollination in a new climate: Assessing the potential influence of flower temperature variation on insect pollinator behaviour
Source: PLoS One. 2018 Aug 1;13(8):e0200549. doi: 10.1371/journal.pone.0200549 (PMC6070230; doi:10.1371/journal.pone.0200549)
Supplement: S1 Table — Raw data of Flower temperature measurement is in .csv format. Details of each file provided in README file. (ZIP) [file pone.0200549.s001.zip › Supplimentary_TableS1_RAW data/Species_14.csv]

716	14	20.545	27.46	26.642	NaN	NaN	6.914999999999999	6.096999999999998	NaN	NaN
716	14	21.046	26.388	27.352	NaN	NaN	5.342000000000002	6.306000000000001	NaN	NaN
716	14	19.835	21.715	21.106	NaN	NaN	1.879999999999999	1.2710000000000008	NaN	NaN
716	14	20.361	23.319	24.963	NaN	NaN	2.9579999999999984	4.602	NaN	NaN
716	14	20.702	23.732	25.018	NaN	NaN	3.0299999999999976	4.315999999999999	NaN	NaN
716	14	20.324	22.968	22.485	NaN	NaN	2.6439999999999984	2.160999999999998	NaN	NaN
716	14	20.18	23.059	23.421	NaN	NaN	2.8790000000000013	3.2409999999999997	NaN	NaN
716	14	20.553	23.145	22.504	NaN	NaN	2.5919999999999987	1.9510000000000005	NaN	NaN
716	14	20.167	18.986	19.049	NaN	NaN	-1.181000000000001	-1.118000000000002	NaN	NaN
716	14	20.007	21.246	21.382	NaN	NaN	1.2389999999999972	1.375	NaN	NaN
716	14	20.07	22.026	23.637	NaN	NaN	1.9559999999999995	3.567	NaN	NaN
716	14	20.437	22.94	24.799	NaN	NaN	2.503	4.361999999999998	NaN	NaN
716	14	19.99	22.066	21.426	NaN	NaN	2.0760000000000005	1.436	NaN	NaN
716	14	20.081	22.724	23.376	NaN	NaN	2.6430000000000007	3.2950000000000017	NaN	NaN
716	14	20.499	23.301	23.592	NaN	NaN	2.8019999999999996	3.093	NaN	NaN
716	14	20.242	22.219	22.697	NaN	NaN	1.9770000000000003	2.4549999999999983	NaN	NaN
716	14	20.03	18.679	19.179	NaN	NaN	-1.3510000000000026	-0.8510000000000026	NaN	NaN
716	14	19.598	18.444	18.445	NaN	NaN	-1.154	-1.1529999999999987	NaN	NaN
716	14	19.352	21.388	23.062	NaN	NaN	2.0360000000000014	3.710000000000001	NaN	NaN
716	14	13.565	14.88	16.461	NaN	NaN	1.3150000000000013	2.895999999999999	NaN	NaN
716	14	14.084	16.786	17.786	NaN	NaN	2.7020000000000017	3.7020000000000017	NaN	NaN
716	14	14.796	13.334	16.616	NaN	NaN	-1.4619999999999997	1.8200000000000003	NaN	NaN
716	14	15.456	14.405	15.495	NaN	NaN	-1.0510000000000002	0.0389999999999997	NaN	NaN
716	14	15.291	13.4	13.823	NaN	NaN	-1.891	-1.468	NaN	NaN
716	14	14.725	16.213	16.657	NaN	NaN	1.4880000000000013	1.9320000000000004	NaN	NaN
716	14	16.924	15.771	16.884	NaN	NaN	-1.1529999999999987	-0.03999999999999915	NaN	NaN
716	14	16.585	15.281	15.436	NaN	NaN	-1.3040000000000003	-1.149000000000001	NaN	NaN
716	14	17.781	15.66	16.175	NaN	NaN	-2.1209999999999987	-1.605999999999998	NaN	NaN
716	14	19.354	17.523	19.319	NaN	NaN	-1.8309999999999995	-0.03500000000000014	NaN	NaN
716	14	19.1	20.523	21.132	NaN	NaN	1.4229999999999983	2.032	NaN	NaN
716	14	20.064	18.999	20.164	NaN	NaN	-1.0650000000000013	0.10000000000000142	NaN	NaN
716	14	20.18	22.07	21.562	NaN	NaN	1.8900000000000006	1.3820000000000014	NaN	NaN
716	14	20.949	18.697	22.794	NaN	NaN	-2.2520000000000024	1.8449999999999989	NaN	NaN
716	14	20.362	17.682	17.848	NaN	NaN	-2.6799999999999997	-2.5139999999999993	NaN	NaN
716	14	20.223	17.08	18.774	NaN	NaN	-3.1430000000000007	-1.448999999999998	NaN	NaN
716	14	19.866	18.598	19.713	NaN	NaN	-1.2680000000000007	-0.1529999999999987	NaN	NaN
716	14	20.656	18.941	19.937	NaN	NaN	-1.7149999999999999	-0.7189999999999976	NaN	NaN
716	14	20.323	19.166	21.307	NaN	NaN	-1.157	0.9839999999999982	NaN	NaN
716	14	21.561	20.119	22.628	NaN	NaN	-1.4420000000000002	1.0670000000000002	NaN	NaN
716	14	21.47	22.804	24.05	NaN	NaN	1.3339999999999996	2.580000000000002	NaN	NaN
716	14	23.11	22.017	24.438	NaN	NaN	-1.093	1.3279999999999994	NaN	NaN
716	14	23.332	24.676	26.539	NaN	NaN	1.3439999999999976	3.2070000000000007	NaN	NaN
716	14	23.075	20.39	21.029	NaN	NaN	-2.6849999999999987	-2.0459999999999994	NaN	NaN
716	14	23.154	24.606	26.078	NaN	NaN	1.4520000000000017	2.9239999999999995	NaN	NaN
716	14	22.416	18.685	19.669	NaN	NaN	-3.7310000000000016	-2.747	NaN	NaN
716	14	22.915	24.243	25.665	NaN	NaN	1.3279999999999994	2.75	NaN	NaN
716	14	23.323	25.368	26.23	NaN	NaN	2.044999999999998	2.907	NaN	NaN
716	14	23.611	27.268	26.976	NaN	NaN	3.657	3.3649999999999984	NaN	NaN
716	14	23.119	26.505	26.383	NaN	NaN	3.3859999999999992	3.2639999999999993	NaN	NaN
716	14	22.517	20.868	21.313	NaN	NaN	-1.649000000000001	-1.2040000000000006	NaN	NaN
716	14	22.568	27.825	26.887	NaN	NaN	5.256999999999998	4.318999999999999	NaN	NaN
716	14	23.139	21.945	22.857	NaN	NaN	-1.193999999999999	-0.28200000000000003	NaN	NaN
716	14	22.212	26.107	24.102	NaN	NaN	3.8949999999999996	1.8900000000000006	NaN	NaN
716	14	23.212	27.315	27.334	NaN	NaN	4.1030000000000015	4.122	NaN	NaN
716	14	23.668	27.608	25.573	NaN	NaN	3.9400000000000013	1.9050000000000011	NaN	NaN
716	14	24.174	27.929	27.165	NaN	NaN	3.754999999999999	2.9909999999999997	NaN	NaN
716	14	23.99	27.499	26.785	NaN	NaN	3.5090000000000003	2.7950000000000017	NaN	NaN
716	14	24.196	29.774	27.169	NaN	NaN	5.577999999999999	2.972999999999999	NaN	NaN
716	14	24.793	29.681	27.414	NaN	NaN	4.888000000000002	2.621000000000002	NaN	NaN
716	14	24.726	27.252	24.993	NaN	NaN	2.526	0.26699999999999946	NaN	NaN
716	14	23.807	22.697	23.193	NaN	NaN	-1.1099999999999994	-0.6139999999999972	NaN	NaN
716	14	23.694	26.333	28.021	NaN	NaN	2.6389999999999993	4.327000000000002	NaN	NaN
716	14	23.883	28.489	28.062	NaN	NaN	4.606000000000002	4.179000000000002	NaN	NaN
716	14	24.414	30.656	29.455	NaN	NaN	6.241999999999997	5.040999999999997	NaN	NaN
716	14	24.189	22.041	22.389	NaN	NaN	-2.1479999999999997	-1.8000000000000007	NaN	NaN
716	14	24.221	26.924	27.742	NaN	NaN	2.7029999999999994	3.521000000000001	NaN	NaN
716	14	23.332	26.374	24.993	NaN	NaN	3.041999999999998	1.6609999999999978	NaN	NaN
716	14	23.964	28.786	29.011	NaN	NaN	4.822000000000003	5.047000000000001	NaN	NaN
716	14	24.372	29.202	28.629	NaN	NaN	4.830000000000002	4.2570000000000014	NaN	NaN
716	14	24.753	28.305	28.813	NaN	NaN	3.5519999999999996	4.059999999999999	NaN	NaN
716	14	24.897	29.173	28.752	NaN	NaN	4.276	3.8550000000000004	NaN	NaN
716	14	24.572	26.616	27.198	NaN	NaN	2.0440000000000005	2.6260000000000012	NaN	NaN
716	14	24.67	29.599	29.06	NaN	NaN	4.9289999999999985	4.389999999999997	NaN	NaN
716	14	24.535	28.85	28.771	NaN	NaN	4.315000000000001	4.236000000000001	NaN	NaN
716	14	24.579	27.7	26.088	NaN	NaN	3.1209999999999987	1.5090000000000003	NaN	NaN
716	14	24.608	29.703	29.55	NaN	NaN	5.094999999999999	4.942	NaN	NaN
716	14	24.906	30.118	29.878	NaN	NaN	5.212	4.972000000000001	NaN	NaN
716	14	25.12	29.418	29.49	NaN	NaN	4.297999999999998	4.369999999999997	NaN	NaN
716	14	24.797	29.824	30.535	NaN	NaN	5.027000000000001	5.7379999999999995	NaN	NaN
716	14	24.789	25.814	26.109	NaN	NaN	1.0249999999999986	1.3200000000000003	NaN	NaN
716	14	23.783	24.89	24.372	NaN	NaN	1.1069999999999993	0.5889999999999986	NaN	NaN
716	14	24.005	26.912	28.274	NaN	NaN	2.907	4.269000000000002	NaN	NaN
716	14	24.57	26.705	29.039	NaN	NaN	2.134999999999998	4.469000000000001	NaN	NaN
716	14	24.367	27.44	28.784	NaN	NaN	3.0730000000000004	4.416999999999998	NaN	NaN
716	14	24.533	26.842	30.237	NaN	NaN	2.3089999999999975	5.703999999999997	NaN	NaN
716	14	24.338	27.744	28.48	NaN	NaN	3.405999999999999	4.1419999999999995	NaN	NaN
716	14	23.986	22.072	22.613	NaN	NaN	-1.9140000000000015	-1.373000000000001	NaN	NaN
716	14	23.461	22.201	22.093	NaN	NaN	-1.259999999999998	-1.3679999999999986	NaN	NaN
716	14	23.636	26.527	27.035	NaN	NaN	2.891000000000002	3.399000000000001	NaN	NaN
716	14	23.822	27.567	28.628	NaN	NaN	3.745000000000001	4.806000000000001	NaN	NaN
716	14	23.983	22.164	23.995	NaN	NaN	-1.818999999999999	0.012000000000000455	NaN	NaN
716	14	23.474	21.964	22.476	NaN	NaN	-1.5100000000000016	-0.9980000000000011	NaN	NaN
716	14	23.412	21.112	21.601	NaN	NaN	-2.3000000000000007	-1.811	NaN	NaN
716	14	22.864	25.539	24.535	NaN	NaN	2.6750000000000007	1.6709999999999994	NaN	NaN
716	14	23.227	26.038	28.537	NaN	NaN	2.811	5.309999999999999	NaN	NaN
716	14	23.55	26.042	27.571	NaN	NaN	2.492000000000001	4.021000000000001	NaN	NaN
716	14	23.945	25.059	27.353	NaN	NaN	1.1140000000000008	3.4080000000000013	NaN	NaN
716	14	23.448	22.006	22.081	NaN	NaN	-1.4420000000000002	-1.3670000000000009	NaN	NaN
716	14	23.314	26.801	26.16	NaN	NaN	3.4869999999999983	2.846	NaN	NaN
716	14	23.046	26.236	27.069	NaN	NaN	3.1900000000000013	4.023	NaN	NaN
716	14	22.905	25.907	27.965	NaN	NaN	3.001999999999999	5.059999999999999	NaN	NaN
716	14	23.371	27.254	28.342	NaN	NaN	3.8830000000000027	4.971	NaN	NaN
716	14	23.45	25.341	26.945	NaN	NaN	1.8910000000000018	3.495000000000001	NaN	NaN
716	14	23.671	25.846	27.33	NaN	NaN	2.1750000000000007	3.658999999999999	NaN	NaN
716	14	23.47	26.236	27.094	NaN	NaN	2.766000000000002	3.6240000000000023	NaN	NaN
716	14	23.394	25.009	26.476	NaN	NaN	1.615000000000002	3.0820000000000007	NaN	NaN
716	14	23.126	26.787	26.803	NaN	NaN	3.660999999999998	3.6769999999999996	NaN	NaN
716	14	23.339	26.191	26.869	NaN	NaN	2.8520000000000003	3.530000000000001	NaN	NaN
716	14	23.781	25.923	27.045	NaN	NaN	2.1419999999999995	3.264000000000003	NaN	NaN
716	14	23.438	25.052	25.878	NaN	NaN	1.6140000000000008	2.4400000000000013	NaN	NaN
716	14	22.879	24.134	25.226	NaN	NaN	1.254999999999999	2.3469999999999978	NaN	NaN
716	14	22.364	24.29	24.92	NaN	NaN	1.9259999999999984	2.556000000000001	NaN	NaN
716	14	22.409	23.996	24.917	NaN	NaN	1.5869999999999997	2.5080000000000027	NaN	NaN
716	14	21.486	22.961	23.627	NaN	NaN	1.4749999999999979	2.1409999999999982	NaN	NaN
716	14	21.48	23.028	24.332	NaN	NaN	1.5479999999999983	2.8520000000000003	NaN	NaN
716	14	21.108	22.886	23.449	NaN	NaN	1.7779999999999987	2.341000000000001	NaN	NaN
716	14	20.209	18.631	18.641	NaN	NaN	-1.5779999999999994	-1.5680000000000014	NaN	NaN
716	14	19.685	18.585	18.639	NaN	NaN	-1.0999999999999979	-1.0459999999999994	NaN	NaN
716	14	19.635	18.202	18.298	NaN	NaN	-1.4329999999999998	-1.3370000000000033	NaN	NaN
716	14	19.344	18.085	18.041	NaN	NaN	-1.2590000000000003	-1.3030000000000008	NaN	NaN
716	14	19.08	17.685	17.688	NaN	NaN	-1.3949999999999996	-1.3919999999999995	NaN	NaN
716	14	18.821	17.282	17.284	NaN	NaN	-1.5390000000000015	-1.5370000000000026	NaN	NaN
