# Supplementary material for: Pollination in a new climate: Assessing the potential influence of flower temperature variation on insect pollinator behaviour
Source: PLoS One. 2018 Aug 1;13(8):e0200549. doi: 10.1371/journal.pone.0200549 (PMC6070230; doi:10.1371/journal.pone.0200549)
Supplement: S1 Table — Raw data of Flower temperature measurement is in .csv format. Details of each file provided in README file. (ZIP) [file pone.0200549.s001.zip › Supplimentary_TableS1_RAW data/Species_19.csv]

726	19	25.976	24.6605	NaN	NaN	NaN	-1.3155000000000001	NaN	NaN	NaN
726	19	26.527	28.0345	NaN	NaN	NaN	1.5075000000000003	NaN	NaN	NaN
726	19	26.907	28.5865	NaN	NaN	NaN	1.6795000000000009	NaN	NaN	NaN
726	19	28.536	27.3205	NaN	NaN	NaN	-1.2155000000000022	NaN	NaN	NaN
726	19	28.05	26.4745	NaN	NaN	NaN	-1.5755000000000017	NaN	NaN	NaN
726	19	27.799	26.738500000000002	NaN	NaN	NaN	-1.0604999999999976	NaN	NaN	NaN
726	19	28.508	30.047	NaN	NaN	NaN	1.5390000000000015	NaN	NaN	NaN
726	19	30.307	32.1055	NaN	NaN	NaN	1.7985000000000007	NaN	NaN	NaN
726	19	29.961	31.424	NaN	NaN	NaN	1.463000000000001	NaN	NaN	NaN
726	19	30.278	32.015	NaN	NaN	NaN	1.7370000000000019	NaN	NaN	NaN
726	19	30.791	32.7535	NaN	NaN	NaN	1.9625000000000021	NaN	NaN	NaN
726	19	30.526	31.851499999999998	NaN	NaN	NaN	1.3254999999999981	NaN	NaN	NaN
726	19	30.843	32.167500000000004	NaN	NaN	NaN	1.324500000000004	NaN	NaN	NaN
726	19	31.204	32.300000000000004	NaN	NaN	NaN	1.0960000000000036	NaN	NaN	NaN
726	19	31.411	33.483	NaN	NaN	NaN	2.0719999999999956	NaN	NaN	NaN
726	19	31.914	30.536	NaN	NaN	NaN	-1.3780000000000001	NaN	NaN	NaN
726	19	31.8	30.7185	NaN	NaN	NaN	-1.081500000000002	NaN	NaN	NaN
726	19	31.935	33.098	NaN	NaN	NaN	1.1630000000000003	NaN	NaN	NaN
726	19	30.34	28.427	NaN	NaN	NaN	-1.9130000000000003	NaN	NaN	NaN
726	19	29.165	27.032	NaN	NaN	NaN	-2.132999999999999	NaN	NaN	NaN
726	19	28.448	27.241	NaN	NaN	NaN	-1.2070000000000007	NaN	NaN	NaN
726	19	27.433	26.043999999999997	NaN	NaN	NaN	-1.389000000000003	NaN	NaN	NaN
726	19	26.484	24.419	NaN	NaN	NaN	-2.0650000000000013	NaN	NaN	NaN
726	19	25.772	24.356	NaN	NaN	NaN	-1.4159999999999968	NaN	NaN	NaN
726	19	25.658	23.298000000000002	NaN	NaN	NaN	-2.3599999999999994	NaN	NaN	NaN
726	19	25.248	23.935499999999998	NaN	NaN	NaN	-1.3125000000000036	NaN	NaN	NaN
726	19	25.369	24.298000000000002	NaN	NaN	NaN	-1.070999999999998	NaN	NaN	NaN
726	19	25.5	24.0435	NaN	NaN	NaN	-1.4564999999999984	NaN	NaN	NaN
726	19	25.551	24.4175	NaN	NaN	NaN	-1.133499999999998	NaN	NaN	NaN
726	19	25.437	23.991500000000002	NaN	NaN	NaN	-1.4454999999999991	NaN	NaN	NaN
726	19	24.984	23.542	NaN	NaN	NaN	-1.4420000000000002	NaN	NaN	NaN
726	19	24.906	23.7115	NaN	NaN	NaN	-1.194499999999998	NaN	NaN	NaN
726	19	24.939	23.7655	NaN	NaN	NaN	-1.1735000000000007	NaN	NaN	NaN
726	19	24.455	23.153	NaN	NaN	NaN	-1.3019999999999996	NaN	NaN	NaN
726	19	24.401	23.0235	NaN	NaN	NaN	-1.3775000000000013	NaN	NaN	NaN
726	19	23.678	22.2905	NaN	NaN	NaN	-1.3874999999999993	NaN	NaN	NaN
726	19	23.143	21.6005	NaN	NaN	NaN	-1.5425000000000004	NaN	NaN	NaN
726	19	22.492	21.014	NaN	NaN	NaN	-1.4780000000000015	NaN	NaN	NaN
726	19	22.213	21.091	NaN	NaN	NaN	-1.1219999999999999	NaN	NaN	NaN
726	19	21.612	19.4465	NaN	NaN	NaN	-2.165499999999998	NaN	NaN	NaN
726	19	21.307	19.747500000000002	NaN	NaN	NaN	-1.5594999999999963	NaN	NaN	NaN
726	19	21.197	19.694000000000003	NaN	NaN	NaN	-1.5029999999999966	NaN	NaN	NaN
726	19	21.162	19.8925	NaN	NaN	NaN	-1.2695000000000007	NaN	NaN	NaN
726	19	21.179	19.9935	NaN	NaN	NaN	-1.1854999999999976	NaN	NaN	NaN
726	19	18.702	20.1865	NaN	NaN	NaN	1.484499999999997	NaN	NaN	NaN
726	19	19.783	21.421	NaN	NaN	NaN	1.6379999999999981	NaN	NaN	NaN
726	19	20.964	21.994	NaN	NaN	NaN	1.0300000000000011	NaN	NaN	NaN
726	19	20.34	18.309	NaN	NaN	NaN	-2.030999999999999	NaN	NaN	NaN
726	19	19.652	18.477	NaN	NaN	NaN	-1.1750000000000007	NaN	NaN	NaN
726	19	19.718	21.451500000000003	NaN	NaN	NaN	1.733500000000003	NaN	NaN	NaN
726	19	20.266	19.0235	NaN	NaN	NaN	-1.2424999999999997	NaN	NaN	NaN
726	19	19.729	18.4865	NaN	NaN	NaN	-1.2424999999999997	NaN	NaN	NaN
726	19	19.512	18.244500000000002	NaN	NaN	NaN	-1.2674999999999983	NaN	NaN	NaN
726	19	19.294	18.054000000000002	NaN	NaN	NaN	-1.2399999999999984	NaN	NaN	NaN
726	19	19.03	17.969	NaN	NaN	NaN	-1.061	NaN	NaN	NaN
726	19	18.689	17.423000000000002	NaN	NaN	NaN	-1.2659999999999982	NaN	NaN	NaN
726	19	18.311	17.235500000000002	NaN	NaN	NaN	-1.0754999999999981	NaN	NaN	NaN
726	19	18.04	16.801000000000002	NaN	NaN	NaN	-1.2389999999999972	NaN	NaN	NaN
726	19	17.878	16.505000000000003	NaN	NaN	NaN	-1.3729999999999976	NaN	NaN	NaN
726	19	17.611	16.3535	NaN	NaN	NaN	-1.2575000000000003	NaN	NaN	NaN
741	19	23.023	21.693	NaN	NaN	NaN	-1.3299999999999983	NaN	NaN	NaN
741	19	22.826	21.66	NaN	NaN	NaN	-1.1660000000000004	NaN	NaN	NaN
741	19	23.028	21.938	NaN	NaN	NaN	-1.0899999999999999	NaN	NaN	NaN
741	19	22.873	21.619	NaN	NaN	NaN	-1.2540000000000013	NaN	NaN	NaN
741	19	22.759	21.479	NaN	NaN	NaN	-1.2800000000000011	NaN	NaN	NaN
741	19	23.344	22.064	NaN	NaN	NaN	-1.2800000000000011	NaN	NaN	NaN
741	19	22.772	21.542	NaN	NaN	NaN	-1.2299999999999969	NaN	NaN	NaN
741	19	22.88	21.413	NaN	NaN	NaN	-1.4669999999999987	NaN	NaN	NaN
741	19	23.032	22.02	NaN	NaN	NaN	-1.0120000000000005	NaN	NaN	NaN
741	19	23.138	21.857	NaN	NaN	NaN	-1.2810000000000024	NaN	NaN	NaN
741	19	23.414	21.316	NaN	NaN	NaN	-2.0980000000000025	NaN	NaN	NaN
741	19	23.676	22.187	NaN	NaN	NaN	-1.4889999999999972	NaN	NaN	NaN
741	19	23.252	20.653	NaN	NaN	NaN	-2.599	NaN	NaN	NaN
741	19	23.436	20.882	NaN	NaN	NaN	-2.5539999999999985	NaN	NaN	NaN
741	19	23.152	20.774	NaN	NaN	NaN	-2.378	NaN	NaN	NaN
741	19	23.172	20.265	NaN	NaN	NaN	-2.907	NaN	NaN	NaN
741	19	23.172	20.816	NaN	NaN	NaN	-2.3560000000000016	NaN	NaN	NaN
741	19	22.911	20.509	NaN	NaN	NaN	-2.402000000000001	NaN	NaN	NaN
741	19	22.972	20.266	NaN	NaN	NaN	-2.706000000000003	NaN	NaN	NaN
741	19	22.43	19.724	NaN	NaN	NaN	-2.7059999999999995	NaN	NaN	NaN
741	19	21.379	20.337	NaN	NaN	NaN	-1.0420000000000016	NaN	NaN	NaN
741	19	20.345	17.875	NaN	NaN	NaN	-2.469999999999999	NaN	NaN	NaN
741	19	19.783	17.147	NaN	NaN	NaN	-2.636000000000003	NaN	NaN	NaN
741	19	19.191	20.217	NaN	NaN	NaN	1.0259999999999998	NaN	NaN	NaN
741	19	17.595	15.142	NaN	NaN	NaN	-2.4529999999999994	NaN	NaN	NaN
741	19	17.403	15.136	NaN	NaN	NaN	-2.2669999999999995	NaN	NaN	NaN
741	19	17.214	14.944	NaN	NaN	NaN	-2.269999999999998	NaN	NaN	NaN
741	19	8.108	5.978	NaN	NaN	NaN	-2.130000000000001	NaN	NaN	NaN
741	19	7.947	5.925	NaN	NaN	NaN	-2.0220000000000002	NaN	NaN	NaN
741	19	7.89	5.442	NaN	NaN	NaN	-2.4479999999999995	NaN	NaN	NaN
741	19	7.727	5.593	NaN	NaN	NaN	-2.1340000000000003	NaN	NaN	NaN
741	19	7.635	5.648	NaN	NaN	NaN	-1.987	NaN	NaN	NaN
741	19	7.566	5.385	NaN	NaN	NaN	-2.181	NaN	NaN	NaN
741	19	7.432	5.235	NaN	NaN	NaN	-2.197	NaN	NaN	NaN
741	19	7.345	5.29	NaN	NaN	NaN	-2.0549999999999997	NaN	NaN	NaN
741	19	7.486	5.616	NaN	NaN	NaN	-1.87	NaN	NaN	NaN
741	19	7.487	5.442	NaN	NaN	NaN	-2.045	NaN	NaN	NaN
741	19	7.489	5.479	NaN	NaN	NaN	-2.01	NaN	NaN	NaN
741	19	7.385	5.905	NaN	NaN	NaN	-1.4799999999999995	NaN	NaN	NaN
741	19	7.547	5.975	NaN	NaN	NaN	-1.572	NaN	NaN	NaN
741	19	7.566	5.841	NaN	NaN	NaN	-1.7249999999999996	NaN	NaN	NaN
741	19	7.606	6.083	NaN	NaN	NaN	-1.5229999999999997	NaN	NaN	NaN
741	19	7.767	6.248	NaN	NaN	NaN	-1.5190000000000001	NaN	NaN	NaN
741	19	7.872	6.721	NaN	NaN	NaN	-1.1509999999999998	NaN	NaN	NaN
741	19	8.128	6.479	NaN	NaN	NaN	-1.649	NaN	NaN	NaN
741	19	8.193	6.834	NaN	NaN	NaN	-1.359	NaN	NaN	NaN
741	19	8.168	6.647	NaN	NaN	NaN	-1.520999999999999	NaN	NaN	NaN
741	19	8.272	6.658	NaN	NaN	NaN	-1.6139999999999999	NaN	NaN	NaN
741	19	8.289	6.811	NaN	NaN	NaN	-1.4779999999999998	NaN	NaN	NaN
741	19	8.392	7.247	NaN	NaN	NaN	-1.1449999999999996	NaN	NaN	NaN
741	19	8.488	7.201	NaN	NaN	NaN	-1.287	NaN	NaN	NaN
741	19	11.214	10.074	NaN	NaN	NaN	-1.1400000000000006	NaN	NaN	NaN
741	19	11.319	10.055	NaN	NaN	NaN	-1.2640000000000011	NaN	NaN	NaN
741	19	11.816	10.701	NaN	NaN	NaN	-1.1150000000000002	NaN	NaN	NaN
741	19	12.122	10.818	NaN	NaN	NaN	-1.3040000000000003	NaN	NaN	NaN
741	19	12.317	10.982	NaN	NaN	NaN	-1.3350000000000009	NaN	NaN	NaN
741	19	12.835	11.582	NaN	NaN	NaN	-1.2530000000000001	NaN	NaN	NaN
741	19	13.261	12.088	NaN	NaN	NaN	-1.173	NaN	NaN	NaN
741	19	15.003	13.816	NaN	NaN	NaN	-1.1869999999999994	NaN	NaN	NaN
741	19	15.184	13.704	NaN	NaN	NaN	-1.4799999999999986	NaN	NaN	NaN
741	19	15.223	14.069	NaN	NaN	NaN	-1.154	NaN	NaN	NaN
741	19	15.443	14.43	NaN	NaN	NaN	-1.013	NaN	NaN	NaN
741	19	15.884	14.305	NaN	NaN	NaN	-1.5790000000000006	NaN	NaN	NaN
741	19	17.073	15.911	NaN	NaN	NaN	-1.1620000000000008	NaN	NaN	NaN
741	19	19.894	18.622	NaN	NaN	NaN	-1.2719999999999985	NaN	NaN	NaN
741	19	21.9	25.754	NaN	NaN	NaN	3.8540000000000028	NaN	NaN	NaN
741	19	22.24	25.42	NaN	NaN	NaN	3.1800000000000033	NaN	NaN	NaN
741	19	22.541	30.635	NaN	NaN	NaN	8.094000000000001	NaN	NaN	NaN
741	19	23.058	29.143	NaN	NaN	NaN	6.085000000000001	NaN	NaN	NaN
741	19	23.433	27.526	NaN	NaN	NaN	4.093	NaN	NaN	NaN
741	19	23.426	27.268	NaN	NaN	NaN	3.8420000000000023	NaN	NaN	NaN
741	19	23.522	28.826	NaN	NaN	NaN	5.304000000000002	NaN	NaN	NaN
741	19	23.924	28.315	NaN	NaN	NaN	4.391000000000002	NaN	NaN	NaN
741	19	24.365	29.033	NaN	NaN	NaN	4.668000000000003	NaN	NaN	NaN
741	19	24.485	28.57	NaN	NaN	NaN	4.085000000000001	NaN	NaN	NaN
741	19	24.625	30.902	NaN	NaN	NaN	6.277000000000001	NaN	NaN	NaN
741	19	25.295	31.933	NaN	NaN	NaN	6.637999999999998	NaN	NaN	NaN
741	19	25.448	30.356	NaN	NaN	NaN	4.908000000000001	NaN	NaN	NaN
741	19	25.48	30.439	NaN	NaN	NaN	4.959	NaN	NaN	NaN
741	19	26.029	31.127	NaN	NaN	NaN	5.097999999999999	NaN	NaN	NaN
741	19	26.392	31.454	NaN	NaN	NaN	5.062000000000001	NaN	NaN	NaN
741	19	27.01	33.936	NaN	NaN	NaN	6.925999999999998	NaN	NaN	NaN
741	19	26.575	32.372	NaN	NaN	NaN	5.797000000000001	NaN	NaN	NaN
741	19	27.23	32.736	NaN	NaN	NaN	5.505999999999997	NaN	NaN	NaN
741	19	27.496	32.902	NaN	NaN	NaN	5.406000000000002	NaN	NaN	NaN
741	19	27.858	33.221	NaN	NaN	NaN	5.362999999999996	NaN	NaN	NaN
741	19	27.619	32.942	NaN	NaN	NaN	5.323	NaN	NaN	NaN
741	19	27.778	33.189	NaN	NaN	NaN	5.411000000000001	NaN	NaN	NaN
741	19	28.163	34.794	NaN	NaN	NaN	6.630999999999997	NaN	NaN	NaN
741	19	28.221	34.448	NaN	NaN	NaN	6.227	NaN	NaN	NaN
741	19	28.493	34.1	NaN	NaN	NaN	5.607000000000003	NaN	NaN	NaN
741	19	28.42	34.149	NaN	NaN	NaN	5.728999999999999	NaN	NaN	NaN
741	19	28.581	36.051	NaN	NaN	NaN	7.470000000000002	NaN	NaN	NaN
741	19	28.982	34.573	NaN	NaN	NaN	5.591000000000001	NaN	NaN	NaN
741	19	29.062	35.394	NaN	NaN	NaN	6.331999999999997	NaN	NaN	NaN
741	19	29.005	35.208	NaN	NaN	NaN	6.202999999999999	NaN	NaN	NaN
741	19	29.344	34.363	NaN	NaN	NaN	5.018999999999998	NaN	NaN	NaN
741	19	29.408	32.208	NaN	NaN	NaN	2.799999999999997	NaN	NaN	NaN
741	19	29.343	35.623	NaN	NaN	NaN	6.279999999999998	NaN	NaN	NaN
741	19	29.243	33.93	NaN	NaN	NaN	4.687000000000001	NaN	NaN	NaN
741	19	29.683	35.512	NaN	NaN	NaN	5.829000000000001	NaN	NaN	NaN
741	19	29.865	35.007	NaN	NaN	NaN	5.1419999999999995	NaN	NaN	NaN
741	19	29.862	34.009	NaN	NaN	NaN	4.147000000000002	NaN	NaN	NaN
741	19	30.183	33.188	NaN	NaN	NaN	3.0050000000000026	NaN	NaN	NaN
741	19	30.149	35.098	NaN	NaN	NaN	4.948999999999998	NaN	NaN	NaN
741	19	30.064	34.611	NaN	NaN	NaN	4.546999999999997	NaN	NaN	NaN
741	19	29.875	33.851	NaN	NaN	NaN	3.975999999999999	NaN	NaN	NaN
741	19	30.165	34.504	NaN	NaN	NaN	4.338999999999999	NaN	NaN	NaN
741	19	29.964	34.784	NaN	NaN	NaN	4.82	NaN	NaN	NaN
741	19	30.645	33.284	NaN	NaN	NaN	2.6389999999999993	NaN	NaN	NaN
741	19	30.863	35.468	NaN	NaN	NaN	4.605000000000004	NaN	NaN	NaN
741	19	31.095	34.955	NaN	NaN	NaN	3.8599999999999994	NaN	NaN	NaN
741	19	30.827	34.426	NaN	NaN	NaN	3.599	NaN	NaN	NaN
741	19	30.905	37.058	NaN	NaN	NaN	6.152999999999999	NaN	NaN	NaN
741	19	31.424	34.865	NaN	NaN	NaN	3.4410000000000025	NaN	NaN	NaN
741	19	30.944	34.64	NaN	NaN	NaN	3.6960000000000015	NaN	NaN	NaN
741	19	31.105	36.016	NaN	NaN	NaN	4.910999999999998	NaN	NaN	NaN
741	19	31.361	34.718	NaN	NaN	NaN	3.357000000000003	NaN	NaN	NaN
741	19	31.915	34.819	NaN	NaN	NaN	2.9040000000000035	NaN	NaN	NaN
741	19	31.785	34.524	NaN	NaN	NaN	2.7390000000000008	NaN	NaN	NaN
741	19	31.966	34.349	NaN	NaN	NaN	2.3829999999999956	NaN	NaN	NaN
741	19	31.646	34.588	NaN	NaN	NaN	2.942	NaN	NaN	NaN
741	19	31.665	33.152	NaN	NaN	NaN	1.4870000000000019	NaN	NaN	NaN
741	19	31.175	33.167	NaN	NaN	NaN	1.9920000000000009	NaN	NaN	NaN
741	19	31.847	35.713	NaN	NaN	NaN	3.8659999999999997	NaN	NaN	NaN
741	19	31.562	34.659	NaN	NaN	NaN	3.0969999999999978	NaN	NaN	NaN
741	19	31.725	34.825	NaN	NaN	NaN	3.1000000000000014	NaN	NaN	NaN
741	19	31.726	33.767	NaN	NaN	NaN	2.041000000000004	NaN	NaN	NaN
741	19	31.936	34.128	NaN	NaN	NaN	2.192	NaN	NaN	NaN
741	19	31.865	34.284	NaN	NaN	NaN	2.4190000000000005	NaN	NaN	NaN
741	19	32.003	34.175	NaN	NaN	NaN	2.171999999999997	NaN	NaN	NaN
741	19	30.666	29.238	NaN	NaN	NaN	-1.4280000000000008	NaN	NaN	NaN
741	19	30.186	28.811	NaN	NaN	NaN	-1.375	NaN	NaN	NaN
741	19	30.746	29.316	NaN	NaN	NaN	-1.4299999999999997	NaN	NaN	NaN
741	19	31.932	30.024	NaN	NaN	NaN	-1.9079999999999977	NaN	NaN	NaN
741	19	31.342	29.13	NaN	NaN	NaN	-2.2119999999999997	NaN	NaN	NaN
741	19	31.266	29.673	NaN	NaN	NaN	-1.593	NaN	NaN	NaN
741	19	31.364	29.934	NaN	NaN	NaN	-1.4299999999999997	NaN	NaN	NaN
741	19	31.523	30.011	NaN	NaN	NaN	-1.5120000000000005	NaN	NaN	NaN
741	19	31.191	29.971	NaN	NaN	NaN	-1.2199999999999989	NaN	NaN	NaN
741	19	30.882	28.775	NaN	NaN	NaN	-2.107000000000003	NaN	NaN	NaN
741	19	30.321	28.224	NaN	NaN	NaN	-2.0970000000000013	NaN	NaN	NaN
741	19	30.721	32.342	NaN	NaN	NaN	1.6209999999999987	NaN	NaN	NaN
741	19	30.468	27.966	NaN	NaN	NaN	-2.501999999999999	NaN	NaN	NaN
741	19	30.0	27.742	NaN	NaN	NaN	-2.257999999999999	NaN	NaN	NaN
741	19	29.923	27.507	NaN	NaN	NaN	-2.415999999999997	NaN	NaN	NaN
741	19	29.84	27.493	NaN	NaN	NaN	-2.3470000000000013	NaN	NaN	NaN
741	19	29.301	26.416	NaN	NaN	NaN	-2.884999999999998	NaN	NaN	NaN
741	19	29.232	27.124	NaN	NaN	NaN	-2.1080000000000005	NaN	NaN	NaN
741	19	29.158	28.068	NaN	NaN	NaN	-1.0899999999999999	NaN	NaN	NaN
741	19	28.979	26.755	NaN	NaN	NaN	-2.224	NaN	NaN	NaN
741	19	28.838	26.548	NaN	NaN	NaN	-2.2900000000000027	NaN	NaN	NaN
741	19	28.597	26.437	NaN	NaN	NaN	-2.16	NaN	NaN	NaN
741	19	28.365	25.526	NaN	NaN	NaN	-2.8389999999999986	NaN	NaN	NaN
741	19	28.377	26.61	NaN	NaN	NaN	-1.7669999999999995	NaN	NaN	NaN
741	19	28.236	26.743	NaN	NaN	NaN	-1.493000000000002	NaN	NaN	NaN
741	19	28.337	26.688	NaN	NaN	NaN	-1.649000000000001	NaN	NaN	NaN
741	19	28.257	26.514	NaN	NaN	NaN	-1.743000000000002	NaN	NaN	NaN
741	19	28.235	26.49	NaN	NaN	NaN	-1.745000000000001	NaN	NaN	NaN
741	19	28.146	26.272	NaN	NaN	NaN	-1.8740000000000023	NaN	NaN	NaN
741	19	28.037	26.034	NaN	NaN	NaN	-2.003	NaN	NaN	NaN
741	19	28.015	25.067	NaN	NaN	NaN	-2.9480000000000004	NaN	NaN	NaN
741	19	27.895	25.735	NaN	NaN	NaN	-2.16	NaN	NaN	NaN
741	19	27.755	25.118	NaN	NaN	NaN	-2.6370000000000005	NaN	NaN	NaN
741	19	27.674	25.446	NaN	NaN	NaN	-2.227999999999998	NaN	NaN	NaN
741	19	27.578	24.274	NaN	NaN	NaN	-3.3039999999999985	NaN	NaN	NaN
741	19	27.341	24.722	NaN	NaN	NaN	-2.6189999999999998	NaN	NaN	NaN
741	19	27.434	24.051	NaN	NaN	NaN	-3.3830000000000027	NaN	NaN	NaN
741	19	15.644	11.919	NaN	NaN	NaN	-3.7249999999999996	NaN	NaN	NaN
741	19	15.391	11.826	NaN	NaN	NaN	-3.5649999999999995	NaN	NaN	NaN
741	19	15.123	11.726	NaN	NaN	NaN	-3.3969999999999985	NaN	NaN	NaN
741	19	14.863	11.754	NaN	NaN	NaN	-3.109	NaN	NaN	NaN
741	19	14.823	11.722	NaN	NaN	NaN	-3.101000000000001	NaN	NaN	NaN
741	19	14.621	11.452	NaN	NaN	NaN	-3.1690000000000005	NaN	NaN	NaN
741	19	14.462	11.225	NaN	NaN	NaN	-3.237	NaN	NaN	NaN
741	19	14.322	11.332	NaN	NaN	NaN	-2.9899999999999984	NaN	NaN	NaN
741	19	14.321	11.174	NaN	NaN	NaN	-3.1470000000000002	NaN	NaN	NaN
741	19	14.142	11.307	NaN	NaN	NaN	-2.834999999999999	NaN	NaN	NaN
741	19	14.205	11.756	NaN	NaN	NaN	-2.449	NaN	NaN	NaN
741	19	14.202	11.421	NaN	NaN	NaN	-2.7810000000000006	NaN	NaN	NaN
741	19	14.008	11.019	NaN	NaN	NaN	-2.988999999999999	NaN	NaN	NaN
741	19	14.102	11.048	NaN	NaN	NaN	-3.0540000000000003	NaN	NaN	NaN
741	19	14.007	11.03	NaN	NaN	NaN	-2.9770000000000003	NaN	NaN	NaN
741	19	14.081	12.609	NaN	NaN	NaN	-1.4719999999999995	NaN	NaN	NaN
741	19	14.165	11.637	NaN	NaN	NaN	-2.5279999999999987	NaN	NaN	NaN
741	19	14.342	11.859	NaN	NaN	NaN	-2.4830000000000005	NaN	NaN	NaN
741	19	14.507	11.528	NaN	NaN	NaN	-2.978999999999999	NaN	NaN	NaN
741	19	14.502	11.997	NaN	NaN	NaN	-2.505000000000001	NaN	NaN	NaN
741	19	14.607	12.458	NaN	NaN	NaN	-2.148999999999999	NaN	NaN	NaN
741	19	14.703	12.181	NaN	NaN	NaN	-2.5220000000000002	NaN	NaN	NaN
741	19	14.702	12.763	NaN	NaN	NaN	-1.939	NaN	NaN	NaN
741	19	14.923	12.921	NaN	NaN	NaN	-2.0020000000000007	NaN	NaN	NaN
741	19	15.343	13.821	NaN	NaN	NaN	-1.5220000000000002	NaN	NaN	NaN
741	19	16.114	14.827	NaN	NaN	NaN	-1.2870000000000008	NaN	NaN	NaN
