# Supplementary material for: Pollination in a new climate: Assessing the potential influence of flower temperature variation on insect pollinator behaviour
Source: PLoS One. 2018 Aug 1;13(8):e0200549. doi: 10.1371/journal.pone.0200549 (PMC6070230; doi:10.1371/journal.pone.0200549)
Supplement: S1 Table — Raw data of Flower temperature measurement is in .csv format. Details of each file provided in README file. (ZIP) [file pone.0200549.s001.zip › Supplimentary_TableS1_RAW data/Species_25.csv]

749	25	12.08	11.026	NaN	NaN	NaN	-1.0540000000000003	NaN	NaN	NaN
749	25	11.602	10.507	NaN	NaN	NaN	-1.0950000000000006	NaN	NaN	NaN
749	25	14.226	15.421	NaN	NaN	NaN	1.1949999999999985	NaN	NaN	NaN
749	25	16.393	15.361	NaN	NaN	NaN	-1.032	NaN	NaN	NaN
749	25	17.877	20.225499999999997	NaN	NaN	NaN	2.348499999999998	NaN	NaN	NaN
749	25	18.793	22.0285	NaN	NaN	NaN	3.235500000000002	NaN	NaN	NaN
749	25	20.358	21.834000000000003	NaN	NaN	NaN	1.4760000000000026	NaN	NaN	NaN
749	25	20.749	18.977	NaN	NaN	NaN	-1.7719999999999985	NaN	NaN	NaN
749	25	20.882	19.8435	NaN	NaN	NaN	-1.0385000000000026	NaN	NaN	NaN
749	25	22.464	20.461	NaN	NaN	NaN	-2.003	NaN	NaN	NaN
749	25	19.873	17.0865	NaN	NaN	NaN	-2.7865	NaN	NaN	NaN
749	25	19.891	18.6625	NaN	NaN	NaN	-1.2284999999999968	NaN	NaN	NaN
749	25	21.18	23.675	NaN	NaN	NaN	2.495000000000001	NaN	NaN	NaN
749	25	22.61	25.3185	NaN	NaN	NaN	2.708500000000001	NaN	NaN	NaN
749	25	22.234	18.634500000000003	NaN	NaN	NaN	-3.599499999999999	NaN	NaN	NaN
749	25	21.536	20.234	NaN	NaN	NaN	-1.3019999999999996	NaN	NaN	NaN
749	25	21.103	22.8535	NaN	NaN	NaN	1.7504999999999988	NaN	NaN	NaN
749	25	22.569	23.948	NaN	NaN	NaN	1.3790000000000013	NaN	NaN	NaN
749	25	23.386	24.493000000000002	NaN	NaN	NaN	1.1070000000000029	NaN	NaN	NaN
749	25	23.717	21.4255	NaN	NaN	NaN	-2.291499999999999	NaN	NaN	NaN
749	25	23.698	25.044	NaN	NaN	NaN	1.346	NaN	NaN	NaN
749	25	22.748	20.71	NaN	NaN	NaN	-2.0380000000000003	NaN	NaN	NaN
749	25	23.097	21.499499999999998	NaN	NaN	NaN	-1.5975000000000037	NaN	NaN	NaN
749	25	23.116	24.1235	NaN	NaN	NaN	1.0075000000000003	NaN	NaN	NaN
749	25	23.624	24.792	NaN	NaN	NaN	1.1680000000000028	NaN	NaN	NaN
749	25	23.515	20.894	NaN	NaN	NaN	-2.621000000000002	NaN	NaN	NaN
749	25	23.488	20.2955	NaN	NaN	NaN	-3.192499999999999	NaN	NaN	NaN
749	25	23.552	24.857	NaN	NaN	NaN	1.3049999999999997	NaN	NaN	NaN
749	25	23.331	22.187	NaN	NaN	NaN	-1.1439999999999984	NaN	NaN	NaN
749	25	23.741	22.7265	NaN	NaN	NaN	-1.0144999999999982	NaN	NaN	NaN
749	25	23.8	20.2945	NaN	NaN	NaN	-3.5055000000000014	NaN	NaN	NaN
749	25	23.048	21.671	NaN	NaN	NaN	-1.376999999999999	NaN	NaN	NaN
749	25	24.318	21.969	NaN	NaN	NaN	-2.349	NaN	NaN	NaN
749	25	24.527	22.774	NaN	NaN	NaN	-1.7530000000000001	NaN	NaN	NaN
749	25	24.424	23.2855	NaN	NaN	NaN	-1.1385000000000005	NaN	NaN	NaN
749	25	24.268	23.066499999999998	NaN	NaN	NaN	-1.201500000000003	NaN	NaN	NaN
749	25	24.191	22.252000000000002	NaN	NaN	NaN	-1.9389999999999965	NaN	NaN	NaN
749	25	23.858	22.655	NaN	NaN	NaN	-1.2029999999999994	NaN	NaN	NaN
749	25	23.603	21.988	NaN	NaN	NaN	-1.615000000000002	NaN	NaN	NaN
749	25	23.624	22.091	NaN	NaN	NaN	-1.5329999999999977	NaN	NaN	NaN
749	25	23.584	20.167499999999997	NaN	NaN	NaN	-3.4165000000000028	NaN	NaN	NaN
749	25	23.661	22.2935	NaN	NaN	NaN	-1.3674999999999997	NaN	NaN	NaN
749	25	23.859	22.7765	NaN	NaN	NaN	-1.0825000000000031	NaN	NaN	NaN
749	25	24.249	21.9545	NaN	NaN	NaN	-2.2944999999999993	NaN	NaN	NaN
749	25	23.625	21.8235	NaN	NaN	NaN	-1.8015000000000008	NaN	NaN	NaN
749	25	23.37	24.5105	NaN	NaN	NaN	1.1404999999999994	NaN	NaN	NaN
749	25	23.763	22.455	NaN	NaN	NaN	-1.3080000000000034	NaN	NaN	NaN
749	25	22.961	20.637500000000003	NaN	NaN	NaN	-2.3234999999999957	NaN	NaN	NaN
749	25	22.764	21.3935	NaN	NaN	NaN	-1.3704999999999998	NaN	NaN	NaN
749	25	22.53	20.766	NaN	NaN	NaN	-1.764000000000003	NaN	NaN	NaN
749	25	22.276	20.7845	NaN	NaN	NaN	-1.4914999999999985	NaN	NaN	NaN
749	25	22.199	19.701999999999998	NaN	NaN	NaN	-2.4970000000000034	NaN	NaN	NaN
749	25	21.698	19.488500000000002	NaN	NaN	NaN	-2.2094999999999985	NaN	NaN	NaN
749	25	21.124	19.241500000000002	NaN	NaN	NaN	-1.8824999999999967	NaN	NaN	NaN
749	25	20.92	19.560499999999998	NaN	NaN	NaN	-1.3595000000000041	NaN	NaN	NaN
749	25	20.242	19.2205	NaN	NaN	NaN	-1.0214999999999996	NaN	NaN	NaN
749	25	19.63	17.8955	NaN	NaN	NaN	-1.7345000000000006	NaN	NaN	NaN
749	25	19.177	18.1095	NaN	NaN	NaN	-1.067499999999999	NaN	NaN	NaN
749	25	19.069	17.682499999999997	NaN	NaN	NaN	-1.3865000000000016	NaN	NaN	NaN
749	25	18.875	17.246000000000002	NaN	NaN	NaN	-1.6289999999999978	NaN	NaN	NaN
749	25	18.641	17.022	NaN	NaN	NaN	-1.6189999999999998	NaN	NaN	NaN
749	25	18.523	17.1605	NaN	NaN	NaN	-1.3625000000000007	NaN	NaN	NaN
749	25	18.271	17.176000000000002	NaN	NaN	NaN	-1.0949999999999989	NaN	NaN	NaN
749	25	17.957	16.5395	NaN	NaN	NaN	-1.4175000000000004	NaN	NaN	NaN
749	25	17.733	16.5165	NaN	NaN	NaN	-1.2165	NaN	NaN	NaN
749	25	15.879	14.6485	NaN	NaN	NaN	-1.2304999999999993	NaN	NaN	NaN
749	25	17.428	18.5335	NaN	NaN	NaN	1.1054999999999993	NaN	NaN	NaN
749	25	17.897	19.0975	NaN	NaN	NaN	1.2005000000000017	NaN	NaN	NaN
749	25	18.932	20.192500000000003	NaN	NaN	NaN	1.260500000000004	NaN	NaN	NaN
749	25	19.733	18.223	NaN	NaN	NaN	-1.5100000000000016	NaN	NaN	NaN
749	25	18.234	17.13	NaN	NaN	NaN	-1.1040000000000028	NaN	NaN	NaN
749	25	20.729	19.658	NaN	NaN	NaN	-1.070999999999998	NaN	NaN	NaN
749	25	21.021	23.569000000000003	NaN	NaN	NaN	2.548000000000002	NaN	NaN	NaN
749	25	22.368	24.661499999999997	NaN	NaN	NaN	2.293499999999998	NaN	NaN	NaN
749	25	23.891	22.051499999999997	NaN	NaN	NaN	-1.839500000000001	NaN	NaN	NaN
749	25	23.64	25.506999999999998	NaN	NaN	NaN	1.8669999999999973	NaN	NaN	NaN
749	25	24.146	23.025	NaN	NaN	NaN	-1.1210000000000022	NaN	NaN	NaN
749	25	24.166	25.171	NaN	NaN	NaN	1.004999999999999	NaN	NaN	NaN
749	25	24.207	22.012999999999998	NaN	NaN	NaN	-2.1940000000000026	NaN	NaN	NaN
749	25	22.687	23.989	NaN	NaN	NaN	1.3019999999999996	NaN	NaN	NaN
749	25	23.477	22.180999999999997	NaN	NaN	NaN	-1.296000000000003	NaN	NaN	NaN
749	25	24.35	25.689	NaN	NaN	NaN	1.3389999999999986	NaN	NaN	NaN
749	25	24.995	22.5075	NaN	NaN	NaN	-2.4875000000000007	NaN	NaN	NaN
749	25	25.574	24.124000000000002	NaN	NaN	NaN	-1.4499999999999993	NaN	NaN	NaN
749	25	25.282	24.124000000000002	NaN	NaN	NaN	-1.1579999999999977	NaN	NaN	NaN
749	25	25.302	23.3345	NaN	NaN	NaN	-1.9675000000000011	NaN	NaN	NaN
749	25	24.621	23.526000000000003	NaN	NaN	NaN	-1.0949999999999953	NaN	NaN	NaN
749	25	23.877	22.302	NaN	NaN	NaN	-1.5749999999999993	NaN	NaN	NaN
749	25	23.899	24.984	NaN	NaN	NaN	1.0850000000000009	NaN	NaN	NaN
749	25	23.81	25.226	NaN	NaN	NaN	1.4160000000000004	NaN	NaN	NaN
749	25	25.109	23.3975	NaN	NaN	NaN	-1.711500000000001	NaN	NaN	NaN
749	25	25.534	23.718000000000004	NaN	NaN	NaN	-1.8159999999999954	NaN	NaN	NaN
749	25	25.186	23.6725	NaN	NaN	NaN	-1.5135000000000005	NaN	NaN	NaN
749	25	24.736	21.7625	NaN	NaN	NaN	-2.9735000000000014	NaN	NaN	NaN
749	25	24.484	25.649	NaN	NaN	NaN	1.1649999999999991	NaN	NaN	NaN
749	25	24.59	23.378	NaN	NaN	NaN	-1.2119999999999997	NaN	NaN	NaN
749	25	24.253	22.6325	NaN	NaN	NaN	-1.6204999999999998	NaN	NaN	NaN
749	25	24.661	22.762999999999998	NaN	NaN	NaN	-1.8980000000000032	NaN	NaN	NaN
749	25	24.31	23.052	NaN	NaN	NaN	-1.2579999999999991	NaN	NaN	NaN
749	25	24.192	22.579500000000003	NaN	NaN	NaN	-1.6124999999999972	NaN	NaN	NaN
749	25	23.919	22.4095	NaN	NaN	NaN	-1.5094999999999992	NaN	NaN	NaN
749	25	23.684	24.6955	NaN	NaN	NaN	1.011499999999998	NaN	NaN	NaN
749	25	23.783	22.146	NaN	NaN	NaN	-1.6370000000000005	NaN	NaN	NaN
749	25	23.371	22.226	NaN	NaN	NaN	-1.1449999999999996	NaN	NaN	NaN
749	25	24.1	21.522	NaN	NaN	NaN	-2.578000000000003	NaN	NaN	NaN
749	25	24.911	23.1665	NaN	NaN	NaN	-1.7445000000000022	NaN	NaN	NaN
749	25	24.797	23.471	NaN	NaN	NaN	-1.3260000000000005	NaN	NaN	NaN
749	25	24.717	22.9045	NaN	NaN	NaN	-1.8125	NaN	NaN	NaN
749	25	24.727	23.478	NaN	NaN	NaN	-1.2489999999999988	NaN	NaN	NaN
749	25	24.521	22.302500000000002	NaN	NaN	NaN	-2.218499999999999	NaN	NaN	NaN
749	25	24.31	22.1085	NaN	NaN	NaN	-2.2014999999999993	NaN	NaN	NaN
749	25	24.285	21.817999999999998	NaN	NaN	NaN	-2.4670000000000023	NaN	NaN	NaN
749	25	24.302	22.424500000000002	NaN	NaN	NaN	-1.8774999999999977	NaN	NaN	NaN
749	25	24.033	22.3335	NaN	NaN	NaN	-1.6995000000000005	NaN	NaN	NaN
749	25	24.035	22.259	NaN	NaN	NaN	-1.7759999999999998	NaN	NaN	NaN
749	25	24.129	22.003	NaN	NaN	NaN	-2.1260000000000012	NaN	NaN	NaN
749	25	24.014	21.612000000000002	NaN	NaN	NaN	-2.4019999999999975	NaN	NaN	NaN
749	25	23.504	21.2265	NaN	NaN	NaN	-2.2775	NaN	NaN	NaN
749	25	23.055	21.1115	NaN	NaN	NaN	-1.9435000000000002	NaN	NaN	NaN
749	25	22.651	20.439500000000002	NaN	NaN	NaN	-2.2114999999999974	NaN	NaN	NaN
749	25	22.371	20.3005	NaN	NaN	NaN	-2.070499999999999	NaN	NaN	NaN
749	25	21.815	20.075	NaN	NaN	NaN	-1.740000000000002	NaN	NaN	NaN
749	25	21.358	19.692	NaN	NaN	NaN	-1.6660000000000004	NaN	NaN	NaN
749	25	21.102	19.1575	NaN	NaN	NaN	-1.9445000000000014	NaN	NaN	NaN
749	25	20.906	18.53	NaN	NaN	NaN	-2.3759999999999977	NaN	NaN	NaN
749	25	20.555	18.2255	NaN	NaN	NaN	-2.3294999999999995	NaN	NaN	NaN
749	25	20.265	18.0925	NaN	NaN	NaN	-2.1724999999999994	NaN	NaN	NaN
749	25	20.331	16.755000000000003	NaN	NaN	NaN	-3.575999999999997	NaN	NaN	NaN
749	25	19.58	17.839	NaN	NaN	NaN	-1.7409999999999997	NaN	NaN	NaN
754	25	17.933	15.8975	NaN	NaN	16.822	-2.035499999999999	NaN	NaN	-1.1110000000000007
754	25	17.991	15.695	NaN	NaN	16.747	-2.2959999999999994	NaN	NaN	-1.2439999999999998
754	25	17.309	16.049500000000002	NaN	NaN	18.208	-1.2594999999999992	NaN	NaN	0.8989999999999974
754	25	18.52	23.101	NaN	NaN	21.285	4.5809999999999995	NaN	NaN	2.7650000000000006
754	25	19.673	22.179000000000002	NaN	NaN	22.106	2.506000000000004	NaN	NaN	2.4330000000000034
754	25	20.669	22.2665	NaN	NaN	23.017	1.5975000000000001	NaN	NaN	2.347999999999999
754	25	20.888	18.6985	NaN	NaN	22.461	-2.1895000000000024	NaN	NaN	1.5729999999999968
754	25	20.925	19.261000000000003	NaN	NaN	22.297	-1.663999999999998	NaN	NaN	1.3719999999999999
754	25	21.14	24.18	NaN	NaN	24.214	3.039999999999999	NaN	NaN	3.073999999999998
754	25	21.57	23.292499999999997	NaN	NaN	24.304	1.7224999999999966	NaN	NaN	2.733999999999998
754	25	22.176	23.657	NaN	NaN	25.39	1.4810000000000016	NaN	NaN	3.214000000000002
754	25	23.642	25.0785	NaN	NaN	26.896	1.4364999999999988	NaN	NaN	3.2540000000000013
754	25	24.07	21.615000000000002	NaN	NaN	26.432	-2.4549999999999983	NaN	NaN	2.3619999999999983
754	25	25.107	26.615499999999997	NaN	NaN	29.04	1.508499999999998	NaN	NaN	3.933
754	25	25.872	26.963	NaN	NaN	29.345	1.091000000000001	NaN	NaN	3.472999999999999
754	25	25.48	27.250999999999998	NaN	NaN	28.647	1.7709999999999972	NaN	NaN	3.166999999999998
754	25	26.801	24.478499999999997	NaN	NaN	27.111	-2.3225000000000016	NaN	NaN	0.3100000000000023
754	25	27.548	28.748	NaN	NaN	30.243	1.2000000000000028	NaN	NaN	2.6950000000000003
754	25	27.087	25.168999999999997	NaN	NaN	29.213	-1.9180000000000028	NaN	NaN	2.1260000000000012
754	25	27.805	30.655	NaN	NaN	31.116	2.8500000000000014	NaN	NaN	3.311
754	25	28.617	29.843	NaN	NaN	31.486	1.225999999999999	NaN	NaN	2.8689999999999998
754	25	29.555	30.889499999999998	NaN	NaN	33.547	1.3344999999999985	NaN	NaN	3.9919999999999973
754	25	29.965	31.9645	NaN	NaN	32.862	1.9995000000000012	NaN	NaN	2.897000000000002
754	25	31.599	30.113500000000002	NaN	NaN	35.842	-1.4854999999999983	NaN	NaN	4.2429999999999986
754	25	31.658	30.641	NaN	NaN	35.897	-1.017000000000003	NaN	NaN	4.238999999999997
754	25	31.753	30.453	NaN	NaN	36.47	-1.3000000000000007	NaN	NaN	4.716999999999999
754	25	31.717	30.0335	NaN	NaN	35.581	-1.6834999999999987	NaN	NaN	3.8640000000000043
754	25	31.677	29.179000000000002	NaN	NaN	35.914	-2.4979999999999976	NaN	NaN	4.237000000000002
754	25	31.667	28.8705	NaN	NaN	35.237	-2.7965000000000018	NaN	NaN	3.5700000000000003
754	25	31.643	29.7615	NaN	NaN	35.338	-1.881499999999999	NaN	NaN	3.6950000000000003
754	25	31.442	29.314	NaN	NaN	35.299	-2.128	NaN	NaN	3.8569999999999993
754	25	31.171	29.596	NaN	NaN	34.568	-1.5749999999999993	NaN	NaN	3.3969999999999985
754	25	31.197	29.3475	NaN	NaN	35.297	-1.849499999999999	NaN	NaN	4.099999999999998
754	25	30.9	29.2125	NaN	NaN	35.582	-1.6875	NaN	NaN	4.682000000000002
754	25	30.939	28.934	NaN	NaN	34.974	-2.004999999999999	NaN	NaN	4.034999999999997
754	25	30.899	29.075	NaN	NaN	34.368	-1.8240000000000016	NaN	NaN	3.469000000000001
754	25	31.064	28.491	NaN	NaN	34.582	-2.5730000000000004	NaN	NaN	3.5180000000000007
754	25	30.996	29.329	NaN	NaN	34.603	-1.666999999999998	NaN	NaN	3.607000000000003
754	25	30.491	26.429000000000002	NaN	NaN	32.225	-4.061999999999998	NaN	NaN	1.7340000000000018
754	25	30.743	29.23	NaN	NaN	34.797	-1.5129999999999981	NaN	NaN	4.0539999999999985
754	25	30.509	29.497999999999998	NaN	NaN	34.472	-1.0110000000000028	NaN	NaN	3.963000000000001
754	25	30.082	28.4045	NaN	NaN	32.24	-1.677500000000002	NaN	NaN	2.1580000000000013
754	25	30.079	28.610500000000002	NaN	NaN	32.852	-1.4684999999999988	NaN	NaN	2.772999999999996
754	25	29.828	27.738500000000002	NaN	NaN	31.485	-2.0894999999999975	NaN	NaN	1.657
754	25	30.312	29.2675	NaN	NaN	33.011	-1.0445000000000029	NaN	NaN	2.6990000000000016
754	25	30.917	29.4495	NaN	NaN	33.399	-1.4675000000000011	NaN	NaN	2.4819999999999993
754	25	31.384	30.052999999999997	NaN	NaN	33.916	-1.331000000000003	NaN	NaN	2.5319999999999965
754	25	31.433	30.4225	NaN	NaN	34.532	-1.0105000000000004	NaN	NaN	3.0989999999999966
754	25	31.717	30.691499999999998	NaN	NaN	34.8	-1.025500000000001	NaN	NaN	3.0829999999999984
754	25	31.833	30.716	NaN	NaN	34.655	-1.1169999999999973	NaN	NaN	2.8220000000000027
754	25	31.968	30.4745	NaN	NaN	34.445	-1.493500000000001	NaN	NaN	2.4770000000000003
754	25	31.93	30.2305	NaN	NaN	34.744	-1.6995000000000005	NaN	NaN	2.814
754	25	31.855	30.089	NaN	NaN	34.948	-1.7660000000000018	NaN	NaN	3.093
754	25	31.736	29.991	NaN	NaN	34.55	-1.745000000000001	NaN	NaN	2.8139999999999965
754	25	31.656	29.622500000000002	NaN	NaN	34.453	-2.0334999999999965	NaN	NaN	2.797000000000004
754	25	31.889	29.8985	NaN	NaN	34.404	-1.9905000000000008	NaN	NaN	2.515000000000004
754	25	31.732	29.4875	NaN	NaN	34.127	-2.2444999999999986	NaN	NaN	2.395000000000003
754	25	31.405	28.9235	NaN	NaN	33.823	-2.4815000000000005	NaN	NaN	2.4179999999999993
754	25	31.231	29.3275	NaN	NaN	33.907	-1.903500000000001	NaN	NaN	2.675999999999995
754	25	31.509	29.0915	NaN	NaN	33.502	-2.4175000000000004	NaN	NaN	1.993000000000002
754	25	31.441	28.491	NaN	NaN	33.283	-2.9499999999999993	NaN	NaN	1.8420000000000023
754	25	31.208	28.442	NaN	NaN	32.925	-2.7659999999999982	NaN	NaN	1.7169999999999987
754	25	31.068	28.1935	NaN	NaN	32.761	-2.874500000000001	NaN	NaN	1.6930000000000014
754	25	30.816	28.015	NaN	NaN	32.461	-2.8009999999999984	NaN	NaN	1.6449999999999996
754	25	30.425	27.9945	NaN	NaN	31.959	-2.430500000000002	NaN	NaN	1.533999999999999
754	25	30.014	27.767	NaN	NaN	31.434	-2.247	NaN	NaN	1.4200000000000017
754	25	29.163	27.534	NaN	NaN	30.661	-1.6290000000000013	NaN	NaN	1.498000000000001
754	25	28.669	27.051000000000002	NaN	NaN	30.03	-1.6179999999999986	NaN	NaN	1.3610000000000007
754	25	28.494	26.91	NaN	NaN	29.83	-1.5839999999999996	NaN	NaN	1.3359999999999985
754	25	28.377	25.5845	NaN	NaN	29.185	-2.7925000000000004	NaN	NaN	0.8079999999999998
754	25	28.124	25.349	NaN	NaN	28.893	-2.7749999999999986	NaN	NaN	0.7690000000000019
754	25	27.935	24.9	NaN	NaN	28.275	-3.035	NaN	NaN	0.33999999999999986
754	25	27.442	24.8975	NaN	NaN	27.791	-2.5444999999999993	NaN	NaN	0.3490000000000002
754	25	26.932	24.792	NaN	NaN	27.247	-2.139999999999997	NaN	NaN	0.3150000000000013
754	25	16.955	18.556	NaN	NaN	17.484	1.6010000000000026	NaN	NaN	0.5290000000000035
754	25	17.618	19.9125	NaN	NaN	18.291	2.294500000000003	NaN	NaN	0.6730000000000018
754	25	18.341	20.1325	NaN	NaN	18.927	1.7914999999999992	NaN	NaN	0.5859999999999985
754	25	20.201	22.859499999999997	NaN	NaN	20.401	2.6584999999999965	NaN	NaN	0.1999999999999993
754	25	21.517	23.838	NaN	NaN	21.479	2.3210000000000015	NaN	NaN	-0.038000000000000256
754	25	21.957	24.027	NaN	NaN	21.949	2.0700000000000003	NaN	NaN	-0.007999999999999119
754	25	22.552	24.2055	NaN	NaN	22.309	1.653500000000001	NaN	NaN	-0.24299999999999855
754	25	23.021	24.236	NaN	NaN	22.956	1.2149999999999999	NaN	NaN	-0.06500000000000128
754	25	23.469	25.6035	NaN	NaN	23.715	2.134499999999999	NaN	NaN	0.24599999999999866
754	25	24.183	25.5255	NaN	NaN	24.073	1.3425000000000011	NaN	NaN	-0.10999999999999943
754	25	25.153	26.671	NaN	NaN	25.163	1.5180000000000007	NaN	NaN	0.010000000000001563
754	25	25.793	26.911	NaN	NaN	25.681	1.118000000000002	NaN	NaN	-0.11199999999999832
754	25	26.025	27.04	NaN	NaN	25.986	1.0150000000000006	NaN	NaN	-0.038999999999997925
754	25	26.084	27.232	NaN	NaN	26.187	1.1479999999999997	NaN	NaN	0.10300000000000153
754	25	26.718	28.011499999999998	NaN	NaN	26.818	1.293499999999998	NaN	NaN	0.10000000000000142
754	25	27.373	28.7045	NaN	NaN	27.909	1.3314999999999984	NaN	NaN	0.5359999999999978
754	25	27.977	29.8065	NaN	NaN	28.554	1.8294999999999995	NaN	NaN	0.5769999999999982
754	25	28.153	29.218	NaN	NaN	28.718	1.0650000000000013	NaN	NaN	0.5650000000000013
754	25	28.173	29.5855	NaN	NaN	28.583	1.4125000000000014	NaN	NaN	0.41000000000000014
754	25	28.213	29.739	NaN	NaN	28.659	1.5259999999999998	NaN	NaN	0.44599999999999795
754	25	28.583	30.1585	NaN	NaN	29.105	1.5755000000000017	NaN	NaN	0.522000000000002
754	25	28.86	31.055	NaN	NaN	29.338	2.1950000000000003	NaN	NaN	0.47800000000000153
754	25	29.344	30.939999999999998	NaN	NaN	29.925	1.5959999999999965	NaN	NaN	0.5809999999999995
754	25	29.752	31.796	NaN	NaN	30.546	2.0440000000000005	NaN	NaN	0.7940000000000005
754	25	29.87	30.9125	NaN	NaN	30.191	1.0425000000000004	NaN	NaN	0.32099999999999795
754	25	30.422	32.111999999999995	NaN	NaN	31.361	1.6899999999999942	NaN	NaN	0.9390000000000001
754	25	30.769	32.366	NaN	NaN	31.78	1.5970000000000013	NaN	NaN	1.0110000000000028
754	25	31.43	33.4775	NaN	NaN	32.881	2.0474999999999994	NaN	NaN	1.4510000000000005
754	25	31.491	32.513999999999996	NaN	NaN	32.769	1.0229999999999961	NaN	NaN	1.2779999999999987
754	25	31.826	33.0315	NaN	NaN	33.21	1.2055000000000007	NaN	NaN	1.3840000000000003
754	25	32.291	35.175	NaN	NaN	33.962	2.8840000000000003	NaN	NaN	1.6710000000000065
754	25	32.368	34.028999999999996	NaN	NaN	33.941	1.6609999999999943	NaN	NaN	1.5730000000000004
754	25	32.719	34.995000000000005	NaN	NaN	34.519	2.2760000000000034	NaN	NaN	1.7999999999999972
754	25	32.411	33.8085	NaN	NaN	33.463	1.3975000000000009	NaN	NaN	1.0519999999999996
754	25	32.819	36.073	NaN	NaN	34.253	3.253999999999998	NaN	NaN	1.4339999999999975
754	25	33.463	36.843500000000006	NaN	NaN	34.937	3.380500000000005	NaN	NaN	1.4739999999999966
754	25	34.047	37.694500000000005	NaN	NaN	36.086	3.647500000000008	NaN	NaN	2.0390000000000015
754	25	34.381	37.3565	NaN	NaN	36.41	2.9754999999999967	NaN	NaN	2.0289999999999964
754	25	34.61	36.757000000000005	NaN	NaN	36.761	2.1470000000000056	NaN	NaN	2.1510000000000034
754	25	34.749	37.825500000000005	NaN	NaN	36.688	3.076500000000003	NaN	NaN	1.939
754	25	35.311	39.11	NaN	NaN	37.539	3.7989999999999995	NaN	NaN	2.2280000000000015
754	25	35.624	38.5925	NaN	NaN	37.896	2.968499999999999	NaN	NaN	2.2719999999999985
754	25	36.012	38.519	NaN	NaN	38.054	2.506999999999998	NaN	NaN	2.0420000000000016
754	25	36.015	37.393	NaN	NaN	37.579	1.3780000000000001	NaN	NaN	1.564
754	25	36.238	37.361999999999995	NaN	NaN	37.648	1.1239999999999952	NaN	NaN	1.4100000000000037
754	25	36.095	37.3825	NaN	NaN	37.556	1.2875000000000014	NaN	NaN	1.4609999999999985
754	25	35.607	37.7915	NaN	NaN	36.986	2.1845	NaN	NaN	1.3789999999999978
754	25	35.86	37.212	NaN	NaN	37.252	1.3520000000000039	NaN	NaN	1.392000000000003
754	25	36.325	39.7175	NaN	NaN	38.114	3.3924999999999983	NaN	NaN	1.7889999999999944
754	25	36.388	37.742000000000004	NaN	NaN	37.908	1.3540000000000063	NaN	NaN	1.5200000000000031
754	25	36.23	37.789	NaN	NaN	37.515	1.5590000000000046	NaN	NaN	1.2850000000000037
754	25	36.044	37.213	NaN	NaN	37.029	1.169000000000004	NaN	NaN	0.9850000000000065
754	25	36.153	38.272	NaN	NaN	37.542	2.1189999999999998	NaN	NaN	1.389000000000003
754	25	36.27	38.5595	NaN	NaN	37.756	2.2894999999999968	NaN	NaN	1.485999999999997
754	25	36.467	38.8825	NaN	NaN	38.009	2.4155000000000015	NaN	NaN	1.5420000000000016
754	25	36.503	40.2095	NaN	NaN	38.366	3.7064999999999984	NaN	NaN	1.8629999999999995
754	25	37.149	39.894000000000005	NaN	NaN	38.981	2.7450000000000045	NaN	NaN	1.8320000000000007
754	25	37.341	40.065	NaN	NaN	39.368	2.7239999999999966	NaN	NaN	2.027000000000001
754	25	37.323	39.203	NaN	NaN	39.077	1.8800000000000026	NaN	NaN	1.7539999999999978
754	25	36.991	38.082	NaN	NaN	38.271	1.091000000000001	NaN	NaN	1.2800000000000011
754	25	37.088	39.427	NaN	NaN	38.756	2.3389999999999986	NaN	NaN	1.6679999999999993
754	25	37.303	38.8115	NaN	NaN	38.736	1.508500000000005	NaN	NaN	1.4329999999999998
754	25	36.991	38.8615	NaN	NaN	38.275	1.8704999999999998	NaN	NaN	1.283999999999999
754	25	37.243	38.285	NaN	NaN	38.449	1.0419999999999945	NaN	NaN	1.205999999999996
754	25	37.243	39.3705	NaN	NaN	38.557	2.1274999999999977	NaN	NaN	1.314
754	25	37.586	39.868	NaN	NaN	39.155	2.2820000000000036	NaN	NaN	1.5690000000000026
754	25	37.381	38.417	NaN	NaN	38.605	1.0360000000000014	NaN	NaN	1.2239999999999966
754	25	37.342	38.7385	NaN	NaN	38.648	1.3965000000000032	NaN	NaN	1.3060000000000045
754	25	37.378	38.626999999999995	NaN	NaN	38.572	1.2489999999999952	NaN	NaN	1.1940000000000026
754	25	37.774	39.3515	NaN	NaN	39.133	1.5775000000000006	NaN	NaN	1.3590000000000018
754	25	36.831	38.122	NaN	NaN	37.887	1.2909999999999968	NaN	NaN	1.0559999999999974
754	25	36.639	38.236000000000004	NaN	NaN	37.26	1.5970000000000013	NaN	NaN	0.6209999999999951
754	25	37.358	40.9225	NaN	NaN	38.58	3.5645000000000024	NaN	NaN	1.2220000000000013
754	25	38.201	40.5035	NaN	NaN	39.51	2.302500000000002	NaN	NaN	1.3089999999999975
754	25	38.603	39.9025	NaN	NaN	39.724	1.2995000000000019	NaN	NaN	1.1209999999999951
754	25	38.448	41.058	NaN	NaN	39.843	2.6099999999999994	NaN	NaN	1.3950000000000031
754	25	38.738	40.2145	NaN	NaN	39.976	1.4765000000000015	NaN	NaN	1.2379999999999995
754	25	38.76	41.449	NaN	NaN	40.59	2.689	NaN	NaN	1.8300000000000054
754	25	37.967	36.186499999999995	NaN	NaN	38.292	-1.7805000000000035	NaN	NaN	0.32500000000000284
754	25	37.259	38.625	NaN	NaN	38.075	1.3659999999999997	NaN	NaN	0.8160000000000025
754	25	37.612	39.685	NaN	NaN	38.719	2.0730000000000004	NaN	NaN	1.1069999999999993
754	25	37.602	38.674	NaN	NaN	38.716	1.0720000000000027	NaN	NaN	1.1140000000000043
754	25	37.923	41.6105	NaN	NaN	39.542	3.6875	NaN	NaN	1.6189999999999998
754	25	38.469	40.8065	NaN	NaN	40.122	2.3374999999999986	NaN	NaN	1.6529999999999987
754	25	38.525	39.841499999999996	NaN	NaN	39.988	1.3164999999999978	NaN	NaN	1.463000000000001
754	25	38.195	35.69	NaN	NaN	38.819	-2.5050000000000026	NaN	NaN	0.6240000000000023
754	25	37.172	36.044	NaN	NaN	37.646	-1.1280000000000001	NaN	NaN	0.47400000000000375
754	25	36.714	34.661	NaN	NaN	36.904	-2.0529999999999973	NaN	NaN	0.19000000000000483
754	25	37.008	38.082499999999996	NaN	NaN	37.91	1.0744999999999933	NaN	NaN	0.9019999999999939
754	25	37.086	35.3475	NaN	NaN	37.419	-1.738500000000002	NaN	NaN	0.3329999999999984
754	25	36.517	34.3635	NaN	NaN	36.692	-2.153500000000001	NaN	NaN	0.17499999999999716
754	25	36.273	33.762	NaN	NaN	36.358	-2.511000000000003	NaN	NaN	0.08499999999999375
754	25	35.876	34.727999999999994	NaN	NaN	35.804	-1.1480000000000032	NaN	NaN	-0.07199999999999562
754	25	35.077	32.875	NaN	NaN	35.156	-2.201999999999998	NaN	NaN	0.07900000000000063
754	25	36.635	38.3945	NaN	NaN	37.984	1.7595000000000027	NaN	NaN	1.3490000000000038
754	25	37.089	35.739000000000004	NaN	NaN	38.443	-1.3499999999999943	NaN	NaN	1.3539999999999992
754	25	36.85	35.0205	NaN	NaN	38.25	-1.829500000000003	NaN	NaN	1.3999999999999986
754	25	36.465	33.8495	NaN	NaN	37.209	-2.6155000000000044	NaN	NaN	0.7439999999999998
754	25	35.861	32.9905	NaN	NaN	36.389	-2.8705	NaN	NaN	0.5280000000000058
754	25	35.233	32.8785	NaN	NaN	35.659	-2.3544999999999945	NaN	NaN	0.42600000000000193
754	25	34.711	32.812	NaN	NaN	34.887	-1.899000000000001	NaN	NaN	0.17600000000000193
754	25	34.24	32.0145	NaN	NaN	34.288	-2.225500000000004	NaN	NaN	0.047999999999994714
754	25	33.889	32.119	NaN	NaN	34.256	-1.7700000000000031	NaN	NaN	0.36699999999999733
754	25	33.711	32.3915	NaN	NaN	33.927	-1.319499999999998	NaN	NaN	0.21600000000000108
754	25	33.634	32.1795	NaN	NaN	33.75	-1.454500000000003	NaN	NaN	0.11599999999999966
754	25	33.585	32.058	NaN	NaN	33.639	-1.527000000000001	NaN	NaN	0.054000000000002046
754	25	33.868	37.19	NaN	NaN	35.178	3.3219999999999956	NaN	NaN	1.3099999999999952
754	25	34.805	36.289	NaN	NaN	36.041	1.4840000000000018	NaN	NaN	1.235999999999997
754	25	37.256	34.809	NaN	NaN	37.985	-2.4470000000000027	NaN	NaN	0.7289999999999992
754	25	37.084	34.878	NaN	NaN	37.756	-2.206000000000003	NaN	NaN	0.671999999999997
754	25	36.947	34.618	NaN	NaN	37.188	-2.3290000000000006	NaN	NaN	0.24099999999999966
754	25	36.725	34.7125	NaN	NaN	36.844	-2.012500000000003	NaN	NaN	0.11899999999999977
754	25	36.187	33.5715	NaN	NaN	36.917	-2.6154999999999973	NaN	NaN	0.730000000000004
754	25	35.936	34.150999999999996	NaN	NaN	36.886	-1.7850000000000037	NaN	NaN	0.9500000000000028
754	25	35.623	33.8895	NaN	NaN	36.464	-1.7334999999999994	NaN	NaN	0.8410000000000011
754	25	35.333	32.805	NaN	NaN	35.643	-2.5279999999999987	NaN	NaN	0.3100000000000023
754	25	34.807	32.867999999999995	NaN	NaN	35.674	-1.9390000000000072	NaN	NaN	0.8669999999999973
754	25	34.511	32.208	NaN	NaN	34.931	-2.3030000000000044	NaN	NaN	0.4199999999999946
754	25	34.2	31.531	NaN	NaN	34.568	-2.669000000000004	NaN	NaN	0.367999999999995
754	25	33.635	31.698500000000003	NaN	NaN	33.607	-1.9364999999999952	NaN	NaN	-0.027999999999998693
754	25	33.243	31.4315	NaN	NaN	33.514	-1.8115000000000023	NaN	NaN	0.2710000000000008
754	25	32.756	31.378999999999998	NaN	NaN	32.907	-1.3770000000000024	NaN	NaN	0.15099999999999625
754	25	32.405	30.450499999999998	NaN	NaN	32.608	-1.954500000000003	NaN	NaN	0.20299999999999585
754	25	31.926	30.322000000000003	NaN	NaN	32.16	-1.6039999999999957	NaN	NaN	0.2339999999999982
754	25	31.545	29.2615	NaN	NaN	31.261	-2.2835	NaN	NaN	-0.2840000000000025
754	25	31.083	29.114	NaN	NaN	30.778	-1.9689999999999976	NaN	NaN	-0.3049999999999997
754	25	30.515	28.236	NaN	NaN	30.205	-2.279	NaN	NaN	-0.3100000000000023
754	25	16.976	18.601	NaN	NaN	17.477	1.625	NaN	NaN	0.5010000000000012
754	25	17.331	18.6375	NaN	NaN	17.917	1.3064999999999998	NaN	NaN	0.5860000000000021
754	25	17.637	18.9895	NaN	NaN	18.303	1.3524999999999991	NaN	NaN	0.6660000000000004
754	25	17.989	19.4825	NaN	NaN	18.616	1.493500000000001	NaN	NaN	0.6269999999999989
754	25	19.511	21.2605	NaN	NaN	19.958	1.7495000000000012	NaN	NaN	0.4469999999999992
754	25	20.057	21.2175	NaN	NaN	20.283	1.1605000000000025	NaN	NaN	0.22600000000000264
754	25	19.693	21.704500000000003	NaN	NaN	20.439	2.0115000000000016	NaN	NaN	0.7459999999999987
754	25	20.231	21.299500000000002	NaN	NaN	20.756	1.0685000000000002	NaN	NaN	0.5249999999999986
754	25	21.091	22.325	NaN	NaN	21.744	1.2339999999999982	NaN	NaN	0.6529999999999987
754	25	21.15	23.0265	NaN	NaN	21.989	1.8765	NaN	NaN	0.8390000000000022
754	25	21.976	23.288	NaN	NaN	22.62	1.3120000000000012	NaN	NaN	0.6440000000000019
754	25	22.454	23.755000000000003	NaN	NaN	23.153	1.301000000000002	NaN	NaN	0.6989999999999981
754	25	22.492	24.4695	NaN	NaN	22.97	1.9774999999999991	NaN	NaN	0.477999999999998
754	25	23.06	24.7725	NaN	NaN	23.608	1.7125000000000021	NaN	NaN	0.5480000000000018
754	25	23.645	24.8755	NaN	NaN	24.811	1.2304999999999993	NaN	NaN	1.1660000000000004
754	25	23.859	25.634	NaN	NaN	24.938	1.7749999999999986	NaN	NaN	1.078999999999997
754	25	24.053	25.9115	NaN	NaN	25.021	1.8584999999999994	NaN	NaN	0.968
754	25	24.328	26.091	NaN	NaN	25.03	1.7630000000000017	NaN	NaN	0.7020000000000017
754	25	24.349	25.9735	NaN	NaN	24.984	1.6245000000000012	NaN	NaN	0.6350000000000016
754	25	24.476	25.832	NaN	NaN	25.292	1.3560000000000016	NaN	NaN	0.8160000000000025
754	25	25.496	23.4255	NaN	NaN	22.925	-2.070499999999999	NaN	NaN	-2.570999999999998
754	25	24.338	26.1715	NaN	NaN	25.808	1.8335000000000008	NaN	NaN	1.4699999999999989
754	25	25.545	23.901	NaN	NaN	26.452	-1.644000000000002	NaN	NaN	0.907
754	25	24.579	23.1175	NaN	NaN	24.849	-1.461500000000001	NaN	NaN	0.2699999999999996
754	25	25.469	26.572	NaN	NaN	27.765	1.102999999999998	NaN	NaN	2.2959999999999994
754	25	24.397	25.898	NaN	NaN	25.857	1.5010000000000012	NaN	NaN	1.4600000000000009
754	25	25.395	27.094	NaN	NaN	27.309	1.6990000000000016	NaN	NaN	1.9140000000000015
754	25	26.351	28.1645	NaN	NaN	28.231	1.8135000000000012	NaN	NaN	1.8800000000000026
754	25	27.246	24.590000000000003	NaN	NaN	28.155	-2.6559999999999953	NaN	NaN	0.9090000000000025
754	25	25.902	27.661	NaN	NaN	27.968	1.7590000000000003	NaN	NaN	2.065999999999999
754	25	25.984	27.3025	NaN	NaN	27.838	1.3184999999999967	NaN	NaN	1.8539999999999992
754	25	26.684	27.707	NaN	NaN	29.28	1.0229999999999997	NaN	NaN	2.596
754	25	26.207	25.0905	NaN	NaN	27.567	-1.116500000000002	NaN	NaN	1.3599999999999994
754	25	26.354	28.4795	NaN	NaN	28.594	2.1255000000000024	NaN	NaN	2.240000000000002
754	25	26.769	29.5955	NaN	NaN	30.04	2.826500000000003	NaN	NaN	3.271000000000001
754	25	25.788	28.558500000000002	NaN	NaN	27.81	2.770500000000002	NaN	NaN	2.0219999999999985
754	25	27.466	25.596	NaN	NaN	28.552	-1.870000000000001	NaN	NaN	1.0859999999999985
754	25	27.465	28.7265	NaN	NaN	29.674	1.2615000000000016	NaN	NaN	2.2089999999999996
754	25	27.416	28.7855	NaN	NaN	29.916	1.3694999999999986	NaN	NaN	2.5
754	25	27.64	28.8395	NaN	NaN	29.804	1.1995000000000005	NaN	NaN	2.163999999999998
754	25	26.491	27.750500000000002	NaN	NaN	28.422	1.2595000000000027	NaN	NaN	1.931000000000001
754	25	26.472	30.0025	NaN	NaN	29.024	3.5305	NaN	NaN	2.5519999999999996
754	25	27.741	26.5245	NaN	NaN	29.455	-1.2165	NaN	NaN	1.7139999999999986
754	25	27.796	29.5285	NaN	NaN	30.807	1.7325000000000017	NaN	NaN	3.0109999999999992
754	25	29.534	30.625	NaN	NaN	33.66	1.091000000000001	NaN	NaN	4.125999999999998
754	25	29.415	30.545	NaN	NaN	33.309	1.1300000000000026	NaN	NaN	3.8939999999999984
754	25	29.767	28.366500000000002	NaN	NaN	34.087	-1.4004999999999974	NaN	NaN	4.320000000000004
754	25	25.986	27.15	NaN	NaN	29.134	1.163999999999998	NaN	NaN	3.1479999999999997
754	25	26.551	25.2425	NaN	NaN	29.182	-1.3084999999999987	NaN	NaN	2.6310000000000002
754	25	26.53	22.819000000000003	NaN	NaN	28.158	-3.7109999999999985	NaN	NaN	1.6280000000000001
754	25	26.029	23.972	NaN	NaN	27.806	-2.0569999999999986	NaN	NaN	1.777000000000001
754	25	24.971	23.3365	NaN	NaN	26.568	-1.6344999999999992	NaN	NaN	1.5970000000000013
754	25	25.796	23.6375	NaN	NaN	27.791	-2.1585	NaN	NaN	1.995000000000001
754	25	25.049	23.7905	NaN	NaN	27.579	-1.258499999999998	NaN	NaN	2.530000000000001
754	25	24.758	26.866999999999997	NaN	NaN	27.294	2.108999999999998	NaN	NaN	2.5360000000000014
754	25	25.925	27.7565	NaN	NaN	29.605	1.8314999999999984	NaN	NaN	3.6799999999999997
754	25	26.492	25.35	NaN	NaN	30.514	-1.1419999999999995	NaN	NaN	4.0219999999999985
754	25	25.702	24.258499999999998	NaN	NaN	28.613	-1.4435000000000038	NaN	NaN	2.910999999999998
754	25	24.736	21.8575	NaN	NaN	26.589	-2.878499999999999	NaN	NaN	1.852999999999998
754	25	25.594	23.2695	NaN	NaN	24.863	-2.3245000000000005	NaN	NaN	-0.7310000000000016
754	25	25.361	26.622	NaN	NaN	28.373	1.2609999999999992	NaN	NaN	3.0120000000000005
754	25	24.385	27.2175	NaN	NaN	27.187	2.8324999999999996	NaN	NaN	2.8019999999999996
754	25	25.595	26.616	NaN	NaN	29.115	1.0210000000000008	NaN	NaN	3.5199999999999996
754	25	25.632	24.4655	NaN	NaN	27.603	-1.1665000000000028	NaN	NaN	1.971
754	25	25.128	22.597	NaN	NaN	27.796	-2.530999999999999	NaN	NaN	2.6679999999999993
754	25	24.926	21.6075	NaN	NaN	23.771	-3.3184999999999967	NaN	NaN	-1.1549999999999976
754	25	24.853	22.243000000000002	NaN	NaN	27.091	-2.6099999999999994	NaN	NaN	2.2379999999999995
754	25	24.13	22.753999999999998	NaN	NaN	25.909	-1.3760000000000012	NaN	NaN	1.779
754	25	23.876	22.359	NaN	NaN	25.897	-1.5169999999999995	NaN	NaN	2.0209999999999972
754	25	23.389	21.628	NaN	NaN	24.649	-1.7609999999999992	NaN	NaN	1.2600000000000016
754	25	22.999	21.8495	NaN	NaN	24.578	-1.1494999999999997	NaN	NaN	1.5790000000000006
754	25	23.33	24.866999999999997	NaN	NaN	25.534	1.536999999999999	NaN	NaN	2.2040000000000006
754	25	22.537	21.5015	NaN	NaN	23.727	-1.035499999999999	NaN	NaN	1.1900000000000013
754	25	22.392	21.125	NaN	NaN	23.062	-1.2669999999999995	NaN	NaN	0.6700000000000017
754	25	22.058	20.814	NaN	NaN	22.506	-1.2439999999999998	NaN	NaN	0.4480000000000004
754	25	21.746	20.558500000000002	NaN	NaN	22.22	-1.1874999999999964	NaN	NaN	0.4740000000000002
754	25	21.491	20.4775	NaN	NaN	21.943	-1.0135000000000005	NaN	NaN	0.45200000000000173
754	25	21.491	23.0715	NaN	NaN	22.899	1.5805000000000007	NaN	NaN	1.4080000000000013
754	25	23.058	26.656	NaN	NaN	25.729	3.597999999999999	NaN	NaN	2.6709999999999994
754	25	24.336	22.843	NaN	NaN	27.277	-1.4929999999999986	NaN	NaN	2.9410000000000025
754	25	23.831	22.4075	NaN	NaN	26.226	-1.4235000000000007	NaN	NaN	2.3949999999999996
754	25	23.401	21.781	NaN	NaN	25.545	-1.620000000000001	NaN	NaN	2.144000000000002
754	25	22.917	21.752000000000002	NaN	NaN	25.023	-1.1649999999999991	NaN	NaN	2.105999999999998
754	25	22.643	21.048499999999997	NaN	NaN	24.398	-1.5945000000000036	NaN	NaN	1.754999999999999
754	25	22.26	20.621000000000002	NaN	NaN	23.692	-1.6389999999999993	NaN	NaN	1.4319999999999986
754	25	21.626	20.4075	NaN	NaN	22.882	-1.2185000000000024	NaN	NaN	1.2560000000000002
754	25	21.294	20.262999999999998	NaN	NaN	22.407	-1.0310000000000024	NaN	NaN	1.1129999999999995
754	25	20.806	19.186500000000002	NaN	NaN	22.101	-1.6194999999999986	NaN	NaN	1.2949999999999982
754	25	20.375	18.6885	NaN	NaN	21.742	-1.6864999999999988	NaN	NaN	1.3670000000000009
754	25	20.121	18.5075	NaN	NaN	21.057	-1.6134999999999984	NaN	NaN	0.9359999999999999
754	25	19.741	18.139499999999998	NaN	NaN	20.316	-1.6015000000000015	NaN	NaN	0.5749999999999993
754	25	19.419	18.0605	NaN	NaN	20.049	-1.3584999999999994	NaN	NaN	0.629999999999999
