# Supplementary material for: Pollination in a new climate: Assessing the potential influence of flower temperature variation on insect pollinator behaviour
Source: PLoS One. 2018 Aug 1;13(8):e0200549. doi: 10.1371/journal.pone.0200549 (PMC6070230; doi:10.1371/journal.pone.0200549)
Supplement: S1 Table — Raw data of Flower temperature measurement is in .csv format. Details of each file provided in README file. (ZIP) [file pone.0200549.s001.zip › Supplimentary_TableS1_RAW data/Species_1.csv]

701	1	17.252	18.435999999999996	NaN	17.46466666666667	NaN	1.1839999999999975	NaN	0.21266666666667078	NaN
701	1	17.469	18.814000000000004	NaN	17.892	NaN	1.3450000000000024	NaN	0.42299999999999827	NaN
701	1	17.995	19.199333333333332	NaN	18.944	NaN	1.2043333333333308	NaN	0.9489999999999981	NaN
701	1	18.209	20.122666666666664	NaN	19.330333333333332	NaN	1.9136666666666642	NaN	1.1213333333333324	NaN
701	1	18.443	20.554000000000002	NaN	19.827333333333332	NaN	2.1110000000000007	NaN	1.3843333333333305	NaN
701	1	18.742	19.863666666666663	NaN	19.563666666666666	NaN	1.1216666666666626	NaN	0.8216666666666654	NaN
701	1	18.811	19.918333333333333	NaN	19.468666666666667	NaN	1.107333333333333	NaN	0.6576666666666675	NaN
701	1	18.55	19.601	NaN	18.702	NaN	1.0509999999999984	NaN	0.15200000000000102	NaN
701	1	18.762	19.781	NaN	19.078	NaN	1.0189999999999984	NaN	0.31599999999999895	NaN
701	1	18.309	19.86133333333333	NaN	20.132	NaN	1.5523333333333298	NaN	1.8230000000000004	NaN
701	1	18.768	19.797	NaN	20.047	NaN	1.029	NaN	1.279	NaN
701	1	19.052	20.668666666666667	NaN	21.610666666666663	NaN	1.6166666666666671	NaN	2.5586666666666638	NaN
701	1	19.317	21.965000000000003	NaN	22.349666666666668	NaN	2.6480000000000032	NaN	3.0326666666666675	NaN
701	1	19.679	21.048000000000002	NaN	22.03633333333333	NaN	1.3690000000000033	NaN	2.357333333333333	NaN
701	1	19.262	20.351666666666667	NaN	20.69666666666667	NaN	1.0896666666666661	NaN	1.4346666666666685	NaN
701	1	19.473	20.873666666666665	NaN	21.22366666666667	NaN	1.400666666666666	NaN	1.750666666666671	NaN
701	1	19.788	21.762333333333334	NaN	22.90533333333333	NaN	1.974333333333334	NaN	3.117333333333331	NaN
701	1	19.744	21.234	NaN	22.388333333333335	NaN	1.490000000000002	NaN	2.6443333333333356	NaN
701	1	20.086	22.192333333333334	NaN	23.914	NaN	2.1063333333333354	NaN	3.828000000000003	NaN
701	1	20.233	21.38766666666667	NaN	22.501666666666665	NaN	1.154666666666671	NaN	2.2686666666666646	NaN
701	1	20.434	21.539	NaN	21.974999999999998	NaN	1.1050000000000004	NaN	1.5409999999999968	NaN
701	1	20.636	21.708333333333332	NaN	22.271666666666665	NaN	1.072333333333333	NaN	1.6356666666666655	NaN
701	1	19.399	20.733333333333334	NaN	20.549333333333333	NaN	1.3343333333333334	NaN	1.1503333333333323	NaN
701	1	19.663	20.740333333333336	NaN	19.81233333333333	NaN	1.0773333333333355	NaN	0.1493333333333311	NaN
701	1	19.742	21.174666666666667	NaN	20.073333333333334	NaN	1.432666666666666	NaN	0.33133333333333326	NaN
701	1	19.623	21.398666666666667	NaN	20.661333333333335	NaN	1.775666666666666	NaN	1.038333333333334	NaN
701	1	19.899	21.135	NaN	20.501	NaN	1.2360000000000007	NaN	0.6020000000000003	NaN
701	1	20.025	21.737333333333336	NaN	20.60766666666667	NaN	1.712333333333337	NaN	0.5826666666666718	NaN
701	1	20.302	19.028333333333332	NaN	18.956999999999997	NaN	-1.2736666666666672	NaN	-1.3450000000000024	NaN
701	1	20.084	18.982666666666663	NaN	18.591333333333335	NaN	-1.1013333333333364	NaN	-1.4926666666666648	NaN
701	1	15.697	17.983333333333334	NaN	15.757333333333335	NaN	2.286333333333335	NaN	0.060333333333336014	NaN
701	1	18.366	20.871333333333336	NaN	22.546666666666667	NaN	2.5053333333333363	NaN	4.180666666666667	NaN
701	1	18.825	20.630333333333336	NaN	22.006666666666664	NaN	1.805333333333337	NaN	3.181666666666665	NaN
701	1	19.448	21.587666666666667	NaN	21.89633333333333	NaN	2.139666666666667	NaN	2.4483333333333306	NaN
701	1	19.798	22.864666666666665	NaN	23.662666666666667	NaN	3.0666666666666664	NaN	3.8646666666666682	NaN
701	1	20.383	22.544	NaN	23.515666666666664	NaN	2.1610000000000014	NaN	3.1326666666666654	NaN
701	1	20.227	22.69066666666667	NaN	23.955	NaN	2.4636666666666684	NaN	3.727999999999998	NaN
701	1	21.199	22.771	NaN	25.363666666666663	NaN	1.5719999999999992	NaN	4.164666666666662	NaN
701	1	20.654	19.49866666666667	NaN	19.858	NaN	-1.1553333333333313	NaN	-0.7959999999999994	NaN
701	1	20.575	19.312	NaN	19.581666666666667	NaN	-1.2629999999999981	NaN	-0.9933333333333323	NaN
701	1	20.045	21.168999999999997	NaN	22.176000000000002	NaN	1.1239999999999952	NaN	2.1310000000000002	NaN
701	1	20.562	22.340333333333334	NaN	23.772666666666666	NaN	1.7783333333333324	NaN	3.210666666666665	NaN
701	1	20.916	21.938666666666666	NaN	23.17833333333333	NaN	1.022666666666666	NaN	2.2623333333333306	NaN
701	1	21.155	24.21666666666667	NaN	24.398	NaN	3.0616666666666674	NaN	3.2429999999999986	NaN
701	1	21.524	24.134666666666664	NaN	25.513	NaN	2.6106666666666634	NaN	3.9890000000000008	NaN
701	1	22.002	24.349666666666668	NaN	26.168000000000003	NaN	2.347666666666669	NaN	4.166000000000004	NaN
701	1	22.456	25.09	NaN	25.325666666666667	NaN	2.6340000000000003	NaN	2.8696666666666673	NaN
701	1	22.532	24.27933333333333	NaN	25.49333333333333	NaN	1.74733333333333	NaN	2.9613333333333287	NaN
701	1	22.687	24.543333333333333	NaN	24.546999999999997	NaN	1.8563333333333318	NaN	1.8599999999999959	NaN
701	1	23.07	25.277666666666665	NaN	27.051	NaN	2.2076666666666647	NaN	3.980999999999998	NaN
701	1	23.042	25.336333333333332	NaN	26.544	NaN	2.2943333333333307	NaN	3.501999999999999	NaN
701	1	23.018	24.200999999999997	NaN	25.069000000000003	NaN	1.1829999999999963	NaN	2.051000000000002	NaN
701	1	22.806	24.682000000000002	NaN	25.974	NaN	1.8760000000000012	NaN	3.1679999999999993	NaN
701	1	22.979	21.846999999999998	NaN	22.305666666666667	NaN	-1.1320000000000014	NaN	-0.673333333333332	NaN
701	1	22.601	21.483666666666664	NaN	21.768	NaN	-1.1173333333333346	NaN	-0.8329999999999984	NaN
701	1	22.031	20.954333333333334	NaN	21.095	NaN	-1.0766666666666644	NaN	-0.9359999999999999	NaN
701	1	21.942	20.87366666666667	NaN	20.861	NaN	-1.0683333333333316	NaN	-1.0809999999999995	NaN
701	1	21.713	20.563666666666666	NaN	20.437	NaN	-1.1493333333333347	NaN	-1.2759999999999998	NaN
701	1	21.504	20.475333333333335	NaN	20.426666666666666	NaN	-1.0286666666666662	NaN	-1.0773333333333355	NaN
701	1	21.384	20.142999999999997	NaN	19.88866666666667	NaN	-1.2410000000000032	NaN	-1.4953333333333312	NaN
701	1	21.279	20.140333333333334	NaN	19.863666666666663	NaN	-1.1386666666666656	NaN	-1.4153333333333364	NaN
701	1	21.161	20.070333333333334	NaN	19.663333333333334	NaN	-1.0906666666666673	NaN	-1.4976666666666674	NaN
701	1	21.284	23.254	NaN	24.076000000000004	NaN	1.9700000000000024	NaN	2.792000000000005	NaN
701	1	21.701	25.337333333333333	NaN	24.644333333333332	NaN	3.636333333333333	NaN	2.9433333333333316	NaN
701	1	21.925	23.992333333333335	NaN	23.759333333333334	NaN	2.067333333333334	NaN	1.8343333333333334	NaN
701	1	22.125	23.204333333333334	NaN	23.139333333333337	NaN	1.0793333333333344	NaN	1.0143333333333366	NaN
701	1	22.231	23.448666666666668	NaN	22.992333333333335	NaN	1.2176666666666662	NaN	0.761333333333333	NaN
701	1	22.314	24.171333333333333	NaN	23.462999999999997	NaN	1.857333333333333	NaN	1.1489999999999974	NaN
701	1	21.097	19.750333333333334	NaN	19.543000000000003	NaN	-1.3466666666666676	NaN	-1.5539999999999985	NaN
701	1	20.673	19.495333333333335	NaN	19.322	NaN	-1.1776666666666635	NaN	-1.350999999999999	NaN
701	1	20.515	22.050666666666668	NaN	22.00533333333333	NaN	1.5356666666666676	NaN	1.4903333333333286	NaN
701	1	20.809	22.898	NaN	22.923000000000002	NaN	2.0889999999999986	NaN	2.1140000000000008	NaN
701	1	21.113	23.508	NaN	23.725000000000005	NaN	2.3949999999999996	NaN	2.6120000000000054	NaN
701	1	21.252	24.585333333333335	NaN	24.512	NaN	3.3333333333333357	NaN	3.2600000000000016	NaN
701	1	21.644	26.061333333333334	NaN	26.345333333333333	NaN	4.417333333333335	NaN	4.701333333333334	NaN
701	1	21.976	26.802000000000003	NaN	27.761	NaN	4.826000000000004	NaN	5.785	NaN
701	1	22.065	27.273	NaN	28.16333333333333	NaN	5.207999999999998	NaN	6.098333333333329	NaN
701	1	22.183	28.598333333333333	NaN	28.263333333333332	NaN	6.415333333333333	NaN	6.080333333333332	NaN
701	1	22.32	29.278000000000002	NaN	29.362333333333336	NaN	6.958000000000002	NaN	7.042333333333335	NaN
701	1	22.258	28.416	NaN	28.41	NaN	6.158000000000001	NaN	6.152000000000001	NaN
701	1	22.132	28.819	NaN	29.804666666666666	NaN	6.686999999999998	NaN	7.6726666666666645	NaN
701	1	22.148	28.853333333333335	NaN	29.372	NaN	6.705333333333336	NaN	7.224	NaN
701	1	22.279	28.680666666666667	NaN	29.013	NaN	6.401666666666667	NaN	6.734000000000002	NaN
701	1	22.469	28.334999999999997	NaN	29.456	NaN	5.865999999999996	NaN	6.986999999999998	NaN
701	1	22.519	27.489000000000004	NaN	27.494	NaN	4.970000000000006	NaN	4.975000000000001	NaN
701	1	22.391	27.241666666666664	NaN	26.195333333333334	NaN	4.850666666666665	NaN	3.804333333333336	NaN
701	1	22.289	26.31833333333333	NaN	25.408666666666665	NaN	4.02933333333333	NaN	3.1196666666666637	NaN
701	1	21.941	25.017	NaN	23.905666666666665	NaN	3.0760000000000005	NaN	1.9646666666666661	NaN
701	1	21.704	24.254333333333335	NaN	23.170666666666666	NaN	2.5503333333333345	NaN	1.466666666666665	NaN
701	1	21.596	23.802333333333337	NaN	22.917999999999996	NaN	2.206333333333337	NaN	1.3219999999999956	NaN
701	1	21.338	23.297	NaN	22.418000000000003	NaN	1.9589999999999996	NaN	1.0800000000000018	NaN
701	1	21.253	22.826333333333334	NaN	21.972666666666665	NaN	1.5733333333333341	NaN	0.7196666666666651	NaN
701	1	21.098	22.380666666666666	NaN	21.868333333333336	NaN	1.2826666666666675	NaN	0.7703333333333369	NaN
701	1	21.192	22.514999999999997	NaN	22.596333333333334	NaN	1.3229999999999968	NaN	1.4043333333333337	NaN
701	1	21.319	23.947333333333333	NaN	25.013333333333332	NaN	2.628333333333334	NaN	3.694333333333333	NaN
701	1	21.637	25.81566666666667	NaN	27.795	NaN	4.178666666666668	NaN	6.158000000000001	NaN
701	1	21.761	25.362333333333336	NaN	26.463333333333335	NaN	3.6013333333333364	NaN	4.7023333333333355	NaN
701	1	21.758	24.78333333333333	NaN	25.245000000000005	NaN	3.0253333333333323	NaN	3.4870000000000054	NaN
701	1	21.762	24.664666666666665	NaN	25.438666666666666	NaN	2.902666666666665	NaN	3.676666666666666	NaN
701	1	21.917	24.445000000000004	NaN	24.136666666666667	NaN	2.5280000000000022	NaN	2.219666666666665	NaN
701	1	21.782	25.169	NaN	23.783	NaN	3.3870000000000005	NaN	2.0010000000000012	NaN
701	1	21.913	24.496	NaN	24.247	NaN	2.5829999999999984	NaN	2.3339999999999996	NaN
701	1	21.966	23.846	NaN	23.833	NaN	1.879999999999999	NaN	1.8669999999999973	NaN
701	1	21.884	23.234333333333336	NaN	23.09466666666667	NaN	1.3503333333333352	NaN	1.2106666666666683	NaN
701	1	21.819	22.903333333333336	NaN	22.688666666666666	NaN	1.084333333333337	NaN	0.8696666666666673	NaN
701	1	18.317	17.249666666666666	NaN	16.572666666666667	NaN	-1.067333333333334	NaN	-1.7443333333333335	NaN
701	1	18.097	17.06266666666667	NaN	16.328	NaN	-1.0343333333333327	NaN	-1.769000000000002	NaN
701	1	17.956	16.888	NaN	16.154333333333334	NaN	-1.0679999999999978	NaN	-1.8016666666666659	NaN
701	1	17.912	16.72966666666667	NaN	15.990666666666668	NaN	-1.1823333333333288	NaN	-1.9213333333333313	NaN
702	1	15.241	16.724	17.696	NaN	NaN	1.4830000000000005	2.455000000000002	NaN	NaN
702	1	15.154	17.445	19.552	NaN	NaN	2.2910000000000004	4.398	NaN	NaN
702	1	14.13	16.254	17.833	NaN	NaN	2.1240000000000006	3.7029999999999976	NaN	NaN
702	1	14.569	18.004	19.464	NaN	NaN	3.4350000000000005	4.894999999999998	NaN	NaN
702	1	14.902	20.128	21.664	NaN	NaN	5.226000000000001	6.762000000000002	NaN	NaN
702	1	15.259	18.123	20.06	NaN	NaN	2.8640000000000008	4.800999999999998	NaN	NaN
702	1	15.262	18.349	20.012	NaN	NaN	3.0869999999999997	4.75	NaN	NaN
702	1	15.34	18.556	21.277	NaN	NaN	3.216000000000001	5.937000000000001	NaN	NaN
702	1	15.89	19.538	22.003	NaN	NaN	3.6479999999999997	6.1129999999999995	NaN	NaN
702	1	15.984	20.627	22.376	NaN	NaN	4.642999999999999	6.392000000000001	NaN	NaN
702	1	16.052	19.852	21.784	NaN	NaN	3.8000000000000007	5.731999999999999	NaN	NaN
702	1	16.028	18.871	21.59	NaN	NaN	2.843	5.562000000000001	NaN	NaN
702	1	16.3	20.081	23.402	NaN	NaN	3.780999999999999	7.102	NaN	NaN
702	1	16.191	18.607	20.072	NaN	NaN	2.4160000000000004	3.8810000000000002	NaN	NaN
702	1	14.907	15.976	17.174	NaN	NaN	1.0690000000000008	2.2669999999999995	NaN	NaN
702	1	14.961	16.744	17.176	NaN	NaN	1.7829999999999995	2.214999999999998	NaN	NaN
702	1	15.182	16.521	17.705	NaN	NaN	1.3390000000000004	2.522999999999998	NaN	NaN
702	1	15.713	21.362	22.884	NaN	NaN	5.648999999999999	7.171000000000001	NaN	NaN
702	1	16.087	20.929	23.51	NaN	NaN	4.841999999999999	7.423000000000002	NaN	NaN
702	1	16.611	23.744	26.492	NaN	NaN	7.132999999999999	9.881	NaN	NaN
702	1	16.552	18.259	19.158	NaN	NaN	1.7070000000000007	2.6060000000000016	NaN	NaN
702	1	16.153	18.565	20.398	NaN	NaN	2.4120000000000026	4.245000000000001	NaN	NaN
702	1	15.306	16.794	17.325	NaN	NaN	1.4880000000000013	2.019	NaN	NaN
702	1	15.191	17.314	17.983	NaN	NaN	2.1229999999999993	2.792	NaN	NaN
702	1	15.387	17.286	18.093	NaN	NaN	1.899000000000001	2.7059999999999995	NaN	NaN
702	1	15.687	17.706	18.47	NaN	NaN	2.019	2.7829999999999995	NaN	NaN
702	1	15.843	18.361	19.587	NaN	NaN	2.5180000000000007	3.7439999999999998	NaN	NaN
702	1	16.011	17.975	18.702	NaN	NaN	1.9640000000000022	2.6910000000000025	NaN	NaN
702	1	16.025	18.84	20.066	NaN	NaN	2.8150000000000013	4.041	NaN	NaN
702	1	15.259	16.971	18.123	NaN	NaN	1.7119999999999997	2.8640000000000008	NaN	NaN
702	1	15.328	20.225	21.951	NaN	NaN	4.897000000000002	6.623000000000001	NaN	NaN
702	1	15.461	20.239	21.608	NaN	NaN	4.7780000000000005	6.147	NaN	NaN
702	1	15.814	20.782	21.916	NaN	NaN	4.968	6.102	NaN	NaN
702	1	14.835	15.908	16.28	NaN	NaN	1.0729999999999986	1.4450000000000003	NaN	NaN
702	1	10.382	12.199	13.626	NaN	NaN	1.8170000000000002	3.2439999999999998	NaN	NaN
702	1	11.115	16.093	18.387	NaN	NaN	4.978	7.272	NaN	NaN
702	1	12.025	14.082	14.815	NaN	NaN	2.0570000000000004	2.789999999999999	NaN	NaN
702	1	12.021	17.011	19.827	NaN	NaN	4.989999999999998	7.806000000000001	NaN	NaN
702	1	11.197	9.908	10.023	NaN	NaN	-1.2889999999999997	-1.1739999999999995	NaN	NaN
702	1	10.907	9.801	9.8	NaN	NaN	-1.1059999999999999	-1.1069999999999993	NaN	NaN
702	1	10.47	9.282	9.374	NaN	NaN	-1.1880000000000006	-1.096	NaN	NaN
702	1	10.448	13.362	14.072	NaN	NaN	2.9139999999999997	3.6239999999999988	NaN	NaN
702	1	10.501	12.066	13.34	NaN	NaN	1.5650000000000013	2.8390000000000004	NaN	NaN
702	1	10.985	15.472	15.302	NaN	NaN	4.487	4.317	NaN	NaN
702	1	12.1	17.857	12.88	NaN	NaN	5.757	0.7800000000000011	NaN	NaN
702	1	12.378	11.255	11.227	NaN	NaN	-1.1229999999999993	-1.1509999999999998	NaN	NaN
702	1	11.937	10.802	11.024	NaN	NaN	-1.1349999999999998	-0.9130000000000003	NaN	NaN
702	1	11.472	10.453	10.722	NaN	NaN	-1.0190000000000001	-0.75	NaN	NaN
702	1	11.113	13.426	13.392	NaN	NaN	2.3130000000000006	2.279	NaN	NaN
702	1	12.096	15.97	16.36	NaN	NaN	3.8740000000000006	4.263999999999999	NaN	NaN
702	1	12.97	17.489	17.712	NaN	NaN	4.519	4.741999999999999	NaN	NaN
702	1	13.383	17.044	16.897	NaN	NaN	3.6610000000000014	3.5139999999999993	NaN	NaN
702	1	13.74	16.41	16.487	NaN	NaN	2.67	2.746999999999998	NaN	NaN
702	1	14.718	21.916	21.237	NaN	NaN	7.198	6.518999999999998	NaN	NaN
702	1	13.761	15.606	15.535	NaN	NaN	1.8450000000000006	1.774000000000001	NaN	NaN
702	1	14.174	15.407	15.425	NaN	NaN	1.2330000000000005	1.2510000000000012	NaN	NaN
702	1	13.865	15.251	15.256	NaN	NaN	1.3859999999999992	1.391	NaN	NaN
702	1	14.216	15.3	15.243	NaN	NaN	1.0840000000000014	1.027000000000001	NaN	NaN
702	1	14.701	16.017	16.105	NaN	NaN	1.315999999999999	1.404	NaN	NaN
702	1	14.597	16.263	16.366	NaN	NaN	1.6660000000000021	1.7690000000000001	NaN	NaN
702	1	14.288	13.095	13.161	NaN	NaN	-1.1929999999999996	-1.1270000000000007	NaN	NaN
702	1	13.487	12.374	12.375	NaN	NaN	-1.1129999999999995	-1.112	NaN	NaN
702	1	13.543	16.32	16.278	NaN	NaN	2.777000000000001	2.7349999999999994	NaN	NaN
702	1	14.281	18.223	18.187	NaN	NaN	3.9419999999999984	3.9060000000000006	NaN	NaN
702	1	14.44	17.22	16.573	NaN	NaN	2.7799999999999994	2.133000000000001	NaN	NaN
702	1	13.976	12.148	12.14	NaN	NaN	-1.8280000000000012	-1.8360000000000003	NaN	NaN
702	1	14.396	15.677	15.649	NaN	NaN	1.2809999999999988	1.2529999999999983	NaN	NaN
702	1	14.085	15.685	15.496	NaN	NaN	1.5999999999999996	1.4109999999999996	NaN	NaN
702	1	14.332	19.446	19.305	NaN	NaN	5.114000000000001	4.972999999999999	NaN	NaN
702	1	15.02	16.772	16.782	NaN	NaN	1.751999999999999	1.7620000000000005	NaN	NaN
702	1	13.921	12.062	12.05	NaN	NaN	-1.859	-1.8709999999999987	NaN	NaN
702	1	13.969	16.057	16.05	NaN	NaN	2.087999999999999	2.0810000000000013	NaN	NaN
702	1	14.337	12.925	12.906	NaN	NaN	-1.411999999999999	-1.4309999999999992	NaN	NaN
702	1	14.084	17.152	16.83	NaN	NaN	3.0680000000000014	2.7459999999999987	NaN	NaN
702	1	14.558	16.909	16.787	NaN	NaN	2.350999999999999	2.228999999999999	NaN	NaN
702	1	15.119	16.176	15.879	NaN	NaN	1.0569999999999986	0.7599999999999998	NaN	NaN
702	1	15.177	17.401	17.169	NaN	NaN	2.224	1.9920000000000009	NaN	NaN
702	1	15.197	19.045	19.541	NaN	NaN	3.8480000000000025	4.344000000000001	NaN	NaN
702	1	15.08	18.995	18.82	NaN	NaN	3.915000000000001	3.74	NaN	NaN
702	1	15.552	18.912	18.508	NaN	NaN	3.3599999999999994	2.9559999999999995	NaN	NaN
702	1	15.809	18.989	18.665	NaN	NaN	3.1800000000000015	2.856	NaN	NaN
702	1	15.673	18.747	18.29	NaN	NaN	3.074	2.616999999999999	NaN	NaN
702	1	15.419	16.525	16.083	NaN	NaN	1.105999999999998	0.6639999999999979	NaN	NaN
702	1	15.707	17.651	17.204	NaN	NaN	1.943999999999999	1.4969999999999999	NaN	NaN
702	1	14.965	12.711	12.763	NaN	NaN	-2.2539999999999996	-2.202	NaN	NaN
702	1	14.461	15.771	15.851	NaN	NaN	1.3100000000000005	1.3900000000000006	NaN	NaN
702	1	15.42	18.182	17.76	NaN	NaN	2.7619999999999987	2.3400000000000016	NaN	NaN
702	1	14.738	17.523	17.291	NaN	NaN	2.785	2.553000000000001	NaN	NaN
702	1	14.905	16.243	16.049	NaN	NaN	1.3379999999999992	1.1440000000000001	NaN	NaN
702	1	14.697	13.251	13.157	NaN	NaN	-1.4459999999999997	-1.5399999999999991	NaN	NaN
702	1	14.354	12.887	12.806	NaN	NaN	-1.4669999999999987	-1.548	NaN	NaN
702	1	13.93	16.021	15.854	NaN	NaN	2.091000000000001	1.9239999999999995	NaN	NaN
702	1	14.402	15.686	15.748	NaN	NaN	1.2840000000000007	1.346	NaN	NaN
702	1	14.193	12.977	12.921	NaN	NaN	-1.2159999999999993	-1.2720000000000002	NaN	NaN
702	1	13.733	12.66	12.656	NaN	NaN	-1.0730000000000004	-1.077	NaN	NaN
702	1	13.562	12.305	12.301	NaN	NaN	-1.2569999999999997	-1.2609999999999992	NaN	NaN
702	1	12.694	11.6	11.586	NaN	NaN	-1.0940000000000012	-1.1080000000000005	NaN	NaN
702	1	12.392	11.25	11.264	NaN	NaN	-1.1419999999999995	-1.1280000000000001	NaN	NaN
702	1	11.884	10.641	10.536	NaN	NaN	-1.2430000000000003	-1.3480000000000008	NaN	NaN
702	1	11.472	10.108	10.145	NaN	NaN	-1.363999999999999	-1.327	NaN	NaN
702	1	11.489	10.254	10.342	NaN	NaN	-1.2350000000000012	-1.1470000000000002	NaN	NaN
702	1	11.312	10.226	10.219	NaN	NaN	-1.0859999999999985	-1.093	NaN	NaN
702	1	11.198	10.184	10.369	NaN	NaN	-1.0140000000000011	-0.8290000000000006	NaN	NaN
702	1	10.883	9.845	9.606	NaN	NaN	-1.0379999999999985	-1.2769999999999992	NaN	NaN
702	1	10.801	9.432	9.505	NaN	NaN	-1.3689999999999998	-1.2959999999999994	NaN	NaN
702	1	10.705	9.684	9.706	NaN	NaN	-1.0210000000000008	-0.9990000000000006	NaN	NaN
702	1	10.506	9.317	9.493	NaN	NaN	-1.189	-1.013	NaN	NaN
702	1	10.296	9.269	9.332	NaN	NaN	-1.0269999999999992	-0.9639999999999986	NaN	NaN
