# Supplementary material for: Pollination in a new climate: Assessing the potential influence of flower temperature variation on insect pollinator behaviour
Source: PLoS One. 2018 Aug 1;13(8):e0200549. doi: 10.1371/journal.pone.0200549 (PMC6070230; doi:10.1371/journal.pone.0200549)
Supplement: S1 Table — Raw data of Flower temperature measurement is in .csv format. Details of each file provided in README file. (ZIP) [file pone.0200549.s001.zip › Supplimentary_TableS1_RAW data/Species_30.csv]

770	31	22.791	21.448500000000003	NaN	NaN	23.29	-1.3424999999999976	NaN	NaN	0.4989999999999988
770	31	23.209	22.133499999999998	NaN	NaN	23.758	-1.0755000000000017	NaN	NaN	0.5489999999999995
770	31	23.141	22.110500000000002	NaN	NaN	23.702	-1.0304999999999964	NaN	NaN	0.5610000000000035
770	31	25.637	26.892	NaN	NaN	27.68	1.254999999999999	NaN	NaN	2.0429999999999993
770	31	25.618	27.706	NaN	NaN	27.139	2.088000000000001	NaN	NaN	1.5210000000000008
770	31	25.432	23.546	NaN	NaN	26.686	-1.8859999999999992	NaN	NaN	1.2540000000000013
770	31	25.216	22.708	NaN	NaN	26.098	-2.5080000000000027	NaN	NaN	0.8819999999999979
770	31	24.932	26.515	NaN	NaN	26.434	1.583000000000002	NaN	NaN	1.5020000000000024
770	31	25.256	23.4	NaN	NaN	26.317	-1.8560000000000016	NaN	NaN	1.061
770	31	24.953	23.9235	NaN	NaN	26.04	-1.0294999999999987	NaN	NaN	1.0869999999999997
770	31	25.067	23.44	NaN	NaN	25.947	-1.626999999999999	NaN	NaN	0.879999999999999
770	31	24.972	23.42	NaN	NaN	25.744	-1.5519999999999996	NaN	NaN	0.7719999999999985
770	31	25.4	28.6565	NaN	NaN	27.199	3.2565000000000026	NaN	NaN	1.799000000000003
770	31	26.926	28.191	NaN	NaN	29.037	1.2650000000000006	NaN	NaN	2.1110000000000007
770	31	27.213	24.183999999999997	NaN	NaN	28.548	-3.0290000000000035	NaN	NaN	1.3349999999999973
770	31	26.341	24.488	NaN	NaN	27.355	-1.8530000000000015	NaN	NaN	1.0139999999999993
770	31	25.77	24.1095	NaN	NaN	26.68	-1.660499999999999	NaN	NaN	0.9100000000000001
770	31	25.678	23.328	NaN	NaN	26.354	-2.3500000000000014	NaN	NaN	0.6759999999999984
770	31	24.754	22.314999999999998	NaN	NaN	25.76	-2.4390000000000036	NaN	NaN	1.0060000000000002
770	31	24.468	22.892	NaN	NaN	25.214	-1.5760000000000005	NaN	NaN	0.7459999999999987
770	31	24.181	22.372500000000002	NaN	NaN	24.716	-1.8084999999999987	NaN	NaN	0.5350000000000001
770	31	24.209	23.178	NaN	NaN	24.808	-1.0309999999999988	NaN	NaN	0.5990000000000002
770	31	24.033	22.625500000000002	NaN	NaN	24.633	-1.4074999999999989	NaN	NaN	0.5999999999999979
770	31	24.557	26.5815	NaN	NaN	25.882	2.0244999999999997	NaN	NaN	1.3250000000000028
770	31	25.757	24.2015	NaN	NaN	26.709	-1.555500000000002	NaN	NaN	0.9519999999999982
770	31	25.132	24.057499999999997	NaN	NaN	25.96	-1.074500000000004	NaN	NaN	0.8279999999999994
770	31	25.126	23.9095	NaN	NaN	25.978	-1.2165	NaN	NaN	0.8520000000000003
770	31	25.696	23.1625	NaN	NaN	26.69	-2.5335	NaN	NaN	0.9939999999999998
770	31	25.059	23.584	NaN	NaN	25.98	-1.4750000000000014	NaN	NaN	0.9209999999999994
770	31	24.953	23.3245	NaN	NaN	25.885	-1.628499999999999	NaN	NaN	0.9320000000000022
770	31	25.966	28.6425	NaN	NaN	27.834	2.676499999999997	NaN	NaN	1.8679999999999986
770	31	26.369	23.882	NaN	NaN	27.746	-2.4869999999999983	NaN	NaN	1.376999999999999
770	31	26.67	30.636	NaN	NaN	28.814	3.9659999999999975	NaN	NaN	2.1439999999999984
770	31	26.733	24.066499999999998	NaN	NaN	27.644	-2.6665000000000028	NaN	NaN	0.9109999999999978
770	31	26.55	24.313499999999998	NaN	NaN	27.799	-2.236500000000003	NaN	NaN	1.2489999999999988
770	31	26.25	28.289	NaN	NaN	27.958	2.0390000000000015	NaN	NaN	1.7079999999999984
770	31	26.033	24.424500000000002	NaN	NaN	27.412	-1.6084999999999994	NaN	NaN	1.3789999999999978
770	31	26.533	29.979	NaN	NaN	28.71	3.445999999999998	NaN	NaN	2.1769999999999996
770	31	26.773	25.2095	NaN	NaN	28.273	-1.5635000000000012	NaN	NaN	1.5
770	31	26.37	25.057499999999997	NaN	NaN	27.547	-1.3125000000000036	NaN	NaN	1.1769999999999996
770	31	26.163	28.2215	NaN	NaN	27.82	2.0584999999999987	NaN	NaN	1.657
770	31	26.183	24.320999999999998	NaN	NaN	27.237	-1.8620000000000019	NaN	NaN	1.0539999999999985
770	31	26.267	28.901	NaN	NaN	28.265	2.6340000000000003	NaN	NaN	1.998000000000001
770	31	26.184	24.541	NaN	NaN	27.381	-1.6430000000000007	NaN	NaN	1.1969999999999992
770	31	25.759	23.863	NaN	NaN	26.857	-1.8960000000000008	NaN	NaN	1.097999999999999
770	31	25.602	24.213	NaN	NaN	26.756	-1.3889999999999993	NaN	NaN	1.154
770	31	25.585	23.8995	NaN	NaN	26.819	-1.685500000000001	NaN	NaN	1.2339999999999982
770	31	25.582	24.474	NaN	NaN	26.83	-1.1080000000000005	NaN	NaN	1.2479999999999976
770	31	25.811	24.6665	NaN	NaN	26.872	-1.1445000000000007	NaN	NaN	1.061
770	31	25.508	24.16	NaN	NaN	26.647	-1.347999999999999	NaN	NaN	1.1389999999999993
770	31	25.245	24.2255	NaN	NaN	26.275	-1.0195000000000007	NaN	NaN	1.0299999999999976
770	31	24.734	23.0225	NaN	NaN	25.589	-1.711500000000001	NaN	NaN	0.8549999999999969
770	31	24.528	22.8435	NaN	NaN	25.4	-1.6844999999999999	NaN	NaN	0.8719999999999999
770	31	24.23	23.009	NaN	NaN	24.921	-1.221	NaN	NaN	0.690999999999999
770	31	24.029	22.485	NaN	NaN	24.632	-1.5440000000000005	NaN	NaN	0.6030000000000015
770	31	23.995	22.8395	NaN	NaN	24.472	-1.1555	NaN	NaN	0.4770000000000003
770	31	23.682	22.191499999999998	NaN	NaN	24.039	-1.4905000000000008	NaN	NaN	0.35700000000000287
770	31	23.557	22.2705	NaN	NaN	24.147	-1.2865000000000002	NaN	NaN	0.5899999999999999
770	31	23.403	22.375500000000002	NaN	NaN	23.784	-1.0274999999999963	NaN	NaN	0.3810000000000002
770	31	23.355	22.273	NaN	NaN	23.756	-1.0820000000000007	NaN	NaN	0.4009999999999998
770	31	23.198	22.027	NaN	NaN	23.673	-1.1709999999999994	NaN	NaN	0.47499999999999787
770	31	22.893	21.5655	NaN	NaN	23.329	-1.3275000000000006	NaN	NaN	0.43599999999999994
770	31	23.204	21.9125	NaN	NaN	24.618	-1.2914999999999992	NaN	NaN	1.413999999999998
770	31	23.564	24.572000000000003	NaN	NaN	27.547	1.0080000000000027	NaN	NaN	3.9830000000000005
770	31	23.785	22.6645	NaN	NaN	28.397	-1.1204999999999998	NaN	NaN	4.611999999999998
770	31	23.842	21.4985	NaN	NaN	28.132	-2.343499999999999	NaN	NaN	4.290000000000003
770	31	23.626	21.7865	NaN	NaN	28.182	-1.839500000000001	NaN	NaN	4.555999999999997
770	31	23.632	22.1955	NaN	NaN	28.395	-1.4365000000000023	NaN	NaN	4.762999999999998
770	31	23.259	20.8345	NaN	NaN	27.171	-2.424500000000002	NaN	NaN	3.911999999999999
770	31	23.039	20.767000000000003	NaN	NaN	25.688	-2.2719999999999985	NaN	NaN	2.6489999999999974
770	31	22.775	21.075499999999998	NaN	NaN	26.603	-1.6995000000000005	NaN	NaN	3.828000000000003
770	31	22.495	20.6715	NaN	NaN	24.917	-1.8234999999999992	NaN	NaN	2.4220000000000006
770	31	22.362	21.015	NaN	NaN	23.894	-1.3469999999999978	NaN	NaN	1.532
770	31	22.089	20.7915	NaN	NaN	23.172	-1.2974999999999994	NaN	NaN	1.083000000000002
770	31	21.644	19.929000000000002	NaN	NaN	22.899	-1.7149999999999963	NaN	NaN	1.2550000000000026
770	31	21.599	20.459	NaN	NaN	24.241	-1.1400000000000006	NaN	NaN	2.6419999999999995
770	31	21.446	20.0865	NaN	NaN	22.942	-1.3595000000000006	NaN	NaN	1.4959999999999987
770	31	21.401	19.736	NaN	NaN	24.273	-1.6649999999999991	NaN	NaN	2.872
770	31	21.365	20.279	NaN	NaN	25.141	-1.0859999999999985	NaN	NaN	3.776
770	31	21.255	19.6235	NaN	NaN	24.252	-1.631499999999999	NaN	NaN	2.997
770	31	21.212	19.486	NaN	NaN	22.451	-1.725999999999999	NaN	NaN	1.2390000000000008
770	31	20.903	19.7585	NaN	NaN	22.13	-1.1444999999999972	NaN	NaN	1.2270000000000003
770	31	20.693	19.575	NaN	NaN	21.341	-1.118000000000002	NaN	NaN	0.6479999999999997
770	31	19.723	18.683999999999997	NaN	NaN	21.299	-1.0390000000000015	NaN	NaN	1.5760000000000005
770	31	20.812	21.814500000000002	NaN	NaN	22.51	1.0025000000000013	NaN	NaN	1.6980000000000004
770	31	23.199	26.191000000000003	NaN	NaN	25.682	2.992000000000001	NaN	NaN	2.482999999999997
770	31	23.682	20.983	NaN	NaN	25.492	-2.698999999999998	NaN	NaN	1.8100000000000023
770	31	24.235	27.1625	NaN	NaN	26.658	2.927500000000002	NaN	NaN	2.423000000000002
770	31	24.832	22.8465	NaN	NaN	27.151	-1.9855000000000018	NaN	NaN	2.318999999999999
770	31	23.502	25.4115	NaN	NaN	27.537	1.9095000000000013	NaN	NaN	4.035
770	31	24.105	22.7945	NaN	NaN	26.677	-1.310500000000001	NaN	NaN	2.571999999999999
770	31	24.354	29.740499999999997	NaN	NaN	28.138	5.386499999999998	NaN	NaN	3.7840000000000025
770	31	25.369	29.209	NaN	NaN	28.107	3.84	NaN	NaN	2.7379999999999995
770	31	25.421	27.6605	NaN	NaN	28.28	2.2394999999999996	NaN	NaN	2.8590000000000018
770	31	25.935	24.916	NaN	NaN	28.695	-1.0189999999999984	NaN	NaN	2.7600000000000016
770	31	24.886	26.8455	NaN	NaN	28.275	1.959500000000002	NaN	NaN	3.3889999999999993
770	31	24.519	26.02	NaN	NaN	27.52	1.5010000000000012	NaN	NaN	3.0010000000000012
770	31	25.207	26.2795	NaN	NaN	27.573	1.072499999999998	NaN	NaN	2.3659999999999997
770	31	25.671	26.8535	NaN	NaN	27.912	1.182500000000001	NaN	NaN	2.2409999999999997
770	31	24.966	22.4315	NaN	NaN	27.633	-2.5345000000000013	NaN	NaN	2.666999999999998
770	31	25.897	27.575499999999998	NaN	NaN	28.277	1.6784999999999997	NaN	NaN	2.3800000000000026
770	31	25.326	26.457	NaN	NaN	28.04	1.1310000000000002	NaN	NaN	2.7139999999999986
770	31	25.791	26.836	NaN	NaN	28.093	1.0449999999999982	NaN	NaN	2.3019999999999996
770	31	25.62	24.2815	NaN	NaN	27.547	-1.3384999999999998	NaN	NaN	1.9269999999999996
770	31	25.415	26.9005	NaN	NaN	27.907	1.4855000000000018	NaN	NaN	2.492000000000001
770	31	25.706	27.671	NaN	NaN	27.977	1.9649999999999999	NaN	NaN	2.271000000000001
770	31	26.184	28.2085	NaN	NaN	28.596	2.0244999999999997	NaN	NaN	2.411999999999999
770	31	25.691	23.5505	NaN	NaN	27.869	-2.1404999999999994	NaN	NaN	2.178000000000001
770	31	25.616	24.1205	NaN	NaN	27.746	-1.4954999999999998	NaN	NaN	2.129999999999999
770	31	25.7	23.125	NaN	NaN	28.049	-2.5749999999999993	NaN	NaN	2.349
770	31	25.451	24.344	NaN	NaN	28.006	-1.1069999999999993	NaN	NaN	2.5549999999999997
770	31	24.971	23.912	NaN	NaN	27.386	-1.059000000000001	NaN	NaN	2.414999999999999
770	31	25.208	23.298499999999997	NaN	NaN	27.907	-1.9095000000000013	NaN	NaN	2.6990000000000016
770	31	25.364	23.995	NaN	NaN	27.913	-1.3689999999999998	NaN	NaN	2.5489999999999995
770	31	25.069	23.4005	NaN	NaN	27.25	-1.668499999999998	NaN	NaN	2.181000000000001
770	31	25.026	22.5815	NaN	NaN	27.778	-2.4445000000000014	NaN	NaN	2.751999999999999
770	31	24.906	23.477	NaN	NaN	27.52	-1.4289999999999985	NaN	NaN	2.6140000000000008
770	31	24.702	22.802	NaN	NaN	27.302	-1.9000000000000021	NaN	NaN	2.599999999999998
770	31	24.343	22.7165	NaN	NaN	27.439	-1.6265	NaN	NaN	3.096
770	31	24.389	21.855	NaN	NaN	28.034	-2.533999999999999	NaN	NaN	3.6449999999999996
770	31	24.142	22.426000000000002	NaN	NaN	28.499	-1.7159999999999975	NaN	NaN	4.356999999999999
770	31	24.297	22.357999999999997	NaN	NaN	28.149	-1.9390000000000036	NaN	NaN	3.8520000000000003
770	31	23.692	22.2055	NaN	NaN	28.449	-1.4864999999999995	NaN	NaN	4.7570000000000014
770	31	23.794	22.194000000000003	NaN	NaN	28.197	-1.5999999999999979	NaN	NaN	4.402999999999999
770	31	23.857	22.7985	NaN	NaN	28.971	-1.0584999999999987	NaN	NaN	5.114000000000001
770	31	23.872	22.477	NaN	NaN	28.999	-1.3949999999999996	NaN	NaN	5.126999999999999
770	31	23.573	21.996499999999997	NaN	NaN	28.884	-1.576500000000003	NaN	NaN	5.311
770	31	23.544	22.489	NaN	NaN	29.122	-1.0549999999999997	NaN	NaN	5.577999999999999
770	31	23.3	21.659	NaN	NaN	29.038	-1.6410000000000018	NaN	NaN	5.7379999999999995
770	31	23.209	21.816499999999998	NaN	NaN	28.108	-1.3925000000000018	NaN	NaN	4.899000000000001
770	31	22.601	21.472	NaN	NaN	28.991	-1.1289999999999978	NaN	NaN	6.390000000000001
770	31	22.398	20.041	NaN	NaN	28.667	-2.3569999999999993	NaN	NaN	6.269000000000002
770	31	22.38	20.361	NaN	NaN	27.28	-2.0189999999999984	NaN	NaN	4.900000000000002
770	31	22.306	20.3125	NaN	NaN	26.42	-1.993500000000001	NaN	NaN	4.114000000000001
770	31	21.999	20.457	NaN	NaN	26.998	-1.541999999999998	NaN	NaN	4.999000000000002
770	31	21.626	19.842	NaN	NaN	24.358	-1.7840000000000025	NaN	NaN	2.7319999999999993
770	31	21.334	19.212	NaN	NaN	22.631	-2.122	NaN	NaN	1.2970000000000006
770	31	20.839	19.1445	NaN	NaN	23.456	-1.694499999999998	NaN	NaN	2.617000000000001
770	31	20.936	19.2365	NaN	NaN	24.913	-1.6995000000000005	NaN	NaN	3.9770000000000003
770	31	20.81	19.238999999999997	NaN	NaN	25.06	-1.5710000000000015	NaN	NaN	4.25
770	31	20.449	19.046	NaN	NaN	23.283	-1.4030000000000022	NaN	NaN	2.8339999999999996
770	31	20.359	18.3735	NaN	NaN	23.8	-1.9855000000000018	NaN	NaN	3.440999999999999
770	31	20.088	18.613	NaN	NaN	24.72	-1.4750000000000014	NaN	NaN	4.631999999999998
770	31	20.237	18.4085	NaN	NaN	25.13	-1.8284999999999982	NaN	NaN	4.893000000000001
770	31	19.8	18.2975	NaN	NaN	21.794	-1.5025000000000013	NaN	NaN	1.9939999999999998
770	31	19.413	17.67	NaN	NaN	20.758	-1.7429999999999986	NaN	NaN	1.3449999999999989
770	31	18.935	16.944000000000003	NaN	NaN	19.472	-1.990999999999996	NaN	NaN	0.5370000000000026
770	31	15.359	14.0015	NaN	NaN	15.031	-1.3575	NaN	NaN	-0.3279999999999994
770	31	15.174	13.571000000000002	NaN	NaN	14.799	-1.602999999999998	NaN	NaN	-0.375
770	31	14.976	13.7745	NaN	NaN	14.584	-1.2015000000000011	NaN	NaN	-0.39200000000000124
770	31	14.809	13.766	NaN	NaN	14.406	-1.0429999999999993	NaN	NaN	-0.4029999999999987
770	31	14.774	13.509	NaN	NaN	14.34	-1.2649999999999988	NaN	NaN	-0.4339999999999993
770	31	14.933	13.8995	NaN	NaN	14.668	-1.0335	NaN	NaN	-0.26500000000000057
770	31	14.608	13.458	NaN	NaN	14.247	-1.1500000000000004	NaN	NaN	-0.36100000000000065
770	31	14.531	13.3205	NaN	NaN	14.144	-1.2105000000000015	NaN	NaN	-0.38700000000000045
770	31	20.126	21.378500000000003	NaN	NaN	20.901	1.2525000000000013	NaN	NaN	0.7749999999999986
770	31	20.519	23.8485	NaN	NaN	21.427	3.329500000000003	NaN	NaN	0.9080000000000013
770	31	20.833	23.6525	NaN	NaN	21.922	2.8195000000000014	NaN	NaN	1.0890000000000022
770	31	21.352	24.224	NaN	NaN	22.439	2.872	NaN	NaN	1.0869999999999997
770	31	21.377	24.164	NaN	NaN	22.664	2.7870000000000026	NaN	NaN	1.2870000000000026
770	31	22.036	26.4435	NaN	NaN	23.628	4.407499999999999	NaN	NaN	1.5919999999999987
770	31	22.334	23.846	NaN	NaN	23.98	1.5120000000000005	NaN	NaN	1.6460000000000008
770	31	22.769	25.551000000000002	NaN	NaN	24.566	2.7820000000000036	NaN	NaN	1.7970000000000006
770	31	23.091	24.156	NaN	NaN	24.671	1.0649999999999977	NaN	NaN	1.5799999999999983
770	31	24.444	26.605	NaN	NaN	26.36	2.1610000000000014	NaN	NaN	1.9160000000000004
770	31	24.696	22.945500000000003	NaN	NaN	26.467	-1.7504999999999988	NaN	NaN	1.7709999999999972
770	31	25.009	26.459000000000003	NaN	NaN	27.207	1.4500000000000028	NaN	NaN	2.1980000000000004
770	31	26.069	27.5375	NaN	NaN	27.782	1.4685000000000024	NaN	NaN	1.713000000000001
770	31	26.566	28.689500000000002	NaN	NaN	28.808	2.1235000000000035	NaN	NaN	2.242000000000001
770	31	26.813	25.603	NaN	NaN	29.0	-1.2099999999999973	NaN	NaN	2.187000000000001
770	31	26.801	25.554499999999997	NaN	NaN	28.31	-1.246500000000001	NaN	NaN	1.5090000000000003
770	31	27.433	28.6045	NaN	NaN	29.303	1.1715000000000018	NaN	NaN	1.870000000000001
770	31	27.382	25.6575	NaN	NaN	29.564	-1.7245000000000026	NaN	NaN	2.1819999999999986
770	31	27.661	29.235500000000002	NaN	NaN	30.101	1.5745000000000005	NaN	NaN	2.4399999999999977
770	31	27.906	26.6415	NaN	NaN	30.303	-1.2644999999999982	NaN	NaN	2.397000000000002
770	31	27.566	29.599	NaN	NaN	29.514	2.0330000000000013	NaN	NaN	1.9480000000000004
770	31	27.63	28.83	NaN	NaN	29.544	1.1999999999999993	NaN	NaN	1.9140000000000015
770	31	28.259	30.305	NaN	NaN	30.053	2.0459999999999994	NaN	NaN	1.7940000000000005
770	31	28.015	30.3475	NaN	NaN	29.91	2.3324999999999996	NaN	NaN	1.8949999999999996
770	31	27.639	30.33	NaN	NaN	29.96	2.690999999999999	NaN	NaN	2.3210000000000015
