# Supplementary material for: Pollination in a new climate: Assessing the potential influence of flower temperature variation on insect pollinator behaviour
Source: PLoS One. 2018 Aug 1;13(8):e0200549. doi: 10.1371/journal.pone.0200549 (PMC6070230; doi:10.1371/journal.pone.0200549)
Supplement: S1 Table — Raw data of Flower temperature measurement is in .csv format. Details of each file provided in README file. (ZIP) [file pone.0200549.s001.zip › Supplimentary_TableS1_RAW data/Species_24.csv]

748	24	12.22	11.129999999999999	NaN	NaN	NaN	-1.0900000000000016	NaN	NaN	NaN
748	24	11.83	10.8155	NaN	NaN	NaN	-1.0145	NaN	NaN	NaN
748	24	11.856	10.448	NaN	NaN	NaN	-1.4079999999999995	NaN	NaN	NaN
748	24	11.738	10.592500000000001	NaN	NaN	NaN	-1.1454999999999984	NaN	NaN	NaN
748	24	13.969	15.120000000000001	NaN	NaN	NaN	1.1510000000000016	NaN	NaN	NaN
748	24	14.279	15.469999999999999	NaN	NaN	NaN	1.190999999999999	NaN	NaN	NaN
748	24	16.623	17.881999999999998	NaN	NaN	NaN	1.2589999999999968	NaN	NaN	NaN
748	24	16.846	19.389499999999998	NaN	NaN	NaN	2.543499999999998	NaN	NaN	NaN
748	24	17.377	19.3465	NaN	NaN	NaN	1.9695	NaN	NaN	NaN
748	24	17.866	21.439500000000002	NaN	NaN	NaN	3.573500000000003	NaN	NaN	NaN
748	24	17.504	20.6605	NaN	NaN	NaN	3.1564999999999976	NaN	NaN	NaN
748	24	18.198	23.581	NaN	NaN	NaN	5.382999999999999	NaN	NaN	NaN
748	24	18.959	23.6715	NaN	NaN	NaN	4.712500000000002	NaN	NaN	NaN
748	24	18.982	22.2405	NaN	NaN	NaN	3.2585000000000015	NaN	NaN	NaN
748	24	18.962	21.371000000000002	NaN	NaN	NaN	2.4090000000000025	NaN	NaN	NaN
748	24	19.408	22.052500000000002	NaN	NaN	NaN	2.6445000000000007	NaN	NaN	NaN
748	24	19.63	23.250999999999998	NaN	NaN	NaN	3.6209999999999987	NaN	NaN	NaN
748	24	18.465	20.0375	NaN	NaN	NaN	1.5725000000000016	NaN	NaN	NaN
748	24	19.333	22.813000000000002	NaN	NaN	NaN	3.480000000000004	NaN	NaN	NaN
748	24	19.997	24.7265	NaN	NaN	NaN	4.729500000000002	NaN	NaN	NaN
748	24	20.598	22.5945	NaN	NaN	NaN	1.996500000000001	NaN	NaN	NaN
748	24	20.383	23.0645	NaN	NaN	NaN	2.6814999999999998	NaN	NaN	NaN
748	24	20.865	23.248	NaN	NaN	NaN	2.3830000000000027	NaN	NaN	NaN
748	24	21.548	23.6475	NaN	NaN	NaN	2.0995000000000026	NaN	NaN	NaN
748	24	22.329	24.238999999999997	NaN	NaN	NaN	1.9099999999999966	NaN	NaN	NaN
748	24	22.417	23.826	NaN	NaN	NaN	1.408999999999999	NaN	NaN	NaN
748	24	21.853	23.442500000000003	NaN	NaN	NaN	1.589500000000001	NaN	NaN	NaN
748	24	21.512	22.5285	NaN	NaN	NaN	1.0165000000000006	NaN	NaN	NaN
748	24	21.773	23.6535	NaN	NaN	NaN	1.8805000000000014	NaN	NaN	NaN
748	24	22.381	23.569499999999998	NaN	NaN	NaN	1.1884999999999977	NaN	NaN	NaN
748	24	22.701	24.9785	NaN	NaN	NaN	2.2775	NaN	NaN	NaN
748	24	23.019	25.459	NaN	NaN	NaN	2.4400000000000013	NaN	NaN	NaN
748	24	24.277	25.86	NaN	NaN	NaN	1.5829999999999984	NaN	NaN	NaN
748	24	23.413	22.194499999999998	NaN	NaN	NaN	-1.2185000000000024	NaN	NaN	NaN
748	24	22.764	24.714	NaN	NaN	NaN	1.9499999999999993	NaN	NaN	NaN
748	24	23.999	25.3495	NaN	NaN	NaN	1.3505000000000003	NaN	NaN	NaN
748	24	24.264	26.168	NaN	NaN	NaN	1.904	NaN	NaN	NaN
748	24	24.547	26.185	NaN	NaN	NaN	1.6379999999999981	NaN	NaN	NaN
748	24	24.409	22.944499999999998	NaN	NaN	NaN	-1.464500000000001	NaN	NaN	NaN
748	24	24.122	22.930999999999997	NaN	NaN	NaN	-1.1910000000000025	NaN	NaN	NaN
748	24	23.414	24.9145	NaN	NaN	NaN	1.5004999999999988	NaN	NaN	NaN
748	24	24.685	25.987000000000002	NaN	NaN	NaN	1.3020000000000032	NaN	NaN	NaN
748	24	24.711	26.7375	NaN	NaN	NaN	2.026500000000002	NaN	NaN	NaN
748	24	24.925	23.92	NaN	NaN	NaN	-1.004999999999999	NaN	NaN	NaN
748	24	24.409	23.317500000000003	NaN	NaN	NaN	-1.0914999999999964	NaN	NaN	NaN
748	24	23.882	25.6735	NaN	NaN	NaN	1.7914999999999992	NaN	NaN	NaN
748	24	23.538	22.3915	NaN	NaN	NaN	-1.1464999999999996	NaN	NaN	NaN
748	24	23.452	25.372500000000002	NaN	NaN	NaN	1.9205000000000005	NaN	NaN	NaN
748	24	23.967	25.826999999999998	NaN	NaN	NaN	1.8599999999999994	NaN	NaN	NaN
748	24	23.343	24.5075	NaN	NaN	NaN	1.1645000000000003	NaN	NaN	NaN
748	24	23.498	24.9825	NaN	NaN	NaN	1.4845000000000006	NaN	NaN	NaN
748	24	24.064	25.125999999999998	NaN	NaN	NaN	1.0619999999999976	NaN	NaN	NaN
748	24	24.014	25.1	NaN	NaN	NaN	1.086000000000002	NaN	NaN	NaN
748	24	24.528	25.877000000000002	NaN	NaN	NaN	1.3490000000000038	NaN	NaN	NaN
748	24	23.888	25.245	NaN	NaN	NaN	1.3569999999999993	NaN	NaN	NaN
748	24	22.628	20.732	NaN	NaN	NaN	-1.8960000000000008	NaN	NaN	NaN
748	24	22.206	20.288	NaN	NaN	NaN	-1.9179999999999993	NaN	NaN	NaN
748	24	21.848	19.929499999999997	NaN	NaN	NaN	-1.9185000000000016	NaN	NaN	NaN
748	24	21.294	19.814500000000002	NaN	NaN	NaN	-1.479499999999998	NaN	NaN	NaN
748	24	20.807	18.959	NaN	NaN	NaN	-1.847999999999999	NaN	NaN	NaN
748	24	20.31	19.1175	NaN	NaN	NaN	-1.192499999999999	NaN	NaN	NaN
748	24	20.687	19.584	NaN	NaN	NaN	-1.1030000000000015	NaN	NaN	NaN
748	24	20.601	19.2755	NaN	NaN	NaN	-1.3254999999999981	NaN	NaN	NaN
748	24	20.06	18.6905	NaN	NaN	NaN	-1.3694999999999986	NaN	NaN	NaN
748	24	19.736	18.661	NaN	NaN	NaN	-1.0749999999999993	NaN	NaN	NaN
748	24	19.632	17.713	NaN	NaN	NaN	-1.9190000000000005	NaN	NaN	NaN
748	24	19.23	17.436	NaN	NaN	NaN	-1.7940000000000005	NaN	NaN	NaN
748	24	18.784	17.118000000000002	NaN	NaN	NaN	-1.6659999999999968	NaN	NaN	NaN
748	24	18.436	16.753500000000003	NaN	NaN	NaN	-1.6824999999999974	NaN	NaN	NaN
748	24	18.076	16.481	NaN	NaN	NaN	-1.5949999999999989	NaN	NaN	NaN
748	24	17.167	18.8675	NaN	NaN	NaN	1.7004999999999981	NaN	NaN	NaN
748	24	17.529	18.909	NaN	NaN	NaN	1.379999999999999	NaN	NaN	NaN
748	24	17.677	18.695999999999998	NaN	NaN	NaN	1.0189999999999984	NaN	NaN	NaN
748	24	18.134	19.907	NaN	NaN	NaN	1.7729999999999997	NaN	NaN	NaN
748	24	18.32	19.673000000000002	NaN	NaN	NaN	1.3530000000000015	NaN	NaN	NaN
748	24	18.48	20.332	NaN	NaN	NaN	1.8520000000000003	NaN	NaN	NaN
748	24	18.742	21.276	NaN	NaN	NaN	2.533999999999999	NaN	NaN	NaN
748	24	19.085	21.118000000000002	NaN	NaN	NaN	2.0330000000000013	NaN	NaN	NaN
748	24	18.89	20.7	NaN	NaN	NaN	1.8099999999999987	NaN	NaN	NaN
748	24	18.38	19.506	NaN	NaN	NaN	1.1260000000000012	NaN	NaN	NaN
748	24	18.288	19.8945	NaN	NaN	NaN	1.6065000000000005	NaN	NaN	NaN
748	24	18.964	20.3185	NaN	NaN	NaN	1.3545000000000016	NaN	NaN	NaN
748	24	19.405	21.411	NaN	NaN	NaN	2.0060000000000002	NaN	NaN	NaN
748	24	19.942	21.2195	NaN	NaN	NaN	1.2774999999999999	NaN	NaN	NaN
748	24	20.606	24.832	NaN	NaN	NaN	4.225999999999999	NaN	NaN	NaN
748	24	21.005	23.451500000000003	NaN	NaN	NaN	2.446500000000004	NaN	NaN	NaN
748	24	20.498	19.438499999999998	NaN	NaN	NaN	-1.0595000000000034	NaN	NaN	NaN
748	24	21.658	23.4395	NaN	NaN	NaN	1.7814999999999976	NaN	NaN	NaN
748	24	22.85	25.605	NaN	NaN	NaN	2.754999999999999	NaN	NaN	NaN
748	24	23.652	25.3245	NaN	NaN	NaN	1.6724999999999994	NaN	NaN	NaN
748	24	24.259	26.058500000000002	NaN	NaN	NaN	1.7995000000000019	NaN	NaN	NaN
748	24	24.349	22.838	NaN	NaN	NaN	-1.5109999999999992	NaN	NaN	NaN
748	24	24.099	26.0075	NaN	NaN	NaN	1.9085	NaN	NaN	NaN
748	24	24.1	23.087	NaN	NaN	NaN	-1.0130000000000017	NaN	NaN	NaN
748	24	23.694	25.731	NaN	NaN	NaN	2.0370000000000026	NaN	NaN	NaN
748	24	23.321	21.052	NaN	NaN	NaN	-2.269000000000002	NaN	NaN	NaN
748	24	23.535	25.117	NaN	NaN	NaN	1.5820000000000007	NaN	NaN	NaN
748	24	23.431	22.2	NaN	NaN	NaN	-1.2310000000000016	NaN	NaN	NaN
748	24	23.96	26.3735	NaN	NaN	NaN	2.413499999999999	NaN	NaN	NaN
748	24	24.514	25.9295	NaN	NaN	NaN	1.4155000000000015	NaN	NaN	NaN
748	24	25.195	26.919	NaN	NaN	NaN	1.7240000000000002	NaN	NaN	NaN
748	24	25.198	26.9685	NaN	NaN	NaN	1.7704999999999984	NaN	NaN	NaN
748	24	25.793	27.125999999999998	NaN	NaN	NaN	1.3329999999999984	NaN	NaN	NaN
748	24	25.091	26.205	NaN	NaN	NaN	1.1139999999999972	NaN	NaN	NaN
748	24	24.848	26.8675	NaN	NaN	NaN	2.0195000000000007	NaN	NaN	NaN
748	24	24.609	26.4755	NaN	NaN	NaN	1.8664999999999985	NaN	NaN	NaN
748	24	24.325	25.854	NaN	NaN	NaN	1.529	NaN	NaN	NaN
748	24	24.73	23.717	NaN	NaN	NaN	-1.0130000000000017	NaN	NaN	NaN
748	24	25.165	26.2105	NaN	NaN	NaN	1.0455000000000005	NaN	NaN	NaN
748	24	25.394	26.7485	NaN	NaN	NaN	1.3545000000000016	NaN	NaN	NaN
748	24	25.892	26.9345	NaN	NaN	NaN	1.0425000000000004	NaN	NaN	NaN
748	24	25.764	26.886499999999998	NaN	NaN	NaN	1.1224999999999987	NaN	NaN	NaN
748	24	26.208	27.5045	NaN	NaN	NaN	1.2965000000000018	NaN	NaN	NaN
748	24	25.556	27.005	NaN	NaN	NaN	1.448999999999998	NaN	NaN	NaN
748	24	25.401	26.692500000000003	NaN	NaN	NaN	1.2915000000000028	NaN	NaN	NaN
748	24	24.317	23.1555	NaN	NaN	NaN	-1.1615000000000002	NaN	NaN	NaN
748	24	24.349	26.018	NaN	NaN	NaN	1.6690000000000005	NaN	NaN	NaN
748	24	24.636	25.985	NaN	NaN	NaN	1.3490000000000002	NaN	NaN	NaN
748	24	24.683	26.217	NaN	NaN	NaN	1.533999999999999	NaN	NaN	NaN
748	24	25.501	24.054000000000002	NaN	NaN	NaN	-1.4469999999999992	NaN	NaN	NaN
748	24	25.381	24.2045	NaN	NaN	NaN	-1.1765000000000008	NaN	NaN	NaN
748	24	25.548	24.4685	NaN	NaN	NaN	-1.0794999999999995	NaN	NaN	NaN
748	24	25.176	24.171	NaN	NaN	NaN	-1.004999999999999	NaN	NaN	NaN
748	24	24.802	23.483	NaN	NaN	NaN	-1.318999999999999	NaN	NaN	NaN
748	24	24.732	23.6095	NaN	NaN	NaN	-1.1224999999999987	NaN	NaN	NaN
748	24	24.552	23.484499999999997	NaN	NaN	NaN	-1.0675000000000026	NaN	NaN	NaN
748	24	24.19	23.112499999999997	NaN	NaN	NaN	-1.0775000000000041	NaN	NaN	NaN
748	24	24.222	23.0255	NaN	NaN	NaN	-1.1965000000000003	NaN	NaN	NaN
748	24	24.33	22.9395	NaN	NaN	NaN	-1.3904999999999994	NaN	NaN	NaN
748	24	23.597	22.5955	NaN	NaN	NaN	-1.0015	NaN	NaN	NaN
748	24	23.478	22.170499999999997	NaN	NaN	NaN	-1.3075000000000045	NaN	NaN	NaN
748	24	23.467	21.991	NaN	NaN	NaN	-1.475999999999999	NaN	NaN	NaN
748	24	23.335	21.710500000000003	NaN	NaN	NaN	-1.6244999999999976	NaN	NaN	NaN
748	24	23.294	21.7495	NaN	NaN	NaN	-1.5444999999999993	NaN	NaN	NaN
748	24	23.112	21.2395	NaN	NaN	NaN	-1.8724999999999987	NaN	NaN	NaN
748	24	22.927	21.297	NaN	NaN	NaN	-1.629999999999999	NaN	NaN	NaN
748	24	22.802	20.616500000000002	NaN	NaN	NaN	-2.1854999999999976	NaN	NaN	NaN
748	24	22.385	20.48	NaN	NaN	NaN	-1.9050000000000011	NaN	NaN	NaN
748	24	22.113	20.130000000000003	NaN	NaN	NaN	-1.982999999999997	NaN	NaN	NaN
748	24	21.803	19.813499999999998	NaN	NaN	NaN	-1.9895000000000032	NaN	NaN	NaN
748	24	21.266	19.4005	NaN	NaN	NaN	-1.8654999999999973	NaN	NaN	NaN
748	24	20.777	19.3445	NaN	NaN	NaN	-1.432500000000001	NaN	NaN	NaN
751	24	14.226	15.579	15.695	NaN	15.742	1.3529999999999998	1.4689999999999994	NaN	1.516
751	24	14.557	15.737	15.752	NaN	16.262	1.1799999999999997	1.1950000000000003	NaN	1.705
751	24	17.877	19.021	20.673	NaN	27.458	1.144000000000002	2.7959999999999994	NaN	9.581
751	24	18.793	24.238	22.949	NaN	25.605	5.445	4.156000000000002	NaN	6.812000000000001
751	24	20.358	21.902	22.849	NaN	28.726	1.5440000000000005	2.4909999999999997	NaN	8.367999999999999
751	24	21.272	23.499	23.216	NaN	28.591	2.2270000000000003	1.9440000000000026	NaN	7.319000000000003
751	24	21.917	23.169	22.815	NaN	29.593	1.251999999999999	0.8979999999999997	NaN	7.675999999999998
751	24	19.873	17.744	18.045	NaN	25.057	-2.1290000000000013	-1.8279999999999994	NaN	5.1839999999999975
751	24	19.891	18.764	18.912	NaN	24.728	-1.126999999999999	-0.9789999999999992	NaN	4.837000000000003
751	24	21.18	24.015	23.301	NaN	28.235	2.835000000000001	2.1209999999999987	NaN	7.055
751	24	22.61	25.108	25.067	NaN	30.779	2.498000000000001	2.4570000000000007	NaN	8.169
751	24	22.234	19.784	19.965	NaN	28.906	-2.450000000000003	-2.269000000000002	NaN	6.671999999999997
751	24	21.103	22.636	21.414	NaN	27.241	1.5329999999999977	0.31099999999999994	NaN	6.137999999999998
751	24	22.569	24.164	25.1	NaN	29.474	1.5950000000000024	2.5310000000000024	NaN	6.905000000000001
751	24	23.386	25.035	25.268	NaN	30.718	1.649000000000001	1.8820000000000014	NaN	7.332000000000001
751	24	24.015	25.425	25.968	NaN	31.959	1.4100000000000001	1.9529999999999994	NaN	7.943999999999999
751	24	23.717	22.218	23.592	NaN	30.526	-1.4989999999999988	-0.125	NaN	6.809000000000001
751	24	23.698	25.747	25.791	NaN	30.768	2.0489999999999995	2.093	NaN	7.07
751	24	22.748	21.702	21.287	NaN	27.582	-1.0459999999999994	-1.461000000000002	NaN	4.834
751	24	22.395	23.459	22.912	NaN	26.866	1.064	0.5169999999999995	NaN	4.471
751	24	22.842	24.891	24.222	NaN	27.136	2.0489999999999995	1.3800000000000026	NaN	4.2940000000000005
751	24	22.027	24.624	23.523	NaN	26.822	2.5969999999999978	1.4959999999999987	NaN	4.794999999999998
751	24	23.116	24.48	24.687	NaN	27.253	1.3640000000000008	1.5710000000000015	NaN	4.1370000000000005
751	24	22.335	23.879	23.088	NaN	26.778	1.5440000000000005	0.7530000000000001	NaN	4.442999999999998
751	24	23.624	25.779	25.143	NaN	27.284	2.155000000000001	1.519000000000002	NaN	3.66
751	24	24.151	26.192	25.568	NaN	27.65	2.0410000000000004	1.4170000000000016	NaN	3.4989999999999988
751	24	22.923	24.862	24.804	NaN	26.177	1.939	1.8810000000000002	NaN	3.2540000000000013
751	24	23.488	22.301	23.512	NaN	26.507	-1.1870000000000012	0.02400000000000091	NaN	3.019000000000002
751	24	23.552	26.202	25.23	NaN	26.799	2.650000000000002	1.6780000000000008	NaN	3.247
751	24	24.112	25.823	25.656	NaN	27.266	1.711000000000002	1.5440000000000005	NaN	3.154
751	24	24.035	25.565	25.672	NaN	27.393	1.5300000000000011	1.6370000000000005	NaN	3.3580000000000005
751	24	23.331	24.526	23.708	NaN	27.434	1.1950000000000003	0.3769999999999989	NaN	4.1030000000000015
751	24	23.979	25.393	24.951	NaN	27.402	1.4140000000000015	0.9720000000000013	NaN	3.423000000000002
751	24	23.994	25.476	25.449	NaN	27.516	1.4819999999999993	1.4550000000000018	NaN	3.5219999999999985
751	24	24.543	25.744	26.859	NaN	27.962	1.2010000000000005	2.3160000000000025	NaN	3.4190000000000005
751	24	23.74	25.011	24.2	NaN	27.303	1.2710000000000008	0.46000000000000085	NaN	3.5630000000000024
751	24	23.467	26.059	26.007	NaN	26.57	2.5920000000000023	2.5400000000000027	NaN	3.1030000000000015
751	24	24.141	26.354	26.661	NaN	27.283	2.213000000000001	2.520000000000003	NaN	3.142000000000003
751	24	24.246	27.281	27.012	NaN	27.365	3.035	2.766000000000002	NaN	3.1189999999999998
751	24	24.171	25.469	25.815	NaN	27.314	1.2980000000000018	1.644000000000002	NaN	3.1430000000000007
751	24	24.527	26.457	26.451	NaN	27.544	1.9299999999999997	1.9239999999999995	NaN	3.0169999999999995
751	24	23.857	25.013	25.092	NaN	27.562	1.1560000000000024	1.2349999999999994	NaN	3.705000000000002
751	24	23.42	24.85	25.33	NaN	26.957	1.4299999999999997	1.9099999999999966	NaN	3.536999999999999
751	24	22.969	24.428	24.701	NaN	26.701	1.4589999999999996	1.7319999999999993	NaN	3.7319999999999993
751	24	22.832	24.092	24.515	NaN	27.426	1.259999999999998	1.6829999999999998	NaN	4.593999999999998
751	24	23.506	24.878	25.631	NaN	27.619	1.3719999999999999	2.125	NaN	4.1129999999999995
751	24	23.584	22.522	24.039	NaN	27.911	-1.0620000000000012	0.45500000000000185	NaN	4.327000000000002
751	24	23.703	26.483	26.807	NaN	27.979	2.780000000000001	3.103999999999999	NaN	4.276
751	24	23.606	25.763	25.575	NaN	27.676	2.157	1.9689999999999976	NaN	4.069999999999997
751	24	23.661	24.717	25.845	NaN	27.399	1.0559999999999974	2.1839999999999975	NaN	3.7379999999999995
751	24	23.994	26.951	27.38	NaN	28.364	2.9570000000000007	3.3859999999999992	NaN	4.370000000000001
751	24	22.961	21.792	22.867	NaN	26.638	-1.168999999999997	-0.09399999999999764	NaN	3.677000000000003
751	24	22.199	20.1	20.991	NaN	24.969	-2.099	-1.208000000000002	NaN	2.7699999999999996
751	24	21.698	19.941	20.107	NaN	24.428	-1.7570000000000014	-1.591000000000001	NaN	2.7300000000000004
751	24	21.124	19.649	19.78	NaN	23.734	-1.4749999999999979	-1.3439999999999976	NaN	2.610000000000003
751	24	20.92	19.426	19.738	NaN	23.194	-1.4940000000000033	-1.1820000000000022	NaN	2.2739999999999974
751	24	19.63	18.519	19.325	NaN	21.307	-1.1110000000000007	-0.3049999999999997	NaN	1.6769999999999996
751	24	18.875	17.747	17.82	NaN	20.026	-1.1280000000000001	-1.0549999999999997	NaN	1.1509999999999998
751	24	17.428	18.474	18.876	NaN	20.092	1.0459999999999994	1.4480000000000004	NaN	2.663999999999998
751	24	17.795	19.133	19.598	NaN	20.667	1.3379999999999974	1.8029999999999973	NaN	2.872
751	24	17.897	19.413	19.661	NaN	21.404	1.5160000000000018	1.764000000000003	NaN	3.5070000000000014
751	24	18.932	20.699	21.403	NaN	22.866	1.767000000000003	2.471	NaN	3.934000000000001
751	24	19.574	21.504	22.747	NaN	25.195	1.9299999999999997	3.1729999999999983	NaN	5.620999999999999
751	24	18.259	19.97	19.98	NaN	22.3	1.7109999999999985	1.721	NaN	4.041
751	24	18.603	20.008	20.058	NaN	22.508	1.4049999999999976	1.4549999999999983	NaN	3.9049999999999976
751	24	19.014	20.423	20.752	NaN	23.303	1.408999999999999	1.7379999999999995	NaN	4.2890000000000015
751	24	19.693	22.305	23.187	NaN	24.603	2.6119999999999983	3.4939999999999998	NaN	4.91
751	24	20.435	22.931	23.515	NaN	25.261	2.496000000000002	3.080000000000002	NaN	4.8260000000000005
751	24	20.806	23.899	25.348	NaN	26.502	3.093	4.541999999999998	NaN	5.695999999999998
751	24	21.021	24.069	25.606	NaN	25.551	3.0479999999999983	4.585000000000001	NaN	4.529999999999998
751	24	21.572	22.793	25.987	NaN	26.754	1.221	4.414999999999999	NaN	5.182000000000002
751	24	20.633	21.924	24.093	NaN	25.764	1.2910000000000004	3.460000000000001	NaN	5.131
751	24	21.647	23.012	27.844	NaN	26.32	1.365000000000002	6.197000000000003	NaN	4.673000000000002
751	24	22.368	27.571	30.578	NaN	26.969	5.203000000000003	8.21	NaN	4.601000000000003
751	24	23.803	27.197	30.588	NaN	28.333	3.3939999999999984	6.785	NaN	4.529999999999998
751	24	23.979	26.753	29.687	NaN	28.29	2.774000000000001	5.708000000000002	NaN	4.311
751	24	24.398	25.714	31.22	NaN	28.284	1.315999999999999	6.821999999999999	NaN	3.8859999999999992
751	24	24.541	26.881	30.926	NaN	28.337	2.34	6.384999999999998	NaN	3.7959999999999994
751	24	24.731	27.955	30.857	NaN	28.985	3.2239999999999966	6.125999999999998	NaN	4.253999999999998
751	24	23.64	26.528	29.849	NaN	28.276	2.887999999999998	6.209	NaN	4.635999999999999
751	24	24.304	27.972	30.096	NaN	28.018	3.668000000000003	5.792000000000002	NaN	3.714000000000002
751	24	24.166	25.562	28.176	NaN	27.805	1.3960000000000008	4.009999999999998	NaN	3.6389999999999993
751	24	23.347	24.935	27.707	NaN	26.904	1.5879999999999974	4.359999999999999	NaN	3.5569999999999986
751	24	23.511	25.185	27.048	NaN	27.339	1.6739999999999995	3.536999999999999	NaN	3.8279999999999994
751	24	22.687	25.703	26.99	NaN	26.915	3.0159999999999982	4.302999999999997	NaN	4.227999999999998
751	24	23.301	27.373	29.751	NaN	26.686	4.072000000000003	6.450000000000003	NaN	3.3850000000000016
751	24	24.052	26.442	29.706	NaN	27.07	2.3900000000000006	5.654	NaN	3.0180000000000007
751	24	24.35	27.511	30.589	NaN	27.058	3.160999999999998	6.238999999999997	NaN	2.7079999999999984
751	24	24.93	27.347	30.135	NaN	27.647	2.4170000000000016	5.205000000000002	NaN	2.7169999999999987
751	24	25.358	27.129	30.287	NaN	27.869	1.7710000000000008	4.9289999999999985	NaN	2.5109999999999992
751	24	25.461	26.468	29.594	NaN	27.836	1.0070000000000014	4.133000000000003	NaN	2.375
751	24	25.574	27.321	30.187	NaN	27.908	1.7469999999999999	4.6129999999999995	NaN	2.3339999999999996
751	24	23.584	24.685	26.704	NaN	26.827	1.100999999999999	3.120000000000001	NaN	3.243000000000002
751	24	23.899	25.135	27.651	NaN	26.357	1.2360000000000007	3.751999999999999	NaN	2.4579999999999984
751	24	23.81	25.871	28.13	NaN	26.707	2.061	4.32	NaN	2.897000000000002
751	24	24.541	25.933	29.109	NaN	27.119	1.3919999999999995	4.568000000000001	NaN	2.5779999999999994
751	24	24.717	27.669	30.733	NaN	27.574	2.9520000000000017	6.016000000000002	NaN	2.857000000000003
751	24	25.109	27.785	31.415	NaN	27.775	2.6759999999999984	6.305999999999997	NaN	2.665999999999997
751	24	25.165	26.326	29.815	NaN	28.053	1.1610000000000014	4.650000000000002	NaN	2.8880000000000017
751	24	24.686	25.762	28.231	NaN	28.068	1.0760000000000005	3.5450000000000017	NaN	3.3820000000000014
751	24	25.186	26.369	29.849	NaN	28.446	1.1829999999999998	4.663	NaN	3.2600000000000016
751	24	24.514	26.808	29.29	NaN	28.014	2.2940000000000005	4.776	NaN	3.5
751	24	24.99	26.252	29.432	NaN	28.809	1.2620000000000005	4.442	NaN	3.8190000000000026
751	24	25.222	26.733	30.436	NaN	28.485	1.5109999999999992	5.213999999999999	NaN	3.262999999999998
751	24	24.484	26.367	29.52	NaN	27.881	1.8829999999999991	5.035999999999998	NaN	3.3969999999999985
751	24	24.446	27.052	29.627	NaN	28.224	2.605999999999998	5.180999999999997	NaN	3.7779999999999987
751	24	24.59	25.734	27.952	NaN	28.379	1.144000000000002	3.362000000000002	NaN	3.7890000000000015
751	24	24.27	26.313	28.196	NaN	28.575	2.0429999999999993	3.926000000000002	NaN	4.305
751	24	24.503	26.291	29.22	NaN	28.161	1.7880000000000003	4.716999999999999	NaN	3.6580000000000013
751	24	23.702	26.107	28.621	NaN	27.818	2.4049999999999976	4.918999999999997	NaN	4.116
751	24	24.114	26.827	29.731	NaN	27.708	2.713000000000001	5.617000000000001	NaN	3.5939999999999976
751	24	23.684	25.68	28.063	NaN	28.154	1.9959999999999987	4.378999999999998	NaN	4.469999999999999
751	24	24.781	26.221	29.45	NaN	29.075	1.4400000000000013	4.6690000000000005	NaN	4.2940000000000005
751	24	23.047	24.096	26.203	NaN	27.737	1.0489999999999995	3.155999999999999	NaN	4.689999999999998
751	24	23.704	25.248	27.618	NaN	27.988	1.5440000000000005	3.913999999999998	NaN	4.283999999999999
751	24	23.996	26.065	28.878	NaN	28.471	2.0690000000000026	4.8820000000000014	NaN	4.475000000000001
751	24	23.584	24.614	27.721	NaN	28.267	1.0300000000000011	4.1370000000000005	NaN	4.683
751	24	23.781	26.525	30.077	NaN	28.574	2.7439999999999998	6.296000000000003	NaN	4.793000000000003
751	24	23.859	26.242	28.755	NaN	28.905	2.382999999999999	4.895999999999997	NaN	5.045999999999999
751	24	23.956	25.641	28.324	NaN	28.669	1.6849999999999987	4.368000000000002	NaN	4.713000000000001
751	24	23.886	25.259	27.843	NaN	28.93	1.373000000000001	3.9570000000000007	NaN	5.0440000000000005
751	24	24.171	25.177	27.875	NaN	29.549	1.0060000000000002	3.7040000000000006	NaN	5.378
751	24	24.072	25.412	27.754	NaN	29.452	1.3399999999999999	3.682000000000002	NaN	5.380000000000003
751	24	24.521	26.831	29.386	NaN	29.83	2.3099999999999987	4.864999999999998	NaN	5.3089999999999975
751	24	24.659	26.443	29.419	NaN	28.572	1.7840000000000025	4.760000000000002	NaN	3.9130000000000003
751	24	20.331	19.169	20.945	NaN	19.201	-1.161999999999999	0.6140000000000008	NaN	-1.129999999999999
753	24	17.749	18.85	18.729	NaN	19.068	1.1010000000000026	0.9800000000000004	NaN	1.3190000000000026
753	24	17.95	19.201	17.951	NaN	19.468	1.2510000000000012	0.0010000000000012221	NaN	1.5180000000000007
753	24	18.001	19.223	18.684	NaN	19.894	1.2219999999999978	0.6829999999999998	NaN	1.8929999999999971
753	24	17.949	19.34	18.378	NaN	19.649	1.3909999999999982	0.4289999999999985	NaN	1.6999999999999993
753	24	18.199	20.185	19.658	NaN	19.697	1.985999999999997	1.4589999999999996	NaN	1.4979999999999976
753	24	18.298	21.051	19.922	NaN	19.276	2.753	1.6240000000000023	NaN	0.9780000000000015
753	24	18.825	22.207	19.32	NaN	21.285	3.3820000000000014	0.495000000000001	NaN	2.460000000000001
753	24	19.258	21.261	20.591	NaN	22.106	2.003	1.333000000000002	NaN	2.8480000000000025
753	24	19.677	20.996	20.786	NaN	23.151	1.318999999999999	1.1090000000000018	NaN	3.474
753	24	19.564	22.201	21.518	NaN	23.017	2.6370000000000005	1.9540000000000006	NaN	3.4529999999999994
753	24	19.871	22.997	21.411	NaN	24.525	3.1260000000000012	1.5400000000000027	NaN	4.654
753	24	19.342	21.033	18.871	NaN	22.461	1.6910000000000025	-0.4710000000000001	NaN	3.1189999999999998
753	24	19.508	24.403	21.693	NaN	22.823	4.895	2.1850000000000023	NaN	3.3150000000000013
753	24	19.096	24.578	22.374	NaN	22.297	5.481999999999999	3.2779999999999987	NaN	3.2010000000000005
753	24	19.55	26.761	24.519	NaN	24.214	7.2109999999999985	4.968999999999998	NaN	4.663999999999998
753	24	19.811	27.419	24.561	NaN	24.304	7.6080000000000005	4.75	NaN	4.4929999999999986
753	24	19.899	25.454	23.556	NaN	24.569	5.555	3.657	NaN	4.669999999999998
753	24	20.151	27.148	24.237	NaN	25.39	6.997	4.0859999999999985	NaN	5.239000000000001
753	24	20.594	26.737	23.2	NaN	25.726	6.142999999999997	2.605999999999998	NaN	5.131999999999998
753	24	20.699	28.473	23.543	NaN	26.302	7.773999999999997	2.8439999999999976	NaN	5.602999999999998
753	24	21.038	26.362	21.465	NaN	27.016	5.323999999999998	0.4269999999999996	NaN	5.977999999999998
753	24	21.186	28.951	25.438	NaN	26.896	7.765000000000001	4.251999999999999	NaN	5.710000000000001
753	24	21.7	28.733	27.265	NaN	27.306	7.033000000000001	5.565000000000001	NaN	5.606000000000002
753	24	21.735	27.204	25.388	NaN	26.432	5.469000000000001	3.6530000000000022	NaN	4.696999999999999
753	24	21.664	29.317	26.75	NaN	27.08	7.652999999999999	5.0859999999999985	NaN	5.415999999999997
753	24	22.064	29.206	25.748	NaN	27.634	7.1419999999999995	3.684000000000001	NaN	5.57
753	24	22.454	29.175	27.193	NaN	28.051	6.721	4.739000000000001	NaN	5.596999999999998
753	24	23.397	31.972	28.575	NaN	29.04	8.575000000000003	5.178000000000001	NaN	5.643000000000001
753	24	23.871	31.212	27.779	NaN	29.887	7.341000000000001	3.9080000000000013	NaN	6.016000000000002
753	24	23.822	28.512	26.557	NaN	28.385	4.690000000000001	2.7349999999999994	NaN	4.563000000000002
753	24	23.82	27.23	25.302	NaN	28.512	3.41	1.4819999999999993	NaN	4.692
753	24	24.613	31.029	26.853	NaN	29.226	6.416	2.240000000000002	NaN	4.6129999999999995
753	24	25.276	30.879	26.435	NaN	28.586	5.6030000000000015	1.158999999999999	NaN	3.3099999999999987
753	24	25.627	27.831	22.078	NaN	29.345	2.2040000000000006	-3.5489999999999995	NaN	3.718
753	24	25.335	31.016	30.142	NaN	27.659	5.680999999999997	4.806999999999999	NaN	2.323999999999998
753	24	26.092	30.032	27.962	NaN	28.647	3.9400000000000013	1.870000000000001	NaN	2.5549999999999997
753	24	26.292	32.199	30.261	NaN	27.111	5.9069999999999965	3.9689999999999976	NaN	0.8189999999999991
753	24	27.801	34.452	31.044	NaN	30.243	6.651	3.243000000000002	NaN	2.442
753	24	27.687	33.071	28.867	NaN	31.789	5.383999999999997	1.1799999999999997	NaN	4.102
753	24	28.027	33.348	30.501	NaN	30.149	5.320999999999998	2.474	NaN	2.122
753	24	27.786	33.328	27.58	NaN	29.213	5.542000000000002	-0.20600000000000307	NaN	1.4269999999999996
753	24	28.262	33.694	28.144	NaN	30.211	5.432000000000002	-0.1180000000000021	NaN	1.948999999999998
753	24	28.615	33.121	28.818	NaN	30.216	4.506000000000004	0.20300000000000296	NaN	1.6010000000000026
753	24	28.874	33.464	28.31	NaN	30.484	4.59	-0.5640000000000001	NaN	1.610000000000003
753	24	29.001	34.616	31.142	NaN	30.767	5.614999999999998	2.1409999999999982	NaN	1.7659999999999982
753	24	29.188	30.866	25.339	NaN	30.856	1.6780000000000008	-3.849	NaN	1.6680000000000028
753	24	28.195	33.422	29.922	NaN	28.75	5.226999999999997	1.7270000000000003	NaN	0.5549999999999997
753	24	29.553	34.58	28.777	NaN	31.116	5.0269999999999975	-0.7759999999999998	NaN	1.5629999999999988
753	24	29.388	32.589	27.326	NaN	32.165	3.200999999999997	-2.062000000000001	NaN	2.7769999999999975
753	24	30.096	35.553	30.608	NaN	31.486	5.456999999999997	0.5120000000000005	NaN	1.3900000000000006
753	24	30.637	31.791	26.924	NaN	33.08	1.154	-3.713000000000001	NaN	2.442999999999998
753	24	31.082	35.649	28.237	NaN	33.547	4.567	-2.8450000000000024	NaN	2.4649999999999963
753	24	30.621	33.126	29.327	NaN	34.383	2.504999999999999	-1.293999999999997	NaN	3.762000000000004
753	24	30.821	37.154	32.831	NaN	33.423	6.333000000000002	2.0100000000000016	NaN	2.6020000000000003
753	24	31.106	35.676	31.314	NaN	32.995	4.57	0.2079999999999984	NaN	1.8889999999999958
753	24	30.83	34.573	30.475	NaN	33.919	3.743000000000002	-0.3549999999999969	NaN	3.0889999999999986
753	24	31.71	36.782	30.843	NaN	32.862	5.071999999999996	-0.8670000000000009	NaN	1.152000000000001
753	24	31.655	36.065	29.738	NaN	34.532	4.409999999999997	-1.9170000000000016	NaN	2.8769999999999953
753	24	32.097	35.637	33.059	NaN	34.534	3.539999999999999	0.9619999999999962	NaN	2.4369999999999976
753	24	32.298	36.954	32.508	NaN	34.757	4.655999999999999	0.21000000000000085	NaN	2.458999999999996
753	24	32.559	36.939	32.91	NaN	35.632	4.380000000000003	0.3509999999999991	NaN	3.0730000000000004
753	24	32.3	36.771	31.29	NaN	35.842	4.471000000000004	-1.009999999999998	NaN	3.5420000000000016
753	24	32.551	36.842	30.305	NaN	35.339	4.290999999999997	-2.246000000000002	NaN	2.7879999999999967
753	24	32.681	37.456	32.391	NaN	35.897	4.775000000000006	-0.28999999999999915	NaN	3.216000000000001
753	24	33.126	38.61	34.252	NaN	36.47	5.484000000000002	1.1260000000000048	NaN	3.344000000000001
753	24	33.001	37.377	33.244	NaN	35.581	4.376000000000005	0.2430000000000021	NaN	2.5800000000000054
753	24	32.237	36.524	31.744	NaN	35.914	4.286999999999999	-0.4930000000000021	NaN	3.6769999999999996
753	24	32.821	37.249	32.402	NaN	35.237	4.428000000000004	-0.41899999999999693	NaN	2.416000000000004
753	24	32.774	36.096	31.81	NaN	35.338	3.3219999999999956	-0.9640000000000022	NaN	2.564
753	24	32.355	35.469	31.317	NaN	35.299	3.1140000000000043	-1.0379999999999967	NaN	2.9440000000000026
753	24	31.77	34.99	31.594	NaN	34.119	3.2200000000000024	-0.17599999999999838	NaN	2.349
753	24	31.765	35.5	32.384	NaN	34.568	3.7349999999999994	0.6189999999999998	NaN	2.8029999999999973
753	24	32.286	36.178	30.754	NaN	35.507	3.891999999999996	-1.532	NaN	3.2209999999999965
753	24	32.311	35.247	30.13	NaN	35.845	2.936	-2.181000000000001	NaN	3.533999999999999
753	24	31.951	37.179	30.053	NaN	35.297	5.2280000000000015	-1.8979999999999997	NaN	3.3459999999999965
753	24	31.843	35.969	31.177	NaN	35.582	4.126000000000001	-0.6660000000000004	NaN	3.7390000000000008
753	24	30.831	33.561	28.535	NaN	34.974	2.7300000000000004	-2.2959999999999994	NaN	4.142999999999997
753	24	31.274	36.583	30.601	NaN	34.48	5.3089999999999975	-0.6730000000000018	NaN	3.205999999999996
753	24	31.4	34.484	28.332	NaN	34.368	3.084000000000003	-3.067999999999998	NaN	2.9680000000000035
753	24	31.779	36.207	30.969	NaN	34.828	4.428000000000001	-0.8099999999999987	NaN	3.049000000000003
753	24	31.885	36.426	31.779	NaN	35.746	4.541	-0.10600000000000165	NaN	3.8610000000000007
753	24	32.038	35.266	30.383	NaN	34.582	3.2280000000000015	-1.6549999999999976	NaN	2.544000000000004
753	24	32.072	35.959	29.26	NaN	35.181	3.8870000000000005	-2.812000000000001	NaN	3.1089999999999947
753	24	31.575	35.31	28.477	NaN	34.824	3.735000000000003	-3.097999999999999	NaN	3.2489999999999988
753	24	31.513	35.699	29.744	NaN	34.603	4.185999999999996	-1.769000000000002	NaN	3.09
753	24	31.76	36.22	28.713	NaN	35.174	4.459999999999997	-3.0470000000000006	NaN	3.413999999999998
753	24	30.808	35.026	30.347	NaN	32.225	4.2180000000000035	-0.4609999999999985	NaN	1.4170000000000016
753	24	31.624	36.853	28.308	NaN	33.905	5.229000000000003	-3.315999999999999	NaN	2.2810000000000024
753	24	31.502	36.013	31.424	NaN	34.478	4.510999999999999	-0.0779999999999994	NaN	2.9760000000000026
753	24	31.072	34.045	28.157	NaN	34.797	2.9730000000000025	-2.914999999999999	NaN	3.724999999999998
753	24	31.115	34.63	30.864	NaN	33.929	3.515000000000004	-0.25099999999999767	NaN	2.8140000000000036
753	24	31.066	35.567	31.113	NaN	34.696	4.501000000000001	0.0470000000000006	NaN	3.629999999999999
753	24	30.155	34.347	30.944	NaN	34.472	4.192	0.7889999999999979	NaN	4.317
753	24	30.87	34.281	29.889	NaN	33.141	3.410999999999998	-0.9810000000000016	NaN	2.2709999999999972
753	24	30.672	33.193	28.621	NaN	32.971	2.5209999999999972	-2.051000000000002	NaN	2.298999999999996
753	24	30.767	33.063	28.816	NaN	32.824	2.296000000000003	-1.9510000000000005	NaN	2.0569999999999986
753	24	30.603	35.2	30.67	NaN	32.585	4.597000000000001	0.06700000000000017	NaN	1.9819999999999993
753	24	30.448	33.202	28.408	NaN	33.52	2.753999999999998	-2.039999999999999	NaN	3.0720000000000027
753	24	30.954	34.467	29.916	NaN	32.848	3.512999999999998	-1.0380000000000003	NaN	1.8939999999999984
753	24	30.999	34.315	29.854	NaN	33.303	3.315999999999999	-1.1449999999999996	NaN	2.3039999999999985
753	24	30.746	33.949	30.452	NaN	32.24	3.2029999999999994	-0.29399999999999693	NaN	1.4940000000000033
753	24	30.745	33.741	28.248	NaN	32.852	2.9959999999999987	-2.497	NaN	2.1069999999999958
753	24	30.569	34.313	30.157	NaN	31.485	3.7440000000000033	-0.41199999999999903	NaN	0.9160000000000004
753	24	30.624	33.706	29.504	NaN	31.991	3.0820000000000043	-1.1199999999999974	NaN	1.3670000000000009
753	24	30.8	33.465	29.692	NaN	32.078	2.6650000000000027	-1.1080000000000005	NaN	1.2780000000000022
753	24	31.313	35.104	28.676	NaN	32.52	3.7910000000000004	-2.6370000000000005	NaN	1.2070000000000043
753	24	31.815	34.738	30.583	NaN	33.058	2.9229999999999983	-1.2320000000000029	NaN	1.2429999999999986
753	24	31.458	34.355	29.966	NaN	33.011	2.8969999999999985	-1.4919999999999973	NaN	1.5530000000000044
753	24	31.795	33.831	28.82	NaN	33.524	2.0360000000000014	-2.9750000000000014	NaN	1.7289999999999992
753	24	32.078	34.428	30.944	NaN	33.399	2.3499999999999943	-1.134000000000004	NaN	1.320999999999998
753	24	32.195	33.343	28.661	NaN	34.182	1.1480000000000032	-3.533999999999999	NaN	1.9870000000000019
753	24	31.761	32.849	29.107	NaN	33.07	1.0879999999999974	-2.654	NaN	1.309000000000001
753	24	32.226	36.052	31.721	NaN	33.515	3.8260000000000005	-0.504999999999999	NaN	1.2890000000000015
753	24	31.99	35.93	31.424	NaN	33.916	3.9400000000000013	-0.565999999999999	NaN	1.9259999999999984
753	24	32.121	35.466	30.304	NaN	34.532	3.344999999999999	-1.8170000000000037	NaN	2.4109999999999943
753	24	32.385	35.461	32.159	NaN	34.8	3.0760000000000005	-0.2259999999999991	NaN	2.414999999999999
753	24	32.583	34.988	31.306	NaN	34.655	2.405000000000001	-1.2769999999999975	NaN	2.0720000000000027
753	24	32.492	34.843	30.562	NaN	34.445	2.351000000000006	-1.9299999999999962	NaN	1.953000000000003
753	24	32.614	34.751	30.609	NaN	34.744	2.1370000000000005	-2.0049999999999955	NaN	2.1300000000000026
753	24	32.545	35.001	30.976	NaN	34.948	2.455999999999996	-1.5690000000000026	NaN	2.4029999999999987
753	24	32.644	34.503	31.619	NaN	34.55	1.8590000000000018	-1.0249999999999986	NaN	1.9059999999999988
753	24	32.258	34.209	31.396	NaN	34.453	1.9510000000000005	-0.8620000000000019	NaN	2.1950000000000003
753	24	32.424	34.424	30.681	NaN	34.404	2.0	-1.7429999999999986	NaN	1.980000000000004
753	24	32.129	34.099	31.312	NaN	34.127	1.9699999999999989	-0.8169999999999966	NaN	1.9980000000000047
753	24	31.916	33.779	30.089	NaN	33.823	1.863000000000003	-1.8270000000000017	NaN	1.907
753	24	31.796	33.138	29.998	NaN	33.283	1.3419999999999987	-1.7979999999999983	NaN	1.4870000000000019
753	24	30.526	29.5	27.835	NaN	29.185	-1.0259999999999998	-2.690999999999999	NaN	-1.341000000000001
753	24	30.379	29.37	28.396	NaN	28.893	-1.0090000000000003	-1.9830000000000005	NaN	-1.4860000000000007
753	24	30.164	28.432	27.821	NaN	28.275	-1.7320000000000029	-2.343	NaN	-1.889000000000003
753	24	14.401	13.107	13.472	NaN	13.614	-1.2940000000000005	-0.9290000000000003	NaN	-0.786999999999999
753	24	14.459	13.262	13.628	NaN	13.593	-1.1969999999999992	-0.8309999999999995	NaN	-0.8659999999999997
753	24	14.414	13.096	13.49	NaN	13.552	-1.3179999999999996	-0.9239999999999995	NaN	-0.8620000000000001
753	24	14.414	13.218	13.885	NaN	13.602	-1.1959999999999997	-0.5289999999999999	NaN	-0.8119999999999994
753	24	14.39	13.094	13.464	NaN	13.506	-1.2960000000000012	-0.9260000000000002	NaN	-0.8840000000000003
753	24	14.314	13.038	13.284	NaN	13.482	-1.2759999999999998	-1.0299999999999994	NaN	-0.8320000000000007
753	24	14.24	13.0	13.651	NaN	13.453	-1.2400000000000002	-0.5890000000000004	NaN	-0.7870000000000008
753	24	14.155	12.85	13.439	NaN	13.347	-1.3049999999999997	-0.7159999999999993	NaN	-0.8079999999999998
753	24	14.195	13.058	13.241	NaN	13.486	-1.1370000000000005	-0.9540000000000006	NaN	-0.7089999999999996
753	24	14.149	12.702	13.03	NaN	13.329	-1.4469999999999992	-1.1189999999999998	NaN	-0.8199999999999985
753	24	14.072	12.627	13.388	NaN	13.28	-1.4449999999999985	-0.6839999999999993	NaN	-0.7919999999999998
753	24	14.047	12.843	12.955	NaN	13.325	-1.2040000000000006	-1.0920000000000005	NaN	-0.7220000000000013
753	24	13.998	12.898	13.159	NaN	13.254	-1.0999999999999996	-0.8389999999999986	NaN	-0.7439999999999998
753	24	19.711	18.256	20.473	NaN	19.36	-1.4549999999999983	0.7620000000000005	NaN	-0.3509999999999991
753	24	20.221	18.645	20.617	NaN	20.401	-1.5760000000000005	0.3960000000000008	NaN	0.17999999999999972
753	24	20.576	19.439	22.496	NaN	20.264	-1.1370000000000005	1.9199999999999982	NaN	-0.31200000000000117
753	24	21.155	19.6	21.747	NaN	20.905	-1.5549999999999997	0.5919999999999987	NaN	-0.25
753	24	21.521	19.768	21.826	NaN	21.479	-1.7530000000000001	0.3049999999999997	NaN	-0.04200000000000159
753	24	21.75	20.436	22.051	NaN	21.491	-1.314	0.3009999999999984	NaN	-0.25900000000000034
753	24	22.102	21.016	22.672	NaN	21.949	-1.086000000000002	0.5700000000000003	NaN	-0.1529999999999987
753	24	22.908	21.385	22.375	NaN	23.046	-1.5229999999999997	-0.5330000000000013	NaN	0.13799999999999812
753	24	31.481	32.623	32.505	NaN	33.941	1.141999999999996	1.024000000000001	NaN	2.460000000000001
753	24	31.656	33.233	32.845	NaN	34.519	1.5769999999999982	1.189	NaN	2.8629999999999995
753	24	31.529	33.307	32.44	NaN	32.942	1.7780000000000022	0.9109999999999978	NaN	1.4130000000000003
753	24	31.481	33.571	32.772	NaN	33.463	2.0899999999999963	1.2909999999999968	NaN	1.9819999999999993
753	24	32.168	36.924	34.56	NaN	34.253	4.756	2.392000000000003	NaN	2.085000000000001
753	24	32.702	37.244	35.262	NaN	34.937	4.542000000000002	2.5600000000000023	NaN	2.2349999999999994
753	24	32.867	37.391	34.889	NaN	36.086	4.524000000000001	2.0220000000000056	NaN	3.219000000000001
753	24	33.089	38.273	35.419	NaN	36.41	5.184000000000005	2.3299999999999983	NaN	3.320999999999998
753	24	33.325	37.292	35.437	NaN	36.761	3.9669999999999987	2.1119999999999948	NaN	3.436
753	24	33.877	38.983	37.164	NaN	36.688	5.1059999999999945	3.286999999999999	NaN	2.811
753	24	34.073	39.644	36.765	NaN	37.539	5.570999999999998	2.692	NaN	3.466000000000001
753	24	34.349	39.772	37.212	NaN	37.896	5.423000000000002	2.8630000000000067	NaN	3.547000000000004
753	24	34.802	39.473	36.745	NaN	38.054	4.670999999999999	1.9429999999999978	NaN	3.2520000000000024
753	24	35.118	39.03	36.956	NaN	37.579	3.911999999999999	1.838000000000001	NaN	2.4609999999999985
753	24	35.166	37.878	36.608	NaN	37.648	2.7120000000000033	1.4420000000000002	NaN	2.4820000000000064
753	24	35.241	37.612	36.443	NaN	37.556	2.371000000000002	1.2019999999999982	NaN	2.3149999999999977
753	24	35.195	38.977	36.611	NaN	36.986	3.7819999999999965	1.4159999999999968	NaN	1.7909999999999968
753	24	35.629	40.038	37.962	NaN	37.252	4.408999999999999	2.3330000000000055	NaN	1.6230000000000047
753	24	35.957	39.857	37.735	NaN	38.114	3.8999999999999986	1.7779999999999987	NaN	2.1569999999999965
753	24	36.217	39.612	37.132	NaN	37.908	3.395000000000003	0.9149999999999991	NaN	1.6910000000000025
753	24	36.048	38.833	36.565	NaN	37.515	2.7849999999999966	0.5169999999999959	NaN	1.4669999999999987
753	24	36.224	39.22	36.918	NaN	37.029	2.996000000000002	0.6940000000000026	NaN	0.8050000000000068
753	24	36.515	38.924	37.312	NaN	37.542	2.408999999999999	0.796999999999997	NaN	1.027000000000001
753	24	36.695	39.441	37.451	NaN	37.756	2.746000000000002	0.7560000000000002	NaN	1.061
753	24	36.946	39.846	37.234	NaN	38.009	2.8999999999999986	0.2880000000000038	NaN	1.0630000000000024
753	24	37.362	41.302	38.035	NaN	38.366	3.9399999999999977	0.6729999999999947	NaN	1.0039999999999978
753	24	37.796	41.186	38.825	NaN	38.981	3.3900000000000006	1.0290000000000035	NaN	1.1850000000000023
753	24	37.847	40.571	38.353	NaN	39.368	2.7239999999999966	0.5060000000000002	NaN	1.5210000000000008
753	24	37.911	39.493	37.25	NaN	39.077	1.5820000000000007	-0.6610000000000014	NaN	1.1659999999999968
753	24	37.654	39.347	37.702	NaN	38.271	1.6929999999999978	0.047999999999994714	NaN	0.6169999999999973
753	24	37.782	40.152	38.472	NaN	38.756	2.3700000000000045	0.6900000000000048	NaN	0.9740000000000038
753	24	37.832	38.88	37.477	NaN	38.736	1.0480000000000018	-0.355000000000004	NaN	0.9039999999999964
753	24	37.429	39.543	37.802	NaN	37.666	2.113999999999997	0.37299999999999756	NaN	0.23699999999999477
753	24	37.817	39.965	38.184	NaN	38.275	2.1480000000000032	0.36699999999999733	NaN	0.4579999999999984
753	24	37.868	40.376	38.851	NaN	38.449	2.5079999999999956	0.982999999999997	NaN	0.580999999999996
753	24	38.021	40.521	38.098	NaN	38.523	2.5	0.07699999999999818	NaN	0.5020000000000024
753	24	38.045	41.202	39.105	NaN	38.557	3.1569999999999965	1.0599999999999952	NaN	0.5120000000000005
753	24	38.375	40.78	38.216	NaN	39.155	2.405000000000001	-0.15899999999999892	NaN	0.7800000000000011
753	24	38.038	40.301	38.588	NaN	38.605	2.2630000000000052	0.5500000000000043	NaN	0.5670000000000002
753	24	38.297	40.885	38.779	NaN	38.648	2.588000000000001	0.4820000000000064	NaN	0.3510000000000062
753	24	38.388	41.731	39.165	NaN	38.572	3.3430000000000035	0.777000000000001	NaN	0.1840000000000046
753	24	38.68	41.098	39.114	NaN	39.133	2.4179999999999993	0.4339999999999975	NaN	0.45300000000000296
753	24	37.395	41.467	38.59	NaN	36.684	4.071999999999996	1.1950000000000003	NaN	-0.7110000000000056
753	24	37.885	38.909	37.928	NaN	37.887	1.024000000000001	0.04299999999999926	NaN	0.0020000000000024443
753	24	38.036	41.381	39.024	NaN	37.26	3.344999999999999	0.9879999999999995	NaN	-0.7760000000000034
753	24	38.905	42.414	39.849	NaN	38.58	3.5090000000000003	0.9439999999999955	NaN	-0.32500000000000284
753	24	39.161	42.951	40.23	NaN	38.961	3.789999999999999	1.0689999999999955	NaN	-0.20000000000000284
753	24	39.57	42.733	40.367	NaN	39.51	3.1629999999999967	0.796999999999997	NaN	-0.060000000000002274
753	24	39.528	42.759	39.296	NaN	39.724	3.2310000000000016	-0.23199999999999932	NaN	0.19599999999999795
753	24	39.869	43.266	40.88	NaN	39.843	3.3969999999999985	1.0110000000000028	NaN	-0.02599999999999625
753	24	39.924	43.425	39.577	NaN	39.976	3.5009999999999977	-0.3470000000000013	NaN	0.0519999999999996
753	24	40.041	43.361	39.825	NaN	40.59	3.3200000000000003	-0.21599999999999397	NaN	0.5490000000000066
753	24	40.213	41.948	39.505	NaN	40.25	1.7349999999999994	-0.7079999999999984	NaN	0.036999999999999034
753	24	38.944	37.252	37.028	NaN	38.292	-1.6920000000000002	-1.916000000000004	NaN	-0.652000000000001
753	24	38.798	41.378	39.533	NaN	38.075	2.5799999999999983	0.7349999999999994	NaN	-0.722999999999999
753	24	38.887	42.022	39.476	NaN	38.716	3.134999999999998	0.5889999999999986	NaN	-0.17099999999999937
753	24	39.495	44.418	39.999	NaN	39.542	4.923000000000002	0.5040000000000049	NaN	0.04700000000000415
753	24	39.591	42.61	39.509	NaN	40.122	3.0189999999999984	-0.08200000000000074	NaN	0.5309999999999988
753	24	39.677	42.234	39.659	NaN	39.988	2.557000000000002	-0.018000000000000682	NaN	0.31099999999999994
753	24	39.091	36.573	36.46	NaN	38.819	-2.5180000000000007	-2.6310000000000002	NaN	-0.27199999999999847
753	24	38.496	35.648	36.238	NaN	37.646	-2.847999999999999	-2.2580000000000027	NaN	-0.8500000000000014
753	24	38.103	36.079	36.284	NaN	37.419	-2.024000000000001	-1.8190000000000026	NaN	-0.6840000000000046
753	24	37.8	35.943	36.125	NaN	36.692	-1.8569999999999993	-1.6749999999999972	NaN	-1.107999999999997
753	24	37.715	36.367	36.454	NaN	36.358	-1.348000000000006	-1.2610000000000028	NaN	-1.3570000000000064
753	24	37.393	35.038	35.064	NaN	36.255	-2.355000000000004	-2.3290000000000006	NaN	-1.1379999999999981
753	24	37.158	35.549	35.986	NaN	35.804	-1.6090000000000018	-1.1720000000000041	NaN	-1.3539999999999992
753	24	36.703	35.59	35.436	NaN	35.739	-1.1129999999999995	-1.267000000000003	NaN	-0.9640000000000057
753	24	36.059	35.013	34.538	NaN	35.156	-1.0459999999999994	-1.5210000000000008	NaN	-0.9029999999999987
753	24	35.774	34.449	33.981	NaN	34.955	-1.3250000000000028	-1.7929999999999993	NaN	-0.8190000000000026
753	24	35.684	37.583	36.52	NaN	35.515	1.899000000000001	0.8360000000000056	NaN	-0.16899999999999693
753	24	36.14	37.566	36.332	NaN	35.889	1.426000000000002	0.19200000000000017	NaN	-0.25099999999999767
753	24	36.202	38.456	37.021	NaN	36.108	2.254000000000005	0.8190000000000026	NaN	-0.0940000000000012
753	24	36.572	38.74	37.329	NaN	36.656	2.1679999999999993	0.7569999999999979	NaN	0.08399999999999608
753	24	36.947	40.244	37.851	NaN	37.14	3.296999999999997	0.9039999999999964	NaN	0.19299999999999784
753	24	37.614	41.489	38.089	NaN	37.984	3.875	0.4750000000000014	NaN	0.37000000000000455
753	24	38.055	40.237	37.807	NaN	38.534	2.182000000000002	-0.24799999999999756	NaN	0.4789999999999992
753	24	37.819	39.997	37.415	NaN	37.953	2.1779999999999973	-0.40400000000000347	NaN	0.13400000000000034
753	24	38.147	40.353	37.432	NaN	38.703	2.206000000000003	-0.7149999999999963	NaN	0.5560000000000045
753	24	37.716	36.64	35.559	NaN	38.25	-1.0760000000000005	-2.1570000000000036	NaN	0.5339999999999989
753	24	37.256	34.737	34.576	NaN	37.209	-2.5189999999999984	-2.6799999999999997	NaN	-0.046999999999997044
753	24	36.521	33.633	33.72	NaN	36.389	-2.887999999999998	-2.801000000000002	NaN	-0.1319999999999979
753	24	36.126	33.459	33.124	NaN	35.659	-2.6669999999999945	-3.0019999999999953	NaN	-0.46699999999999875
753	24	35.657	33.713	33.266	NaN	34.887	-1.9439999999999955	-2.3909999999999982	NaN	-0.769999999999996
753	24	35.234	33.523	33.309	NaN	34.288	-1.7109999999999985	-1.9250000000000043	NaN	-0.9460000000000051
753	24	34.974	33.716	33.494	NaN	34.256	-1.2579999999999956	-1.4799999999999969	NaN	-0.7179999999999964
753	24	34.653	33.65	33.128	NaN	33.927	-1.0030000000000001	-1.5249999999999986	NaN	-0.7259999999999991
753	24	34.504	36.372	34.813	NaN	33.639	1.868000000000002	0.3090000000000046	NaN	-0.8649999999999949
753	24	35.634	38.957	36.486	NaN	35.178	3.3230000000000004	0.8519999999999968	NaN	-0.45600000000000307
753	24	36.218	41.687	38.584	NaN	36.041	5.468999999999994	2.3659999999999997	NaN	-0.1770000000000067
753	24	36.936	41.057	37.458	NaN	37.158	4.121000000000002	0.5219999999999985	NaN	0.2220000000000013
753	24	37.289	40.499	37.156	NaN	37.776	3.210000000000001	-0.13300000000000267	NaN	0.4870000000000019
753	24	37.493	40.004	37.627	NaN	38.054	2.5109999999999957	0.13400000000000034	NaN	0.5609999999999999
753	24	37.089	35.656	34.16	NaN	36.464	-1.4329999999999998	-2.929000000000002	NaN	-0.625
753	24	36.167	35.098	33.824	NaN	34.931	-1.0690000000000026	-2.3430000000000035	NaN	-1.2360000000000042
753	24	36.147	34.325	33.137	NaN	34.568	-1.8219999999999956	-3.009999999999998	NaN	-1.5790000000000006
753	24	35.961	34.509	34.074	NaN	33.607	-1.4519999999999982	-1.8870000000000005	NaN	-2.353999999999999
753	24	35.944	34.169	33.589	NaN	33.514	-1.7750000000000057	-2.355000000000004	NaN	-2.4299999999999997
753	24	35.715	33.438	32.416	NaN	32.907	-2.277000000000001	-3.2990000000000066	NaN	-2.808000000000007
753	24	35.195	33.227	32.556	NaN	32.608	-1.9680000000000035	-2.639000000000003	NaN	-2.5870000000000033
753	24	34.793	32.342	31.781	NaN	32.16	-2.4510000000000005	-3.0120000000000005	NaN	-2.6330000000000027
753	24	34.18	32.072	31.795	NaN	31.261	-2.107999999999997	-2.384999999999998	NaN	-2.9190000000000005
753	24	33.352	31.416	30.931	NaN	30.778	-1.9359999999999964	-2.420999999999996	NaN	-2.573999999999998
753	24	32.58	31.032	31.162	NaN	30.205	-1.5479999999999983	-1.4179999999999993	NaN	-2.375
753	24	18.551	16.313	17.308	NaN	17.245	-2.2379999999999995	-1.2429999999999986	NaN	-1.3059999999999974
753	24	18.396	16.347	17.367	NaN	17.158	-2.0489999999999995	-1.029	NaN	-1.2379999999999995
753	24	18.285	16.12	16.883	NaN	17.059	-2.164999999999999	-1.402000000000001	NaN	-1.225999999999999
753	24	18.222	16.439	17.035	NaN	16.957	-1.7830000000000013	-1.1870000000000012	NaN	-1.2650000000000006
753	24	18.282	15.992	16.604	NaN	16.85	-2.289999999999999	-1.6780000000000008	NaN	-1.4319999999999986
753	24	18.111	15.956	16.5	NaN	16.789	-2.155000000000001	-1.6110000000000007	NaN	-1.3219999999999992
753	24	18.076	16.33	16.699	NaN	16.736	-1.7460000000000022	-1.376999999999999	NaN	-1.3399999999999999
753	24	17.945	16.013	16.708	NaN	16.68	-1.9319999999999986	-1.2370000000000019	NaN	-1.2650000000000006
753	24	17.927	15.909	16.401	NaN	16.598	-2.017999999999999	-1.5259999999999998	NaN	-1.3290000000000006
753	24	17.902	15.61	16.338	NaN	16.562	-2.2920000000000016	-1.564	NaN	-1.3399999999999999
753	24	17.927	16.727	17.613	NaN	16.584	-1.1999999999999993	-0.31400000000000006	NaN	-1.343
753	24	17.811	16.218	17.024	NaN	16.499	-1.593	-0.786999999999999	NaN	-1.3120000000000012
753	24	17.843	16.149	16.986	NaN	16.574	-1.693999999999999	-0.8569999999999993	NaN	-1.2689999999999984
753	24	17.882	16.066	16.939	NaN	16.839	-1.8160000000000025	-0.9430000000000014	NaN	-1.0430000000000028
753	24	17.927	16.674	17.393	NaN	16.705	-1.2530000000000001	-0.5339999999999989	NaN	-1.2220000000000013
753	24	17.871	15.816	16.985	NaN	16.756	-2.054999999999998	-0.8859999999999992	NaN	-1.1149999999999984
753	24	17.822	15.686	16.572	NaN	16.613	-2.1359999999999992	-1.25	NaN	-1.2089999999999996
753	24	17.763	15.639	16.295	NaN	16.505	-2.1240000000000023	-1.468	NaN	-1.2580000000000027
753	24	17.698	15.547	16.243	NaN	16.404	-2.151	-1.4550000000000018	NaN	-1.2940000000000005
753	24	17.561	15.525	16.292	NaN	16.367	-2.0359999999999996	-1.2689999999999984	NaN	-1.193999999999999
753	24	17.575	15.803	16.367	NaN	16.386	-1.7719999999999985	-1.2079999999999984	NaN	-1.189
753	24	17.58	15.654	16.322	NaN	16.356	-1.9259999999999984	-1.2579999999999991	NaN	-1.2239999999999966
753	24	17.557	15.734	16.725	NaN	16.356	-1.8229999999999986	-0.8319999999999972	NaN	-1.200999999999997
753	24	17.603	16.225	16.701	NaN	16.388	-1.3780000000000001	-0.902000000000001	NaN	-1.2149999999999999
753	24	17.542	16.372	16.775	NaN	16.46	-1.1700000000000017	-0.767000000000003	NaN	-1.0820000000000007
753	24	17.58	16.149	16.899	NaN	16.557	-1.4309999999999974	-0.6809999999999974	NaN	-1.0229999999999997
753	24	17.603	16.028	16.959	NaN	16.593	-1.5750000000000028	-0.6440000000000019	NaN	-1.0100000000000016
753	24	17.596	16.091	16.845	NaN	16.644	-1.504999999999999	-0.7510000000000012	NaN	-0.9520000000000017
753	24	17.523	16.139	16.939	NaN	16.636	-1.3840000000000003	-0.5839999999999996	NaN	-0.8870000000000005
753	24	17.597	16.577	16.974	NaN	16.696	-1.0199999999999996	-0.6230000000000011	NaN	-0.9009999999999998
753	24	19.056	20.226	20.919	NaN	18.616	1.1699999999999982	1.8629999999999995	NaN	-0.4400000000000013
753	24	20.643	19.263	19.933	NaN	20.06	-1.379999999999999	-0.7100000000000009	NaN	-0.583000000000002
753	24	20.393	19.083	19.835	NaN	19.774	-1.3100000000000023	-0.5579999999999998	NaN	-0.6189999999999998
753	24	20.399	19.357	19.907	NaN	19.741	-1.0420000000000016	-0.4920000000000009	NaN	-0.6580000000000013
753	24	20.45	19.136	19.751	NaN	19.723	-1.314	-0.6989999999999981	NaN	-0.7270000000000003
753	24	22.714	23.804	23.789	NaN	25.857	1.0899999999999999	1.0750000000000028	NaN	3.1430000000000007
753	24	23.217	26.297	26.466	NaN	27.309	3.080000000000002	3.2490000000000023	NaN	4.092000000000002
753	24	23.416	27.254	26.315	NaN	28.231	3.838000000000001	2.899000000000001	NaN	4.815000000000001
753	24	23.706	28.553	26.599	NaN	30.027	4.847000000000001	2.8930000000000007	NaN	6.3210000000000015
753	24	23.555	26.438	25.527	NaN	28.155	2.882999999999999	1.9720000000000013	NaN	4.600000000000001
753	24	23.65	24.746	24.557	NaN	27.968	1.096	0.907	NaN	4.318000000000001
753	24	23.76	25.168	26.317	NaN	27.838	1.4079999999999977	2.5569999999999986	NaN	4.077999999999999
753	24	23.879	25.822	27.298	NaN	27.567	1.9429999999999978	3.418999999999997	NaN	3.687999999999999
753	24	24.076	26.07	26.308	NaN	28.594	1.9939999999999998	2.2319999999999993	NaN	4.518000000000001
753	24	24.511	26.145	28.217	NaN	30.04	1.6340000000000003	3.7059999999999995	NaN	5.529
753	24	24.104	25.36	26.372	NaN	28.751	1.2560000000000002	2.2680000000000007	NaN	4.647000000000002
753	24	24.374	27.648	28.95	NaN	27.81	3.274000000000001	4.5760000000000005	NaN	3.436
753	24	24.482	27.129	28.34	NaN	28.396	2.647000000000002	3.8580000000000005	NaN	3.9140000000000015
753	24	24.513	27.74	27.867	NaN	28.552	3.2269999999999968	3.353999999999999	NaN	4.038999999999998
753	24	24.875	27.423	31.255	NaN	28.645	2.5479999999999983	6.379999999999999	NaN	3.7699999999999996
753	24	25.216	27.531	29.528	NaN	29.674	2.3149999999999977	4.311999999999998	NaN	4.457999999999998
753	24	25.444	27.395	30.246	NaN	29.916	1.9510000000000005	4.802	NaN	4.472000000000001
753	24	25.883	27.188	27.703	NaN	29.804	1.3049999999999997	1.8200000000000003	NaN	3.9209999999999994
753	24	25.402	29.631	26.087	NaN	27.592	4.228999999999999	0.6849999999999987	NaN	2.1899999999999977
753	24	25.82	29.135	28.601	NaN	28.422	3.3150000000000013	2.780999999999999	NaN	2.6020000000000003
753	24	25.955	30.354	28.949	NaN	28.126	4.399000000000001	2.9940000000000033	NaN	2.171000000000003
753	24	26.168	28.227	27.013	NaN	29.429	2.059000000000001	0.8450000000000024	NaN	3.2609999999999992
753	24	26.566	28.395	25.561	NaN	28.55	1.8290000000000006	-1.004999999999999	NaN	1.9840000000000018
753	24	25.892	27.433	25.553	NaN	27.254	1.5410000000000004	-0.33899999999999864	NaN	1.3620000000000019
753	24	26.612	29.928	29.106	NaN	29.024	3.3160000000000025	2.4940000000000033	NaN	2.4120000000000026
753	24	27.546	31.412	27.348	NaN	29.455	3.8659999999999997	-0.1980000000000004	NaN	1.908999999999999
753	24	27.909	29.798	28.453	NaN	31.871	1.8889999999999993	0.5440000000000005	NaN	3.9619999999999997
753	24	27.046	29.945	28.843	NaN	29.188	2.899000000000001	1.7970000000000006	NaN	2.1419999999999995
753	24	27.488	29.049	29.524	NaN	29.434	1.561	2.0360000000000014	NaN	1.9460000000000015
753	24	28.362	31.022	30.721	NaN	30.807	2.66	2.3590000000000018	NaN	2.4450000000000003
753	24	28.738	32.438	30.922	NaN	31.484	3.700000000000003	2.184000000000001	NaN	2.746000000000002
753	24	29.405	32.938	29.948	NaN	32.245	3.5330000000000013	0.5429999999999993	NaN	2.8399999999999963
753	24	29.671	32.836	29.71	NaN	32.967	3.164999999999999	0.03900000000000148	NaN	3.2959999999999994
753	24	30.143	33.46	30.562	NaN	33.192	3.317	0.4190000000000005	NaN	3.0489999999999995
753	24	29.673	32.056	32.606	NaN	33.722	2.382999999999999	2.9330000000000034	NaN	4.049000000000003
753	24	30.289	33.581	29.516	NaN	33.441	3.2920000000000016	-0.7730000000000032	NaN	3.152000000000001
753	24	29.697	32.857	28.728	NaN	33.515	3.16	-0.9689999999999976	NaN	3.8180000000000014
753	24	29.832	33.193	29.579	NaN	33.309	3.360999999999997	-0.2530000000000001	NaN	3.4769999999999968
753	24	29.868	32.545	28.604	NaN	33.227	2.677000000000003	-1.2639999999999993	NaN	3.358999999999998
753	24	29.979	32.08	30.415	NaN	34.087	2.100999999999999	0.43599999999999994	NaN	4.108000000000004
753	24	29.561	31.29	28.864	NaN	33.842	1.7289999999999992	-0.6969999999999992	NaN	4.280999999999999
753	24	29.045	32.565	29.043	NaN	31.926	3.519999999999996	-0.0020000000000024443	NaN	2.8809999999999967
753	24	28.147	30.673	29.706	NaN	30.651	2.526	1.559000000000001	NaN	2.5040000000000013
753	24	28.196	30.751	26.68	NaN	31.429	2.5549999999999997	-1.5160000000000018	NaN	3.232999999999997
753	24	27.892	32.371	29.058	NaN	31.327	4.479000000000003	1.1660000000000004	NaN	3.4350000000000023
753	24	27.616	30.061	27.977	NaN	30.919	2.4450000000000003	0.36100000000000065	NaN	3.303000000000001
753	24	26.633	31.191	24.715	NaN	29.134	4.558	-1.9179999999999993	NaN	2.5010000000000012
753	24	27.209	31.285	26.924	NaN	29.182	4.0760000000000005	-0.28500000000000014	NaN	1.972999999999999
753	24	26.72	28.479	27.249	NaN	28.158	1.7590000000000003	0.5289999999999999	NaN	1.4380000000000024
753	24	25.243	28.908	25.368	NaN	26.568	3.6650000000000027	0.125	NaN	1.3250000000000028
753	24	25.482	30.617	25.5	NaN	26.505	5.135000000000002	0.018000000000000682	NaN	1.0229999999999997
753	24	26.143	30.494	28.282	NaN	29.08	4.350999999999999	2.1389999999999993	NaN	2.9369999999999976
753	24	26.498	29.012	26.445	NaN	29.762	2.5139999999999993	-0.053000000000000824	NaN	3.2639999999999993
753	24	26.745	31.114	27.135	NaN	29.97	4.369	0.39000000000000057	NaN	3.224999999999998
753	24	26.739	28.551	27.337	NaN	30.686	1.8119999999999976	0.597999999999999	NaN	3.946999999999999
753	24	25.815	27.82	26.083	NaN	27.791	2.004999999999999	0.26799999999999713	NaN	1.975999999999999
753	24	25.917	31.5	27.065	NaN	27.294	5.582999999999998	1.1479999999999997	NaN	1.376999999999999
753	24	26.747	30.307	27.229	NaN	29.605	3.5599999999999987	0.4819999999999993	NaN	2.8580000000000005
753	24	27.168	31.296	27.678	NaN	30.466	4.128	0.5100000000000016	NaN	3.298000000000002
753	24	26.909	29.387	28.297	NaN	30.514	2.4780000000000015	1.3880000000000017	NaN	3.6050000000000004
753	24	26.552	30.165	24.736	NaN	29.141	3.6129999999999995	-1.815999999999999	NaN	2.5889999999999986
753	24	26.623	30.608	25.284	NaN	30.053	3.9849999999999994	-1.3390000000000022	NaN	3.4299999999999997
753	24	26.961	29.887	26.54	NaN	30.988	2.926000000000002	-0.4209999999999994	NaN	4.027000000000001
753	24	24.838	27.896	25.066	NaN	26.589	3.058	0.22799999999999798	NaN	1.7509999999999977
753	24	25.645	32.828	26.55	NaN	24.863	7.183000000000003	0.9050000000000011	NaN	-0.782
753	24	25.309	32.365	28.102	NaN	28.373	7.056000000000001	2.7929999999999993	NaN	3.064
753	24	25.638	35.101	29.675	NaN	27.187	9.462999999999997	4.036999999999999	NaN	1.5489999999999995
753	24	26.781	33.617	27.705	NaN	29.115	6.8359999999999985	0.9239999999999995	NaN	2.3339999999999996
753	24	25.917	32.676	25.789	NaN	27.603	6.759	-0.1280000000000001	NaN	1.686
753	24	24.945	31.139	25.779	NaN	23.771	6.193999999999999	0.8339999999999996	NaN	-1.1739999999999995
753	24	25.555	32.145	26.046	NaN	28.218	6.590000000000003	0.49099999999999966	NaN	2.6630000000000003
753	24	25.357	29.271	23.837	NaN	26.833	3.9140000000000015	-1.5199999999999996	NaN	1.475999999999999
753	24	24.681	33.667	27.612	NaN	26.683	8.986	2.9309999999999974	NaN	2.001999999999999
753	24	25.19	26.692	23.531	NaN	27.494	1.501999999999999	-1.6590000000000025	NaN	2.3039999999999985
753	24	24.761	23.355	22.84	NaN	27.091	-1.4059999999999988	-1.9209999999999994	NaN	2.330000000000002
753	24	23.223	26.491	23.098	NaN	24.578	3.2680000000000007	-0.125	NaN	1.3550000000000004
753	24	22.506	21.294	21.001	NaN	23.473	-1.2119999999999997	-1.504999999999999	NaN	0.9669999999999987
753	24	22.273	20.791	20.579	NaN	23.298	-1.4819999999999993	-1.693999999999999	NaN	1.0249999999999986
753	24	22.263	20.421	20.265	NaN	22.896	-1.8420000000000023	-1.998000000000001	NaN	0.6329999999999991
753	24	22.094	20.065	19.899	NaN	22.506	-2.029	-2.1950000000000003	NaN	0.41199999999999903
753	24	21.974	19.636	19.822	NaN	22.22	-2.338000000000001	-2.152000000000001	NaN	0.24599999999999866
753	24	21.633	19.124	19.056	NaN	21.943	-2.5090000000000003	-2.576999999999998	NaN	0.3100000000000023
753	24	21.37	19.256	19.212	NaN	21.424	-2.1140000000000008	-2.1580000000000013	NaN	0.053999999999998494
753	24	21.638	23.602	21.548	NaN	21.799	1.9639999999999986	-0.09000000000000341	NaN	0.1609999999999978
753	24	22.376	29.015	25.004	NaN	22.899	6.638999999999999	2.628	NaN	0.5229999999999997
753	24	22.977	30.508	24.394	NaN	24.094	7.530999999999999	1.416999999999998	NaN	1.1170000000000009
753	24	24.194	30.28	23.993	NaN	25.729	6.086000000000002	-0.2010000000000005	NaN	1.5350000000000001
753	24	24.756	29.33	24.227	NaN	27.151	4.573999999999998	-0.5289999999999999	NaN	2.3949999999999996
753	24	24.045	22.657	21.951	NaN	26.226	-1.3880000000000017	-2.094000000000001	NaN	2.1809999999999974
753	24	23.607	21.979	20.826	NaN	25.545	-1.6280000000000001	-2.780999999999999	NaN	1.9380000000000024
753	24	22.856	21.143	20.785	NaN	24.398	-1.713000000000001	-2.0710000000000015	NaN	1.541999999999998
753	24	22.355	20.262	19.779	NaN	23.692	-2.093	-2.5760000000000005	NaN	1.3369999999999997
753	24	21.805	19.997	19.557	NaN	22.882	-1.8079999999999998	-2.248000000000001	NaN	1.0770000000000017
753	24	21.55	20.435	20.079	NaN	22.407	-1.115000000000002	-1.471	NaN	0.8569999999999993
753	24	21.783	20.437	20.353	NaN	23.068	-1.346	-1.4299999999999997	NaN	1.2850000000000001
753	24	21.19	18.698	18.512	NaN	22.101	-2.492000000000001	-2.678000000000001	NaN	0.9109999999999978
753	24	20.697	17.964	18.056	NaN	21.742	-2.7330000000000005	-2.6409999999999982	NaN	1.0450000000000017
753	24	20.328	17.643	17.953	NaN	21.057	-2.6849999999999987	-2.375	NaN	0.7289999999999992
753	24	20.03	17.54	17.71	NaN	20.316	-2.490000000000002	-2.3200000000000003	NaN	0.2859999999999978
753	24	19.619	17.362	17.427	NaN	20.049	-2.2570000000000014	-2.192	NaN	0.4299999999999997
753	24	19.532	17.585	17.684	NaN	19.728	-1.9469999999999992	-1.847999999999999	NaN	0.1960000000000015
753	24	19.319	17.804	17.79	NaN	19.585	-1.5150000000000006	-1.529	NaN	0.2660000000000018
753	24	19.335	17.967	17.895	NaN	19.622	-1.368000000000002	-1.4400000000000013	NaN	0.28699999999999903
