# Supplementary material for: Pollination in a new climate: Assessing the potential influence of flower temperature variation on insect pollinator behaviour
Source: PLoS One. 2018 Aug 1;13(8):e0200549. doi: 10.1371/journal.pone.0200549 (PMC6070230; doi:10.1371/journal.pone.0200549)
Supplement: S1 Table — Raw data of Flower temperature measurement is in .csv format. Details of each file provided in README file. (ZIP) [file pone.0200549.s001.zip › Supplimentary_TableS1_RAW data/Species_18.csv]

724	18	20.049	21.950499999999998	NaN	NaN	NaN	1.9014999999999986	NaN	NaN	NaN
724	18	20.157	22.0255	NaN	NaN	NaN	1.868500000000001	NaN	NaN	NaN
724	18	20.371	23.161499999999997	NaN	NaN	NaN	2.790499999999998	NaN	NaN	NaN
724	18	20.733	26.3555	NaN	NaN	NaN	5.622499999999999	NaN	NaN	NaN
724	18	21.393	24.1245	NaN	NaN	NaN	2.7315000000000005	NaN	NaN	NaN
724	18	21.458	26.617	NaN	NaN	NaN	5.1590000000000025	NaN	NaN	NaN
724	18	22.126	30.176000000000002	NaN	NaN	NaN	8.05	NaN	NaN	NaN
724	18	22.831	29.6405	NaN	NaN	NaN	6.8095	NaN	NaN	NaN
724	18	22.815	25.6315	NaN	NaN	NaN	2.816499999999998	NaN	NaN	NaN
724	18	22.299	27.301499999999997	NaN	NaN	NaN	5.002499999999998	NaN	NaN	NaN
724	18	22.519	26.430500000000002	NaN	NaN	NaN	3.9115000000000038	NaN	NaN	NaN
724	18	21.77	24.9995	NaN	NaN	NaN	3.2295000000000016	NaN	NaN	NaN
724	18	21.443	23.7135	NaN	NaN	NaN	2.2704999999999984	NaN	NaN	NaN
724	18	21.934	26.947	NaN	NaN	NaN	5.012999999999998	NaN	NaN	NaN
724	18	21.542	22.8715	NaN	NaN	NaN	1.3294999999999995	NaN	NaN	NaN
724	18	21.504	22.8325	NaN	NaN	NaN	1.3284999999999982	NaN	NaN	NaN
724	18	21.51	24.587	NaN	NaN	NaN	3.076999999999998	NaN	NaN	NaN
724	18	22.071	25.424999999999997	NaN	NaN	NaN	3.3539999999999957	NaN	NaN	NaN
724	18	22.116	24.2485	NaN	NaN	NaN	2.1325000000000003	NaN	NaN	NaN
724	18	22.01	24.8795	NaN	NaN	NaN	2.8694999999999986	NaN	NaN	NaN
724	18	22.345	24.7825	NaN	NaN	NaN	2.4375	NaN	NaN	NaN
724	18	22.735	24.8655	NaN	NaN	NaN	2.1305000000000014	NaN	NaN	NaN
724	18	22.561	23.808500000000002	NaN	NaN	NaN	1.2475000000000023	NaN	NaN	NaN
724	18	22.377	23.438499999999998	NaN	NaN	NaN	1.0614999999999988	NaN	NaN	NaN
724	18	21.655	24.028	NaN	NaN	NaN	2.3729999999999976	NaN	NaN	NaN
724	18	21.788	24.3955	NaN	NaN	NaN	2.607499999999998	NaN	NaN	NaN
724	18	21.847	27.309	NaN	NaN	NaN	5.462	NaN	NaN	NaN
724	18	22.338	26.3175	NaN	NaN	NaN	3.979499999999998	NaN	NaN	NaN
724	18	22.914	26.616	NaN	NaN	NaN	3.701999999999998	NaN	NaN	NaN
724	18	22.725	29.932000000000002	NaN	NaN	NaN	7.207000000000001	NaN	NaN	NaN
724	18	22.913	30.252499999999998	NaN	NaN	NaN	7.3394999999999975	NaN	NaN	NaN
724	18	23.87	31.5935	NaN	NaN	NaN	7.723499999999998	NaN	NaN	NaN
724	18	24.074	26.2625	NaN	NaN	NaN	2.1884999999999977	NaN	NaN	NaN
724	18	24.127	28.6725	NaN	NaN	NaN	4.5455000000000005	NaN	NaN	NaN
724	18	24.259	30.245	NaN	NaN	NaN	5.986000000000001	NaN	NaN	NaN
724	18	24.204	32.045	NaN	NaN	NaN	7.841000000000001	NaN	NaN	NaN
724	18	24.588	31.186	NaN	NaN	NaN	6.597999999999999	NaN	NaN	NaN
724	18	24.713	32.721000000000004	NaN	NaN	NaN	8.008000000000003	NaN	NaN	NaN
724	18	24.832	32.6815	NaN	NaN	NaN	7.849499999999999	NaN	NaN	NaN
724	18	24.022	25.083	NaN	NaN	NaN	1.061	NaN	NaN	NaN
724	18	24.128	27.2135	NaN	NaN	NaN	3.0854999999999997	NaN	NaN	NaN
724	18	23.598	27.6275	NaN	NaN	NaN	4.029500000000002	NaN	NaN	NaN
724	18	23.664	30.727	NaN	NaN	NaN	7.062999999999999	NaN	NaN	NaN
724	18	24.353	31.794	NaN	NaN	NaN	7.440999999999999	NaN	NaN	NaN
724	18	24.062	27.0835	NaN	NaN	NaN	3.0214999999999996	NaN	NaN	NaN
724	18	23.283	29.7015	NaN	NaN	NaN	6.418499999999998	NaN	NaN	NaN
724	18	22.898	29.554000000000002	NaN	NaN	NaN	6.656000000000002	NaN	NaN	NaN
724	18	23.333	29.8335	NaN	NaN	NaN	6.500500000000002	NaN	NaN	NaN
724	18	24.022	26.225499999999997	NaN	NaN	NaN	2.2034999999999982	NaN	NaN	NaN
724	18	23.174	24.9845	NaN	NaN	NaN	1.810500000000001	NaN	NaN	NaN
724	18	23.68	28.699	NaN	NaN	NaN	5.019000000000002	NaN	NaN	NaN
724	18	24.299	29.4985	NaN	NaN	NaN	5.1995000000000005	NaN	NaN	NaN
724	18	24.372	27.6655	NaN	NaN	NaN	3.2935000000000016	NaN	NaN	NaN
724	18	24.22	28.883499999999998	NaN	NaN	NaN	4.663499999999999	NaN	NaN	NaN
724	18	24.297	29.0805	NaN	NaN	NaN	4.7835	NaN	NaN	NaN
724	18	24.321	28.1005	NaN	NaN	NaN	3.7794999999999987	NaN	NaN	NaN
724	18	24.765	28.236	NaN	NaN	NaN	3.471	NaN	NaN	NaN
724	18	24.416	27.803	NaN	NaN	NaN	3.3870000000000005	NaN	NaN	NaN
724	18	24.26	28.5135	NaN	NaN	NaN	4.253499999999999	NaN	NaN	NaN
724	18	24.473	27.3695	NaN	NaN	NaN	2.8964999999999996	NaN	NaN	NaN
724	18	24.729	27.363	NaN	NaN	NaN	2.6340000000000003	NaN	NaN	NaN
724	18	24.62	27.3645	NaN	NaN	NaN	2.7444999999999986	NaN	NaN	NaN
724	18	23.755	26.777	NaN	NaN	NaN	3.022000000000002	NaN	NaN	NaN
724	18	23.928	27.432000000000002	NaN	NaN	NaN	3.5040000000000013	NaN	NaN	NaN
724	18	24.137	27.9205	NaN	NaN	NaN	3.7835	NaN	NaN	NaN
724	18	24.542	29.371000000000002	NaN	NaN	NaN	4.829000000000001	NaN	NaN	NaN
724	18	24.709	27.1315	NaN	NaN	NaN	2.4224999999999994	NaN	NaN	NaN
724	18	24.766	27.598	NaN	NaN	NaN	2.8320000000000007	NaN	NaN	NaN
724	18	24.496	26.4895	NaN	NaN	NaN	1.993500000000001	NaN	NaN	NaN
724	18	23.978	25.738500000000002	NaN	NaN	NaN	1.7605000000000004	NaN	NaN	NaN
724	18	24.403	26.853	NaN	NaN	NaN	2.450000000000003	NaN	NaN	NaN
724	18	24.375	27.6455	NaN	NaN	NaN	3.2704999999999984	NaN	NaN	NaN
724	18	24.076	25.817500000000003	NaN	NaN	NaN	1.741500000000002	NaN	NaN	NaN
724	18	24.499	26.2915	NaN	NaN	NaN	1.7925000000000004	NaN	NaN	NaN
724	18	24.642	27.0485	NaN	NaN	NaN	2.406500000000001	NaN	NaN	NaN
724	18	24.198	26.601	NaN	NaN	NaN	2.4029999999999987	NaN	NaN	NaN
724	18	23.626	26.0195	NaN	NaN	NaN	2.3934999999999995	NaN	NaN	NaN
724	18	24.259	25.759	NaN	NaN	NaN	1.5	NaN	NaN	NaN
724	18	24.642	25.945500000000003	NaN	NaN	NaN	1.3035000000000032	NaN	NaN	NaN
724	18	24.177	25.817	NaN	NaN	NaN	1.6400000000000006	NaN	NaN	NaN
724	18	24.172	25.366	NaN	NaN	NaN	1.193999999999999	NaN	NaN	NaN
724	18	23.676	25.7255	NaN	NaN	NaN	2.049500000000002	NaN	NaN	NaN
724	18	23.43	25.0165	NaN	NaN	NaN	1.586500000000001	NaN	NaN	NaN
724	18	23.927	22.656	NaN	NaN	NaN	-1.2710000000000008	NaN	NaN	NaN
724	18	24.0	21.169	NaN	NaN	NaN	-2.8309999999999995	NaN	NaN	NaN
724	18	23.984	21.395000000000003	NaN	NaN	NaN	-2.5889999999999986	NaN	NaN	NaN
724	18	24.334	21.5945	NaN	NaN	NaN	-2.7394999999999996	NaN	NaN	NaN
724	18	24.536	21.256	NaN	NaN	NaN	-3.280000000000001	NaN	NaN	NaN
724	18	23.846	21.103	NaN	NaN	NaN	-2.7429999999999986	NaN	NaN	NaN
724	18	23.4	21.837000000000003	NaN	NaN	NaN	-1.5629999999999953	NaN	NaN	NaN
724	18	23.526	21.1755	NaN	NaN	NaN	-2.3505000000000003	NaN	NaN	NaN
724	18	23.404	21.307	NaN	NaN	NaN	-2.0970000000000013	NaN	NaN	NaN
724	18	23.129	24.3125	NaN	NaN	NaN	1.1834999999999987	NaN	NaN	NaN
724	18	22.897	24.6445	NaN	NaN	NaN	1.7475000000000023	NaN	NaN	NaN
724	18	22.603	24.131999999999998	NaN	NaN	NaN	1.5289999999999964	NaN	NaN	NaN
724	18	21.575	22.9215	NaN	NaN	NaN	1.3465000000000025	NaN	NaN	NaN
724	18	20.451	19.250999999999998	NaN	NaN	NaN	-1.2000000000000028	NaN	NaN	NaN
724	18	19.567	18.21	NaN	NaN	NaN	-1.3569999999999993	NaN	NaN	NaN
724	18	19.296	17.988999999999997	NaN	NaN	NaN	-1.3070000000000022	NaN	NaN	NaN
724	18	19.124	17.661	NaN	NaN	NaN	-1.4629999999999974	NaN	NaN	NaN
724	18	18.901	17.560499999999998	NaN	NaN	NaN	-1.3405000000000022	NaN	NaN	NaN
724	18	18.951	17.4835	NaN	NaN	NaN	-1.4675000000000011	NaN	NaN	NaN
724	18	18.98	17.436	NaN	NaN	NaN	-1.5440000000000005	NaN	NaN	NaN
724	18	18.644	17.188000000000002	NaN	NaN	NaN	-1.455999999999996	NaN	NaN	NaN
724	18	18.562	16.784	NaN	NaN	NaN	-1.7780000000000022	NaN	NaN	NaN
724	18	18.526	16.625999999999998	NaN	NaN	NaN	-1.9000000000000021	NaN	NaN	NaN
724	18	18.44	16.5395	NaN	NaN	NaN	-1.900500000000001	NaN	NaN	NaN
724	18	14.313	15.5185	NaN	NaN	NaN	1.205499999999999	NaN	NaN	NaN
724	18	14.503	15.572	NaN	NaN	NaN	1.068999999999999	NaN	NaN	NaN
724	18	14.498	15.518	NaN	NaN	NaN	1.0200000000000014	NaN	NaN	NaN
724	18	14.744	15.8005	NaN	NaN	NaN	1.0564999999999998	NaN	NaN	NaN
724	18	14.93	16.3985	NaN	NaN	NaN	1.4684999999999988	NaN	NaN	NaN
724	18	15.025	16.6545	NaN	NaN	NaN	1.6294999999999984	NaN	NaN	NaN
724	18	15.272	17.913	NaN	NaN	NaN	2.641	NaN	NaN	NaN
724	18	15.536	16.538	NaN	NaN	NaN	1.0020000000000007	NaN	NaN	NaN
724	18	15.344	16.874000000000002	NaN	NaN	NaN	1.530000000000003	NaN	NaN	NaN
724	18	15.607	17.418	NaN	NaN	NaN	1.811	NaN	NaN	NaN
724	18	16.626	25.527	NaN	NaN	NaN	8.901	NaN	NaN	NaN
724	18	17.617	21.8015	NaN	NaN	NaN	4.1845	NaN	NaN	NaN
724	18	17.073	18.4175	NaN	NaN	NaN	1.3445	NaN	NaN	NaN
724	18	17.151	18.7405	NaN	NaN	NaN	1.589500000000001	NaN	NaN	NaN
724	18	16.699	18.3475	NaN	NaN	NaN	1.6484999999999985	NaN	NaN	NaN
724	18	17.194	19.914	NaN	NaN	NaN	2.7200000000000024	NaN	NaN	NaN
724	18	17.18	19.1155	NaN	NaN	NaN	1.935500000000001	NaN	NaN	NaN
724	18	16.914	17.9145	NaN	NaN	NaN	1.0004999999999988	NaN	NaN	NaN
724	18	17.055	18.496000000000002	NaN	NaN	NaN	1.4410000000000025	NaN	NaN	NaN
724	18	17.097	18.364	NaN	NaN	NaN	1.2669999999999995	NaN	NaN	NaN
724	18	NaN	NaN	NaN	NaN	NaN	NaN	NaN	NaN	NaN
727	18	25.976	24.637999999999998	NaN	NaN	NaN	-1.338000000000001	NaN	NaN	NaN
727	18	26.527	27.877499999999998	NaN	NaN	NaN	1.3504999999999967	NaN	NaN	NaN
727	18	26.907	28.616999999999997	NaN	NaN	NaN	1.7099999999999973	NaN	NaN	NaN
727	18	28.651	29.761499999999998	NaN	NaN	NaN	1.1104999999999983	NaN	NaN	NaN
727	18	28.05	26.679000000000002	NaN	NaN	NaN	-1.3709999999999987	NaN	NaN	NaN
727	18	28.508	31.148	NaN	NaN	NaN	2.6400000000000006	NaN	NaN	NaN
727	18	29.036	30.1635	NaN	NaN	NaN	1.1274999999999977	NaN	NaN	NaN
727	18	29.042	30.079	NaN	NaN	NaN	1.036999999999999	NaN	NaN	NaN
727	18	29.338	30.558500000000002	NaN	NaN	NaN	1.2205000000000013	NaN	NaN	NaN
727	18	29.785	31.7535	NaN	NaN	NaN	1.9684999999999988	NaN	NaN	NaN
727	18	30.307	31.969499999999996	NaN	NaN	NaN	1.6624999999999979	NaN	NaN	NaN
727	18	30.228	31.2605	NaN	NaN	NaN	1.0324999999999989	NaN	NaN	NaN
727	18	29.961	32.7245	NaN	NaN	NaN	2.7635000000000005	NaN	NaN	NaN
727	18	30.278	32.7725	NaN	NaN	NaN	2.494500000000002	NaN	NaN	NaN
727	18	30.205	31.3845	NaN	NaN	NaN	1.1795000000000009	NaN	NaN	NaN
727	18	30.791	34.053	NaN	NaN	NaN	3.261999999999997	NaN	NaN	NaN
727	18	30.526	32.283500000000004	NaN	NaN	NaN	1.7575000000000038	NaN	NaN	NaN
727	18	30.843	33.8365	NaN	NaN	NaN	2.993500000000001	NaN	NaN	NaN
727	18	31.204	32.375	NaN	NaN	NaN	1.1709999999999994	NaN	NaN	NaN
727	18	31.092	33.3905	NaN	NaN	NaN	2.298500000000004	NaN	NaN	NaN
727	18	31.411	34.5265	NaN	NaN	NaN	3.1154999999999973	NaN	NaN	NaN
727	18	31.846	32.9815	NaN	NaN	NaN	1.1354999999999968	NaN	NaN	NaN
727	18	32.133	33.9525	NaN	NaN	NaN	1.819499999999998	NaN	NaN	NaN
727	18	32.018	34.8915	NaN	NaN	NaN	2.8735	NaN	NaN	NaN
727	18	31.892	34.364000000000004	NaN	NaN	NaN	2.472000000000005	NaN	NaN	NaN
727	18	31.944	34.306	NaN	NaN	NaN	2.3619999999999983	NaN	NaN	NaN
727	18	31.73	33.0825	NaN	NaN	NaN	1.3525000000000027	NaN	NaN	NaN
727	18	31.662	33.445499999999996	NaN	NaN	NaN	1.7834999999999965	NaN	NaN	NaN
727	18	31.583	33.278999999999996	NaN	NaN	NaN	1.695999999999998	NaN	NaN	NaN
727	18	31.288	32.5275	NaN	NaN	NaN	1.2395000000000032	NaN	NaN	NaN
727	18	31.294	32.817	NaN	NaN	NaN	1.5229999999999997	NaN	NaN	NaN
727	18	31.563	32.566	NaN	NaN	NaN	1.0030000000000037	NaN	NaN	NaN
727	18	31.795	33.421	NaN	NaN	NaN	1.6259999999999977	NaN	NaN	NaN
727	18	31.935	34.3755	NaN	NaN	NaN	2.4405000000000037	NaN	NaN	NaN
727	18	32.319	33.327	NaN	NaN	NaN	1.0079999999999956	NaN	NaN	NaN
727	18	32.216	33.2845	NaN	NaN	NaN	1.0685000000000002	NaN	NaN	NaN
727	18	32.319	33.559	NaN	NaN	NaN	1.2399999999999949	NaN	NaN	NaN
727	18	30.34	29.089	NaN	NaN	NaN	-1.2510000000000012	NaN	NaN	NaN
727	18	29.165	27.704	NaN	NaN	NaN	-1.4609999999999985	NaN	NaN	NaN
727	18	26.484	25.221	NaN	NaN	NaN	-1.2630000000000017	NaN	NaN	NaN
727	18	25.956	27.790999999999997	NaN	NaN	NaN	1.8349999999999973	NaN	NaN	NaN
727	18	25.772	24.3965	NaN	NaN	NaN	-1.3754999999999988	NaN	NaN	NaN
727	18	25.658	23.279000000000003	NaN	NaN	NaN	-2.378999999999998	NaN	NaN	NaN
727	18	25.248	24.0405	NaN	NaN	NaN	-1.2074999999999996	NaN	NaN	NaN
727	18	25.125	26.6205	NaN	NaN	NaN	1.4954999999999998	NaN	NaN	NaN
727	18	25.089	23.894	NaN	NaN	NaN	-1.1950000000000003	NaN	NaN	NaN
727	18	25.104	24.055	NaN	NaN	NaN	-1.0489999999999995	NaN	NaN	NaN
727	18	24.455	23.311500000000002	NaN	NaN	NaN	-1.143499999999996	NaN	NaN	NaN
727	18	22.492	21.2605	NaN	NaN	NaN	-1.2315000000000005	NaN	NaN	NaN
727	18	22.213	20.927	NaN	NaN	NaN	-1.2860000000000014	NaN	NaN	NaN
727	18	21.612	19.642000000000003	NaN	NaN	NaN	-1.9699999999999953	NaN	NaN	NaN
727	18	21.307	20.092	NaN	NaN	NaN	-1.2149999999999999	NaN	NaN	NaN
727	18	21.162	19.916	NaN	NaN	NaN	-1.2459999999999987	NaN	NaN	NaN
727	18	15.87	17.598	NaN	NaN	NaN	1.7279999999999998	NaN	NaN	NaN
727	18	16.341	17.9575	NaN	NaN	NaN	1.6164999999999985	NaN	NaN	NaN
727	18	16.755	17.8845	NaN	NaN	NaN	1.1295000000000002	NaN	NaN	NaN
727	18	17.328	18.578000000000003	NaN	NaN	NaN	1.2500000000000036	NaN	NaN	NaN
727	18	17.859	19.0	NaN	NaN	NaN	1.1409999999999982	NaN	NaN	NaN
727	18	18.32	19.749499999999998	NaN	NaN	NaN	1.4294999999999973	NaN	NaN	NaN
727	18	18.702	20.723	NaN	NaN	NaN	2.0209999999999972	NaN	NaN	NaN
727	18	19.288	20.384999999999998	NaN	NaN	NaN	1.0969999999999978	NaN	NaN	NaN
727	18	19.528	20.761499999999998	NaN	NaN	NaN	1.2334999999999994	NaN	NaN	NaN
727	18	19.574	20.6645	NaN	NaN	NaN	1.0904999999999987	NaN	NaN	NaN
727	18	19.783	21.603	NaN	NaN	NaN	1.8200000000000003	NaN	NaN	NaN
727	18	20.034	21.2915	NaN	NaN	NaN	1.2575000000000003	NaN	NaN	NaN
727	18	19.771	21.384500000000003	NaN	NaN	NaN	1.613500000000002	NaN	NaN	NaN
727	18	20.078	21.791	NaN	NaN	NaN	1.713000000000001	NaN	NaN	NaN
727	18	20.348	21.7135	NaN	NaN	NaN	1.3655000000000008	NaN	NaN	NaN
727	18	20.964	22.6015	NaN	NaN	NaN	1.6375000000000028	NaN	NaN	NaN
727	18	20.223	22.0385	NaN	NaN	NaN	1.8155000000000001	NaN	NaN	NaN
727	18	20.316	21.802500000000002	NaN	NaN	NaN	1.486500000000003	NaN	NaN	NaN
727	18	20.34	18.4165	NaN	NaN	NaN	-1.9235000000000007	NaN	NaN	NaN
727	18	19.718	22.112000000000002	NaN	NaN	NaN	2.394000000000002	NaN	NaN	NaN
727	18	20.31	22.2385	NaN	NaN	NaN	1.9284999999999997	NaN	NaN	NaN
727	18	18.828	20.655	NaN	NaN	NaN	1.8270000000000017	NaN	NaN	NaN
727	18	19.059	20.256500000000003	NaN	NaN	NaN	1.1975000000000016	NaN	NaN	NaN
727	18	19.232	20.5535	NaN	NaN	NaN	1.3215000000000003	NaN	NaN	NaN
727	18	19.413	21.468	NaN	NaN	NaN	2.0549999999999997	NaN	NaN	NaN
727	18	18.04	16.9165	NaN	NaN	NaN	-1.1235	NaN	NaN	NaN
727	18	17.878	16.5845	NaN	NaN	NaN	-1.2935000000000016	NaN	NaN	NaN
727	18	17.611	16.4265	NaN	NaN	NaN	-1.1844999999999999	NaN	NaN	NaN
727	18	15.469	14.237	NaN	NaN	NaN	-1.2319999999999993	NaN	NaN	NaN
727	18	15.333	14.2475	NaN	NaN	NaN	-1.0854999999999997	NaN	NaN	NaN
727	18	15.26	14.25	NaN	NaN	NaN	-1.0099999999999998	NaN	NaN	NaN
727	18	NaN	NaN	NaN	NaN	NaN	NaN	NaN	NaN	NaN
727	18	NaN	NaN	NaN	NaN	NaN	NaN	NaN	NaN	NaN
727	18	NaN	NaN	NaN	NaN	NaN	NaN	NaN	NaN	NaN
727	18	NaN	NaN	NaN	NaN	NaN	NaN	NaN	NaN	NaN
727	18	NaN	NaN	NaN	NaN	NaN	NaN	NaN	NaN	NaN
727	18	NaN	NaN	NaN	NaN	NaN	NaN	NaN	NaN	NaN
727	18	NaN	NaN	NaN	NaN	NaN	NaN	NaN	NaN	NaN
727	18	NaN	NaN	NaN	NaN	NaN	NaN	NaN	NaN	NaN
727	18	NaN	NaN	NaN	NaN	NaN	NaN	NaN	NaN	NaN
727	18	NaN	NaN	NaN	NaN	NaN	NaN	NaN	NaN	NaN
727	18	NaN	NaN	NaN	NaN	NaN	NaN	NaN	NaN	NaN
727	18	NaN	NaN	NaN	NaN	NaN	NaN	NaN	NaN	NaN
727	18	NaN	NaN	NaN	NaN	NaN	NaN	NaN	NaN	NaN
727	18	NaN	NaN	NaN	NaN	NaN	NaN	NaN	NaN	NaN
727	18	NaN	NaN	NaN	NaN	NaN	NaN	NaN	NaN	NaN
727	18	NaN	NaN	NaN	NaN	NaN	NaN	NaN	NaN	NaN
727	18	NaN	NaN	NaN	NaN	NaN	NaN	NaN	NaN	NaN
727	18	NaN	NaN	NaN	NaN	NaN	NaN	NaN	NaN	NaN
727	18	NaN	NaN	NaN	NaN	NaN	NaN	NaN	NaN	NaN
727	18	NaN	NaN	NaN	NaN	NaN	NaN	NaN	NaN	NaN
727	18	NaN	NaN	NaN	NaN	NaN	NaN	NaN	NaN	NaN
727	18	NaN	NaN	NaN	NaN	NaN	NaN	NaN	NaN	NaN
727	18	NaN	NaN	NaN	NaN	NaN	NaN	NaN	NaN	NaN
727	18	NaN	NaN	NaN	NaN	NaN	NaN	NaN	NaN	NaN
727	18	NaN	NaN	NaN	NaN	NaN	NaN	NaN	NaN	NaN
727	18	NaN	NaN	NaN	NaN	NaN	NaN	NaN	NaN	NaN
727	18	NaN	NaN	NaN	NaN	NaN	NaN	NaN	NaN	NaN
727	18	NaN	NaN	NaN	NaN	NaN	NaN	NaN	NaN	NaN
727	18	NaN	NaN	NaN	NaN	NaN	NaN	NaN	NaN	NaN
727	18	NaN	NaN	NaN	NaN	NaN	NaN	NaN	NaN	NaN
727	18	NaN	NaN	NaN	NaN	NaN	NaN	NaN	NaN	NaN
727	18	NaN	NaN	NaN	NaN	NaN	NaN	NaN	NaN	NaN
727	18	NaN	NaN	NaN	NaN	NaN	NaN	NaN	NaN	NaN
727	18	NaN	NaN	NaN	NaN	NaN	NaN	NaN	NaN	NaN
727	18	NaN	NaN	NaN	NaN	NaN	NaN	NaN	NaN	NaN
727	18	NaN	NaN	NaN	NaN	NaN	NaN	NaN	NaN	NaN
727	18	NaN	NaN	NaN	NaN	NaN	NaN	NaN	NaN	NaN
727	18	NaN	NaN	NaN	NaN	NaN	NaN	NaN	NaN	NaN
727	18	NaN	NaN	NaN	NaN	NaN	NaN	NaN	NaN	NaN
727	18	NaN	NaN	NaN	NaN	NaN	NaN	NaN	NaN	NaN
727	18	NaN	NaN	NaN	NaN	NaN	NaN	NaN	NaN	NaN
727	18	NaN	NaN	NaN	NaN	NaN	NaN	NaN	NaN	NaN
727	18	NaN	NaN	NaN	NaN	NaN	NaN	NaN	NaN	NaN
727	18	NaN	NaN	NaN	NaN	NaN	NaN	NaN	NaN	NaN
727	18	NaN	NaN	NaN	NaN	NaN	NaN	NaN	NaN	NaN
727	18	NaN	NaN	NaN	NaN	NaN	NaN	NaN	NaN	NaN
727	18	NaN	NaN	NaN	NaN	NaN	NaN	NaN	NaN	NaN
727	18	NaN	NaN	NaN	NaN	NaN	NaN	NaN	NaN	NaN
727	18	NaN	NaN	NaN	NaN	NaN	NaN	NaN	NaN	NaN
727	18	NaN	NaN	NaN	NaN	NaN	NaN	NaN	NaN	NaN
727	18	NaN	NaN	NaN	NaN	NaN	NaN	NaN	NaN	NaN
727	18	NaN	NaN	NaN	NaN	NaN	NaN	NaN	NaN	NaN
727	18	NaN	NaN	NaN	NaN	NaN	NaN	NaN	NaN	NaN
727	18	NaN	NaN	NaN	NaN	NaN	NaN	NaN	NaN	NaN
727	18	22.019	23.1005	NaN	NaN	NaN	1.081500000000002	NaN	NaN	NaN
727	18	21.432	22.860999999999997	NaN	NaN	NaN	1.4289999999999985	NaN	NaN	NaN
727	18	21.255	22.8555	NaN	NaN	NaN	1.6005000000000003	NaN	NaN	NaN
727	18	21.407	22.4805	NaN	NaN	NaN	1.0734999999999992	NaN	NaN	NaN
727	18	21.416	23.325000000000003	NaN	NaN	NaN	1.9090000000000025	NaN	NaN	NaN
727	18	21.746	24.2015	NaN	NaN	NaN	2.4555000000000007	NaN	NaN	NaN
727	18	21.675	23.091	NaN	NaN	NaN	1.4160000000000004	NaN	NaN	NaN
727	18	21.927	29.189	NaN	NaN	NaN	7.2620000000000005	NaN	NaN	NaN
727	18	22.198	29.6685	NaN	NaN	NaN	7.470500000000001	NaN	NaN	NaN
727	18	22.247	23.431	NaN	NaN	NaN	1.184000000000001	NaN	NaN	NaN
727	18	22.329	23.439	NaN	NaN	NaN	1.1099999999999994	NaN	NaN	NaN
727	18	21.486	22.765	NaN	NaN	NaN	1.279	NaN	NaN	NaN
727	18	21.426	23.0965	NaN	NaN	NaN	1.6705000000000005	NaN	NaN	NaN
727	18	21.466	22.598	NaN	NaN	NaN	1.131999999999998	NaN	NaN	NaN
727	18	21.887	29.1565	NaN	NaN	NaN	7.269500000000001	NaN	NaN	NaN
727	18	21.946	25.912	NaN	NaN	NaN	3.9659999999999975	NaN	NaN	NaN
727	18	22.057	23.991	NaN	NaN	NaN	1.934000000000001	NaN	NaN	NaN
727	18	21.447	26.262999999999998	NaN	NaN	NaN	4.815999999999999	NaN	NaN	NaN
727	18	22.459	25.406	NaN	NaN	NaN	2.946999999999999	NaN	NaN	NaN
727	18	22.79	27.310000000000002	NaN	NaN	NaN	4.520000000000003	NaN	NaN	NaN
727	18	23.739	28.2755	NaN	NaN	NaN	4.5365	NaN	NaN	NaN
727	18	23.732	25.573999999999998	NaN	NaN	NaN	1.8419999999999987	NaN	NaN	NaN
727	18	23.852	26.6085	NaN	NaN	NaN	2.756499999999999	NaN	NaN	NaN
727	18	23.712	27.894	NaN	NaN	NaN	4.181999999999999	NaN	NaN	NaN
727	18	23.832	26.984	NaN	NaN	NaN	3.152000000000001	NaN	NaN	NaN
727	18	23.854	26.6035	NaN	NaN	NaN	2.749500000000001	NaN	NaN	NaN
727	18	24.114	30.965	NaN	NaN	NaN	6.850999999999999	NaN	NaN	NaN
727	18	22.911	26.817500000000003	NaN	NaN	NaN	3.906500000000001	NaN	NaN	NaN
727	18	22.992	26.6995	NaN	NaN	NaN	3.7074999999999996	NaN	NaN	NaN
727	18	23.113	27.058	NaN	NaN	NaN	3.9450000000000003	NaN	NaN	NaN
727	18	23.192	27.6525	NaN	NaN	NaN	4.4605	NaN	NaN	NaN
727	18	23.614	25.816000000000003	NaN	NaN	NaN	2.2020000000000017	NaN	NaN	NaN
727	18	22.892	21.892	NaN	NaN	NaN	-1.0	NaN	NaN	NaN
727	18	22.433	20.5885	NaN	NaN	NaN	-1.8445	NaN	NaN	NaN
727	18	22.78	24.239	NaN	NaN	NaN	1.4589999999999996	NaN	NaN	NaN
727	18	23.053	27.194000000000003	NaN	NaN	NaN	4.141000000000002	NaN	NaN	NaN
727	18	23.219	25.6455	NaN	NaN	NaN	2.426499999999997	NaN	NaN	NaN
727	18	22.733	27.3095	NaN	NaN	NaN	4.576499999999999	NaN	NaN	NaN
727	18	23.592	28.839	NaN	NaN	NaN	5.247	NaN	NaN	NaN
727	18	23.595	29.4165	NaN	NaN	NaN	5.8215	NaN	NaN	NaN
727	18	23.435	25.494	NaN	NaN	NaN	2.059000000000001	NaN	NaN	NaN
727	18	23.635	25.991	NaN	NaN	NaN	2.355999999999998	NaN	NaN	NaN
727	18	23.935	29.176000000000002	NaN	NaN	NaN	5.241000000000003	NaN	NaN	NaN
727	18	23.909	28.3465	NaN	NaN	NaN	4.4375	NaN	NaN	NaN
727	18	23.837	27.234	NaN	NaN	NaN	3.397000000000002	NaN	NaN	NaN
727	18	23.784	28.326999999999998	NaN	NaN	NaN	4.542999999999999	NaN	NaN	NaN
727	18	23.739	25.6575	NaN	NaN	NaN	1.918499999999998	NaN	NaN	NaN
727	18	24.118	25.628	NaN	NaN	NaN	1.5100000000000016	NaN	NaN	NaN
727	18	24.459	26.816	NaN	NaN	NaN	2.3569999999999993	NaN	NaN	NaN
727	18	23.857	22.743000000000002	NaN	NaN	NaN	-1.1139999999999972	NaN	NaN	NaN
727	18	22.934	24.389	NaN	NaN	NaN	1.4549999999999983	NaN	NaN	NaN
727	18	23.557	25.9645	NaN	NaN	NaN	2.4075000000000024	NaN	NaN	NaN
727	18	23.337	25.418	NaN	NaN	NaN	2.0809999999999995	NaN	NaN	NaN
727	18	23.697	26.377	NaN	NaN	NaN	2.6799999999999997	NaN	NaN	NaN
727	18	24.46	29.4005	NaN	NaN	NaN	4.9405	NaN	NaN	NaN
727	18	24.138	27.283	NaN	NaN	NaN	3.1449999999999996	NaN	NaN	NaN
727	18	24.508	26.244	NaN	NaN	NaN	1.7360000000000007	NaN	NaN	NaN
727	18	23.759	22.262	NaN	NaN	NaN	-1.4969999999999999	NaN	NaN	NaN
727	18	23.619	26.678	NaN	NaN	NaN	3.059000000000001	NaN	NaN	NaN
727	18	24.379	27.113500000000002	NaN	NaN	NaN	2.7345000000000006	NaN	NaN	NaN
727	18	24.12	25.1375	NaN	NaN	NaN	1.0174999999999983	NaN	NaN	NaN
727	18	23.699	27.8385	NaN	NaN	NaN	4.139499999999998	NaN	NaN	NaN
727	18	24.119	29.387	NaN	NaN	NaN	5.268000000000001	NaN	NaN	NaN
727	18	24.421	26.037	NaN	NaN	NaN	1.6159999999999997	NaN	NaN	NaN
727	18	22.878	24.283	NaN	NaN	NaN	1.4050000000000011	NaN	NaN	NaN
727	18	23.297	27.8415	NaN	NaN	NaN	4.544499999999999	NaN	NaN	NaN
727	18	24.182	29.302500000000002	NaN	NaN	NaN	5.120500000000003	NaN	NaN	NaN
727	18	24.3	26.576999999999998	NaN	NaN	NaN	2.2769999999999975	NaN	NaN	NaN
727	18	23.788	26.73	NaN	NaN	NaN	2.942	NaN	NaN	NaN
727	18	23.538	24.915	NaN	NaN	NaN	1.376999999999999	NaN	NaN	NaN
727	18	23.7	26.0185	NaN	NaN	NaN	2.3185000000000002	NaN	NaN	NaN
727	18	23.116	27.7605	NaN	NaN	NaN	4.644500000000001	NaN	NaN	NaN
727	18	23.884	28.076999999999998	NaN	NaN	NaN	4.192999999999998	NaN	NaN	NaN
727	18	23.616	26.6235	NaN	NaN	NaN	3.0075000000000003	NaN	NaN	NaN
727	18	23.7	26.243	NaN	NaN	NaN	2.5429999999999993	NaN	NaN	NaN
727	18	23.656	26.904	NaN	NaN	NaN	3.248000000000001	NaN	NaN	NaN
727	18	24.079	26.35	NaN	NaN	NaN	2.271000000000001	NaN	NaN	NaN
727	18	22.835	24.6665	NaN	NaN	NaN	1.8314999999999984	NaN	NaN	NaN
727	18	22.556	23.9525	NaN	NaN	NaN	1.3964999999999996	NaN	NaN	NaN
727	18	22.836	24.512500000000003	NaN	NaN	NaN	1.6765000000000043	NaN	NaN	NaN
727	18	22.014	24.406	NaN	NaN	NaN	2.3919999999999995	NaN	NaN	NaN
727	18	21.471	19.7795	NaN	NaN	NaN	-1.6915000000000013	NaN	NaN	NaN
727	18	21.493	18.5235	NaN	NaN	NaN	-2.9695	NaN	NaN	NaN
727	18	21.491	18.479	NaN	NaN	NaN	-3.0120000000000005	NaN	NaN	NaN
727	18	21.011	18.2545	NaN	NaN	NaN	-2.756499999999999	NaN	NaN	NaN
727	18	20.494	17.957500000000003	NaN	NaN	NaN	-2.5364999999999966	NaN	NaN	NaN
727	18	20.111	17.7575	NaN	NaN	NaN	-2.3535000000000004	NaN	NaN	NaN
727	18	19.586	17.6375	NaN	NaN	NaN	-1.9484999999999992	NaN	NaN	NaN
727	18	19.394	17.21	NaN	NaN	NaN	-2.1839999999999975	NaN	NaN	NaN
727	18	18.963	17.128	NaN	NaN	NaN	-1.8350000000000009	NaN	NaN	NaN
727	18	18.747	17.1875	NaN	NaN	NaN	-1.5594999999999999	NaN	NaN	NaN
727	18	18.642	16.892	NaN	NaN	NaN	-1.75	NaN	NaN	NaN
727	18	18.541	16.6965	NaN	NaN	NaN	-1.8445	NaN	NaN	NaN
727	18	18.38	16.4105	NaN	NaN	NaN	-1.9695	NaN	NaN	NaN
727	18	18.18	16.352	NaN	NaN	NaN	-1.8279999999999994	NaN	NaN	NaN
727	18	18.078	16.274	NaN	NaN	NaN	-1.8039999999999985	NaN	NaN	NaN
727	18	17.897	16.2195	NaN	NaN	NaN	-1.6774999999999984	NaN	NaN	NaN
727	18	14.427	15.7225	NaN	NaN	NaN	1.2955000000000005	NaN	NaN	NaN
727	18	15.068	16.152	NaN	NaN	NaN	1.0840000000000014	NaN	NaN	NaN
727	18	15.268	17.228	NaN	NaN	NaN	1.9600000000000009	NaN	NaN	NaN
727	18	15.292	16.505499999999998	NaN	NaN	NaN	1.213499999999998	NaN	NaN	NaN
727	18	15.297	16.319499999999998	NaN	NaN	NaN	1.0224999999999973	NaN	NaN	NaN
727	18	15.348	16.7455	NaN	NaN	NaN	1.397499999999999	NaN	NaN	NaN
727	18	15.669	18.5375	NaN	NaN	NaN	2.868500000000001	NaN	NaN	NaN
736	18	24.423	22.234	NaN	NaN	NaN	-2.1889999999999965	NaN	NaN	NaN
736	18	24.488	23.0735	NaN	NaN	NaN	-1.4145000000000003	NaN	NaN	NaN
736	18	24.68	22.880000000000003	NaN	NaN	NaN	-1.7999999999999972	NaN	NaN	NaN
736	18	24.755	23.461	NaN	NaN	NaN	-1.2940000000000005	NaN	NaN	NaN
736	18	24.697	22.986	NaN	NaN	NaN	-1.7109999999999985	NaN	NaN	NaN
736	18	24.589	22.839	NaN	NaN	NaN	-1.75	NaN	NaN	NaN
736	18	24.621	22.921	NaN	NaN	NaN	-1.6999999999999993	NaN	NaN	NaN
736	18	24.622	23.4615	NaN	NaN	NaN	-1.160499999999999	NaN	NaN	NaN
736	18	24.661	23.1555	NaN	NaN	NaN	-1.5055000000000014	NaN	NaN	NaN
736	18	24.842	23.2035	NaN	NaN	NaN	-1.6385000000000005	NaN	NaN	NaN
736	18	24.717	23.423499999999997	NaN	NaN	NaN	-1.2935000000000016	NaN	NaN	NaN
736	18	24.756	23.6675	NaN	NaN	NaN	-1.0884999999999998	NaN	NaN	NaN
736	18	24.736	22.691499999999998	NaN	NaN	NaN	-2.044500000000003	NaN	NaN	NaN
736	18	24.676	23.6505	NaN	NaN	NaN	-1.0254999999999974	NaN	NaN	NaN
736	18	24.706	22.8995	NaN	NaN	NaN	-1.8064999999999998	NaN	NaN	NaN
736	18	24.796	22.924500000000002	NaN	NaN	NaN	-1.8714999999999975	NaN	NaN	NaN
736	18	24.815	22.9965	NaN	NaN	NaN	-1.8185000000000002	NaN	NaN	NaN
736	18	24.814	23.2215	NaN	NaN	NaN	-1.5925000000000011	NaN	NaN	NaN
736	18	24.874	23.021	NaN	NaN	NaN	-1.852999999999998	NaN	NaN	NaN
736	18	24.911	23.4405	NaN	NaN	NaN	-1.4705000000000013	NaN	NaN	NaN
736	18	24.815	22.79	NaN	NaN	NaN	-2.025000000000002	NaN	NaN	NaN
736	18	24.999	23.7145	NaN	NaN	NaN	-1.2844999999999978	NaN	NaN	NaN
736	18	24.933	23.546999999999997	NaN	NaN	NaN	-1.3860000000000028	NaN	NaN	NaN
736	18	25.127	23.5305	NaN	NaN	NaN	-1.596499999999999	NaN	NaN	NaN
736	18	25.147	24.1075	NaN	NaN	NaN	-1.0394999999999968	NaN	NaN	NaN
736	18	25.206	22.916	NaN	NaN	NaN	-2.289999999999999	NaN	NaN	NaN
736	18	25.224	23.9645	NaN	NaN	NaN	-1.2594999999999992	NaN	NaN	NaN
736	18	25.132	23.5715	NaN	NaN	NaN	-1.560500000000001	NaN	NaN	NaN
736	18	24.545	22.708	NaN	NaN	NaN	-1.8370000000000033	NaN	NaN	NaN
736	18	24.036	23.0345	NaN	NaN	NaN	-1.0015	NaN	NaN	NaN
736	18	23.899	22.866500000000002	NaN	NaN	NaN	-1.0324999999999989	NaN	NaN	NaN
736	18	23.537	22.015500000000003	NaN	NaN	NaN	-1.521499999999996	NaN	NaN	NaN
736	18	23.49	21.5835	NaN	NaN	NaN	-1.9064999999999976	NaN	NaN	NaN
736	18	23.548	21.575499999999998	NaN	NaN	NaN	-1.9725000000000001	NaN	NaN	NaN
736	18	23.46	22.365000000000002	NaN	NaN	NaN	-1.0949999999999989	NaN	NaN	NaN
736	18	22.671	21.025	NaN	NaN	NaN	-1.6460000000000008	NaN	NaN	NaN
736	18	22.241	21.102	NaN	NaN	NaN	-1.1389999999999993	NaN	NaN	NaN
736	18	21.929	20.5625	NaN	NaN	NaN	-1.3664999999999985	NaN	NaN	NaN
736	18	21.353	19.766	NaN	NaN	NaN	-1.5870000000000033	NaN	NaN	NaN
736	18	21.226	20.198999999999998	NaN	NaN	NaN	-1.027000000000001	NaN	NaN	NaN
736	18	21.402	19.373	NaN	NaN	NaN	-2.029	NaN	NaN	NaN
736	18	21.352	19.52	NaN	NaN	NaN	-1.8320000000000007	NaN	NaN	NaN
736	18	21.09	19.5305	NaN	NaN	NaN	-1.5594999999999999	NaN	NaN	NaN
736	18	20.856	19.285	NaN	NaN	NaN	-1.5710000000000015	NaN	NaN	NaN
736	18	20.7	18.921	NaN	NaN	NaN	-1.779	NaN	NaN	NaN
736	18	20.466	18.298000000000002	NaN	NaN	NaN	-2.1679999999999993	NaN	NaN	NaN
736	18	20.349	18.526000000000003	NaN	NaN	NaN	-1.8229999999999968	NaN	NaN	NaN
736	18	20.078	18.164499999999997	NaN	NaN	NaN	-1.9135000000000026	NaN	NaN	NaN
736	18	19.902	18.5535	NaN	NaN	NaN	-1.3485000000000014	NaN	NaN	NaN
736	18	19.49	18.304	NaN	NaN	NaN	-1.186	NaN	NaN	NaN
736	18	17.208	16.031	NaN	NaN	NaN	-1.1769999999999996	NaN	NaN	NaN
736	18	NaN	NaN	NaN	NaN	NaN	NaN	NaN	NaN	NaN
736	18	NaN	NaN	NaN	NaN	NaN	NaN	NaN	NaN	NaN
736	18	NaN	NaN	NaN	NaN	NaN	NaN	NaN	NaN	NaN
736	18	NaN	NaN	NaN	NaN	NaN	NaN	NaN	NaN	NaN
736	18	11.375	10.2325	NaN	NaN	NaN	-1.1425	NaN	NaN	NaN
736	18	11.514	10.4275	NaN	NaN	NaN	-1.0864999999999991	NaN	NaN	NaN
736	18	11.394	10.355	NaN	NaN	NaN	-1.0389999999999997	NaN	NaN	NaN
736	18	13.617	12.503499999999999	NaN	NaN	NaN	-1.113500000000002	NaN	NaN	NaN
736	18	13.832	12.4755	NaN	NaN	NaN	-1.3565000000000005	NaN	NaN	NaN
736	18	14.455	13.343	NaN	NaN	NaN	-1.112	NaN	NaN	NaN
736	18	14.572	13.355	NaN	NaN	NaN	-1.2169999999999987	NaN	NaN	NaN
736	18	14.983	13.511	NaN	NaN	NaN	-1.4720000000000013	NaN	NaN	NaN
736	18	14.553	13.4165	NaN	NaN	NaN	-1.1365000000000016	NaN	NaN	NaN
736	18	15.612	22.360500000000002	NaN	NaN	NaN	6.748500000000002	NaN	NaN	NaN
736	18	16.742	20.53	NaN	NaN	NaN	3.7880000000000003	NaN	NaN	NaN
736	18	17.08	19.405	NaN	NaN	NaN	2.325000000000003	NaN	NaN	NaN
736	18	16.623	18.689500000000002	NaN	NaN	NaN	2.0665000000000013	NaN	NaN	NaN
736	18	16.818	18.333	NaN	NaN	NaN	1.514999999999997	NaN	NaN	NaN
736	18	16.564	17.786	NaN	NaN	NaN	1.2220000000000013	NaN	NaN	NaN
736	18	16.468	17.565	NaN	NaN	NaN	1.0970000000000013	NaN	NaN	NaN
736	18	16.586	18.310000000000002	NaN	NaN	NaN	1.7240000000000038	NaN	NaN	NaN
736	18	16.494	18.146	NaN	NaN	NaN	1.652000000000001	NaN	NaN	NaN
736	18	16.351	18.186999999999998	NaN	NaN	NaN	1.8359999999999985	NaN	NaN	NaN
736	18	16.633	19.271	NaN	NaN	NaN	2.6380000000000017	NaN	NaN	NaN
736	18	16.995	19.0435	NaN	NaN	NaN	2.0485000000000007	NaN	NaN	NaN
736	18	17.445	19.752499999999998	NaN	NaN	NaN	2.3074999999999974	NaN	NaN	NaN
736	18	17.814	21.4535	NaN	NaN	NaN	3.639499999999998	NaN	NaN	NaN
736	18	17.699	22.273	NaN	NaN	NaN	4.573999999999998	NaN	NaN	NaN
736	18	18.148	22.838	NaN	NaN	NaN	4.690000000000001	NaN	NaN	NaN
736	18	18.713	24.283499999999997	NaN	NaN	NaN	5.570499999999996	NaN	NaN	NaN
736	18	18.304	23.945	NaN	NaN	NaN	5.641000000000002	NaN	NaN	NaN
736	18	17.797	22.616500000000002	NaN	NaN	NaN	4.8195000000000014	NaN	NaN	NaN
736	18	17.899	20.761	NaN	NaN	NaN	2.8619999999999983	NaN	NaN	NaN
736	18	18.208	20.3005	NaN	NaN	NaN	2.092500000000001	NaN	NaN	NaN
736	18	17.983	21.35	NaN	NaN	NaN	3.367000000000001	NaN	NaN	NaN
736	18	18.248	22.7635	NaN	NaN	NaN	4.515499999999999	NaN	NaN	NaN
736	18	18.055	23.575	NaN	NaN	NaN	5.52	NaN	NaN	NaN
736	18	18.273	25.303	NaN	NaN	NaN	7.030000000000001	NaN	NaN	NaN
736	18	19.033	24.477	NaN	NaN	NaN	5.443999999999999	NaN	NaN	NaN
736	18	19.498	22.534	NaN	NaN	NaN	3.035999999999998	NaN	NaN	NaN
736	18	19.542	23.860500000000002	NaN	NaN	NaN	4.3185	NaN	NaN	NaN
736	18	20.101	26.15	NaN	NaN	NaN	6.0489999999999995	NaN	NaN	NaN
736	18	20.284	26.5225	NaN	NaN	NaN	6.238500000000002	NaN	NaN	NaN
736	18	19.342	24.366999999999997	NaN	NaN	NaN	5.024999999999999	NaN	NaN	NaN
736	18	20.239	25.927999999999997	NaN	NaN	NaN	5.6889999999999965	NaN	NaN	NaN
736	18	20.824	22.313	NaN	NaN	NaN	1.4889999999999972	NaN	NaN	NaN
736	18	20.495	21.79	NaN	NaN	NaN	1.2949999999999982	NaN	NaN	NaN
736	18	19.696	21.488500000000002	NaN	NaN	NaN	1.7925000000000004	NaN	NaN	NaN
736	18	19.401	20.8395	NaN	NaN	NaN	1.4385000000000012	NaN	NaN	NaN
736	18	18.428	20.688000000000002	NaN	NaN	NaN	2.2600000000000016	NaN	NaN	NaN
736	18	18.84	23.2485	NaN	NaN	NaN	4.4085	NaN	NaN	NaN
736	18	19.987	23.568	NaN	NaN	NaN	3.581000000000003	NaN	NaN	NaN
736	18	19.313	22.201	NaN	NaN	NaN	2.8880000000000017	NaN	NaN	NaN
736	18	19.501	21.467	NaN	NaN	NaN	1.9659999999999975	NaN	NaN	NaN
736	18	19.447	24.509	NaN	NaN	NaN	5.062000000000001	NaN	NaN	NaN
736	18	19.849	24.6375	NaN	NaN	NaN	4.788499999999999	NaN	NaN	NaN
736	18	20.065	23.425	NaN	NaN	NaN	3.3599999999999994	NaN	NaN	NaN
736	18	19.364	22.0865	NaN	NaN	NaN	2.7225	NaN	NaN	NaN
736	18	19.52	22.1085	NaN	NaN	NaN	2.5885	NaN	NaN	NaN
736	18	18.154	19.436500000000002	NaN	NaN	NaN	1.2825000000000024	NaN	NaN	NaN
736	18	18.376	19.4525	NaN	NaN	NaN	1.0764999999999993	NaN	NaN	NaN
736	18	18.486	19.9405	NaN	NaN	NaN	1.4544999999999995	NaN	NaN	NaN
736	18	17.401	19.1715	NaN	NaN	NaN	1.770500000000002	NaN	NaN	NaN
736	18	17.745	19.344	NaN	NaN	NaN	1.5990000000000002	NaN	NaN	NaN
736	18	16.279	17.872	NaN	NaN	NaN	1.593	NaN	NaN	NaN
736	18	16.601	17.616500000000002	NaN	NaN	NaN	1.015500000000003	NaN	NaN	NaN
736	18	15.32	17.704	NaN	NaN	NaN	2.3840000000000003	NaN	NaN	NaN
736	18	16.14	18.458	NaN	NaN	NaN	2.317999999999998	NaN	NaN	NaN
736	18	16.297	17.930999999999997	NaN	NaN	NaN	1.6339999999999968	NaN	NaN	NaN
736	18	16.003	17.7775	NaN	NaN	NaN	1.7744999999999997	NaN	NaN	NaN
736	18	15.3	16.464	NaN	NaN	NaN	1.163999999999998	NaN	NaN	NaN
736	18	15.239	16.302500000000002	NaN	NaN	NaN	1.0635000000000012	NaN	NaN	NaN
736	18	15.319	16.6095	NaN	NaN	NaN	1.2904999999999998	NaN	NaN	NaN
736	18	15.193	16.206	NaN	NaN	NaN	1.013	NaN	NaN	NaN
739	18	23.023	24.316499999999998	NaN	NaN	NaN	1.293499999999998	NaN	NaN	NaN
739	18	23.085	25.67	NaN	NaN	NaN	2.585000000000001	NaN	NaN	NaN
739	18	22.873	20.929499999999997	NaN	NaN	NaN	-1.9435000000000038	NaN	NaN	NaN
739	18	22.77	24.203	NaN	NaN	NaN	1.4329999999999998	NaN	NaN	NaN
739	18	23.071	24.4955	NaN	NaN	NaN	1.4244999999999983	NaN	NaN	NaN
739	18	22.632	24.042499999999997	NaN	NaN	NaN	1.4104999999999954	NaN	NaN	NaN
739	18	22.091	23.7515	NaN	NaN	NaN	1.660499999999999	NaN	NaN	NaN
739	18	22.591	23.6115	NaN	NaN	NaN	1.0204999999999984	NaN	NaN	NaN
739	18	22.772	21.316	NaN	NaN	NaN	-1.4559999999999995	NaN	NaN	NaN
739	18	23.436	21.945999999999998	NaN	NaN	NaN	-1.490000000000002	NaN	NaN	NaN
739	18	23.152	21.759500000000003	NaN	NaN	NaN	-1.3924999999999983	NaN	NaN	NaN
739	18	23.172	21.3425	NaN	NaN	NaN	-1.8294999999999995	NaN	NaN	NaN
739	18	23.172	21.6695	NaN	NaN	NaN	-1.5025000000000013	NaN	NaN	NaN
739	18	22.911	21.378500000000003	NaN	NaN	NaN	-1.5324999999999989	NaN	NaN	NaN
739	18	22.972	20.874499999999998	NaN	NaN	NaN	-2.0975000000000037	NaN	NaN	NaN
739	18	22.43	18.738	NaN	NaN	NaN	-3.692	NaN	NaN	NaN
739	18	21.379	16.905	NaN	NaN	NaN	-4.474	NaN	NaN	NaN
739	18	20.846	17.262	NaN	NaN	NaN	-3.5839999999999996	NaN	NaN	NaN
739	18	20.345	16.839	NaN	NaN	NaN	-3.5060000000000002	NaN	NaN	NaN
739	18	19.783	16.167	NaN	NaN	NaN	-3.6159999999999997	NaN	NaN	NaN
739	18	19.442	16.125	NaN	NaN	NaN	-3.317	NaN	NaN	NaN
739	18	19.191	15.782	NaN	NaN	NaN	-3.408999999999999	NaN	NaN	NaN
739	18	18.704	15.895499999999998	NaN	NaN	NaN	-2.808500000000002	NaN	NaN	NaN
739	18	18.5	15.804000000000002	NaN	NaN	NaN	-2.695999999999998	NaN	NaN	NaN
739	18	18.298	15.5655	NaN	NaN	NaN	-2.732499999999998	NaN	NaN	NaN
739	18	18.198	15.868500000000001	NaN	NaN	NaN	-2.3294999999999995	NaN	NaN	NaN
739	18	17.863	15.361	NaN	NaN	NaN	-2.501999999999999	NaN	NaN	NaN
739	18	17.595	15.158	NaN	NaN	NaN	-2.4369999999999994	NaN	NaN	NaN
739	18	17.403	15.103	NaN	NaN	NaN	-2.299999999999999	NaN	NaN	NaN
739	18	17.214	14.9985	NaN	NaN	NaN	-2.2154999999999987	NaN	NaN	NaN
739	18	8.108	6.683	NaN	NaN	NaN	-1.4250000000000007	NaN	NaN	NaN
739	18	7.947	6.436	NaN	NaN	NaN	-1.5110000000000001	NaN	NaN	NaN
739	18	7.89	6.0665	NaN	NaN	NaN	-1.8235000000000001	NaN	NaN	NaN
739	18	7.727	6.211	NaN	NaN	NaN	-1.516	NaN	NaN	NaN
739	18	7.635	6.2989999999999995	NaN	NaN	NaN	-1.3360000000000003	NaN	NaN	NaN
739	18	7.566	6.0184999999999995	NaN	NaN	NaN	-1.5475000000000003	NaN	NaN	NaN
739	18	7.432	5.66	NaN	NaN	NaN	-1.7720000000000002	NaN	NaN	NaN
739	18	7.345	6.135	NaN	NaN	NaN	-1.21	NaN	NaN	NaN
739	18	7.486	6.352	NaN	NaN	NaN	-1.1339999999999995	NaN	NaN	NaN
739	18	7.489	6.195	NaN	NaN	NaN	-1.2939999999999996	NaN	NaN	NaN
739	18	7.566	6.4615	NaN	NaN	NaN	-1.1044999999999998	NaN	NaN	NaN
739	18	7.606	6.265000000000001	NaN	NaN	NaN	-1.3409999999999993	NaN	NaN	NaN
739	18	8.128	7.0945	NaN	NaN	NaN	-1.0335	NaN	NaN	NaN
739	18	8.168	6.929	NaN	NaN	NaN	-1.238999999999999	NaN	NaN	NaN
739	18	11.098	10.003	NaN	NaN	NaN	-1.0950000000000006	NaN	NaN	NaN
739	18	11.214	10.055	NaN	NaN	NaN	-1.1590000000000007	NaN	NaN	NaN
739	18	11.319	10.084	NaN	NaN	NaN	-1.2350000000000012	NaN	NaN	NaN
739	18	11.816	10.736	NaN	NaN	NaN	-1.08	NaN	NaN	NaN
739	18	12.122	10.863	NaN	NaN	NaN	-1.2590000000000003	NaN	NaN	NaN
739	18	12.317	10.9445	NaN	NaN	NaN	-1.3725000000000005	NaN	NaN	NaN
739	18	12.835	11.5395	NaN	NaN	NaN	-1.2955000000000005	NaN	NaN	NaN
739	18	13.261	11.9625	NaN	NaN	NaN	-1.2984999999999989	NaN	NaN	NaN
739	18	13.439	12.1715	NaN	NaN	NaN	-1.2675	NaN	NaN	NaN
739	18	14.281	13.0805	NaN	NaN	NaN	-1.2005	NaN	NaN	NaN
739	18	15.003	13.793	NaN	NaN	NaN	-1.2100000000000009	NaN	NaN	NaN
739	18	15.184	13.7135	NaN	NaN	NaN	-1.4704999999999995	NaN	NaN	NaN
739	18	15.223	14.036999999999999	NaN	NaN	NaN	-1.1860000000000017	NaN	NaN	NaN
739	18	15.884	14.204	NaN	NaN	NaN	-1.6799999999999997	NaN	NaN	NaN
739	18	16.149	14.95	NaN	NaN	NaN	-1.1990000000000016	NaN	NaN	NaN
739	18	16.394	15.23	NaN	NaN	NaN	-1.163999999999998	NaN	NaN	NaN
739	18	18.55	16.8175	NaN	NaN	NaN	-1.7325000000000017	NaN	NaN	NaN
739	18	18.992	17.1145	NaN	NaN	NaN	-1.8775000000000013	NaN	NaN	NaN
739	18	19.396	17.505000000000003	NaN	NaN	NaN	-1.8909999999999982	NaN	NaN	NaN
739	18	19.572	17.979	NaN	NaN	NaN	-1.593	NaN	NaN	NaN
739	18	19.844	18.527	NaN	NaN	NaN	-1.3170000000000002	NaN	NaN	NaN
739	18	19.894	18.7305	NaN	NaN	NaN	-1.163499999999999	NaN	NaN	NaN
739	18	20.015	18.548499999999997	NaN	NaN	NaN	-1.4665000000000035	NaN	NaN	NaN
739	18	20.195	19.165	NaN	NaN	NaN	-1.0300000000000011	NaN	NaN	NaN
739	18	21.317	20.172	NaN	NaN	NaN	-1.1449999999999996	NaN	NaN	NaN
739	18	21.307	19.965	NaN	NaN	NaN	-1.3419999999999987	NaN	NaN	NaN
739	18	21.418	20.235500000000002	NaN	NaN	NaN	-1.1824999999999974	NaN	NaN	NaN
739	18	21.648	20.1755	NaN	NaN	NaN	-1.4725000000000001	NaN	NaN	NaN
739	18	22.24	20.6075	NaN	NaN	NaN	-1.6324999999999967	NaN	NaN	NaN
739	18	23.058	26.140500000000003	NaN	NaN	NaN	3.082500000000003	NaN	NaN	NaN
739	18	23.433	25.349	NaN	NaN	NaN	1.9160000000000004	NaN	NaN	NaN
739	18	23.426	25.869	NaN	NaN	NaN	2.4430000000000014	NaN	NaN	NaN
739	18	23.522	27.063000000000002	NaN	NaN	NaN	3.541000000000004	NaN	NaN	NaN
739	18	23.924	27.1845	NaN	NaN	NaN	3.2605000000000004	NaN	NaN	NaN
739	18	24.365	26.6785	NaN	NaN	NaN	2.3135000000000012	NaN	NaN	NaN
739	18	24.625	29.304499999999997	NaN	NaN	NaN	4.679499999999997	NaN	NaN	NaN
739	18	25.295	29.374000000000002	NaN	NaN	NaN	4.079000000000001	NaN	NaN	NaN
739	18	25.448	28.249000000000002	NaN	NaN	NaN	2.801000000000002	NaN	NaN	NaN
739	18	25.48	27.694499999999998	NaN	NaN	NaN	2.2144999999999975	NaN	NaN	NaN
739	18	26.029	29.7105	NaN	NaN	NaN	3.6814999999999998	NaN	NaN	NaN
739	18	26.392	28.052	NaN	NaN	NaN	1.6600000000000001	NaN	NaN	NaN
739	18	27.01	31.675	NaN	NaN	NaN	4.664999999999999	NaN	NaN	NaN
739	18	26.575	31.88	NaN	NaN	NaN	5.305	NaN	NaN	NaN
739	18	27.23	31.052	NaN	NaN	NaN	3.821999999999999	NaN	NaN	NaN
739	18	27.496	30.311500000000002	NaN	NaN	NaN	2.8155000000000037	NaN	NaN	NaN
739	18	27.858	32.184	NaN	NaN	NaN	4.325999999999997	NaN	NaN	NaN
739	18	27.619	31.38	NaN	NaN	NaN	3.7609999999999992	NaN	NaN	NaN
739	18	27.778	31.467999999999996	NaN	NaN	NaN	3.6899999999999977	NaN	NaN	NaN
739	18	28.163	32.917	NaN	NaN	NaN	4.754000000000001	NaN	NaN	NaN
739	18	28.221	30.6035	NaN	NaN	NaN	2.3825000000000003	NaN	NaN	NaN
739	18	28.493	32.3965	NaN	NaN	NaN	3.9035000000000046	NaN	NaN	NaN
739	18	28.42	32.411	NaN	NaN	NaN	3.9909999999999997	NaN	NaN	NaN
739	18	28.581	32.981	NaN	NaN	NaN	4.400000000000002	NaN	NaN	NaN
739	18	28.982	31.636000000000003	NaN	NaN	NaN	2.6540000000000035	NaN	NaN	NaN
739	18	29.062	33.224	NaN	NaN	NaN	4.1619999999999955	NaN	NaN	NaN
739	18	29.005	32.5195	NaN	NaN	NaN	3.5145000000000017	NaN	NaN	NaN
739	18	29.344	32.579499999999996	NaN	NaN	NaN	3.2354999999999947	NaN	NaN	NaN
739	18	29.408	30.902	NaN	NaN	NaN	1.4939999999999998	NaN	NaN	NaN
739	18	29.343	33.254	NaN	NaN	NaN	3.910999999999998	NaN	NaN	NaN
739	18	29.243	30.2825	NaN	NaN	NaN	1.0395000000000003	NaN	NaN	NaN
739	18	29.683	34.2525	NaN	NaN	NaN	4.569499999999998	NaN	NaN	NaN
739	18	29.865	32.055499999999995	NaN	NaN	NaN	2.1904999999999966	NaN	NaN	NaN
739	18	29.862	32.784	NaN	NaN	NaN	2.9220000000000006	NaN	NaN	NaN
739	18	30.149	32.1995	NaN	NaN	NaN	2.0504999999999995	NaN	NaN	NaN
739	18	30.064	31.347500000000004	NaN	NaN	NaN	1.2835000000000036	NaN	NaN	NaN
739	18	29.875	32.6455	NaN	NaN	NaN	2.7704999999999984	NaN	NaN	NaN
739	18	30.165	32.801500000000004	NaN	NaN	NaN	2.636500000000005	NaN	NaN	NaN
739	18	29.964	32.973	NaN	NaN	NaN	3.0090000000000003	NaN	NaN	NaN
739	18	30.645	31.765500000000003	NaN	NaN	NaN	1.1205000000000034	NaN	NaN	NaN
739	18	30.863	32.747	NaN	NaN	NaN	1.8840000000000003	NaN	NaN	NaN
739	18	31.095	33.5255	NaN	NaN	NaN	2.430500000000002	NaN	NaN	NaN
739	18	30.827	33.693	NaN	NaN	NaN	2.865999999999996	NaN	NaN	NaN
739	18	30.905	35.838499999999996	NaN	NaN	NaN	4.933499999999995	NaN	NaN	NaN
739	18	31.424	32.468	NaN	NaN	NaN	1.044000000000004	NaN	NaN	NaN
739	18	30.944	34.0745	NaN	NaN	NaN	3.1305000000000014	NaN	NaN	NaN
739	18	31.105	33.711	NaN	NaN	NaN	2.605999999999998	NaN	NaN	NaN
739	18	31.361	34.2655	NaN	NaN	NaN	2.9045000000000023	NaN	NaN	NaN
739	18	31.915	33.725	NaN	NaN	NaN	1.8100000000000023	NaN	NaN	NaN
739	18	31.785	35.346000000000004	NaN	NaN	NaN	3.5610000000000035	NaN	NaN	NaN
739	18	31.646	34.048	NaN	NaN	NaN	2.402000000000001	NaN	NaN	NaN
739	18	31.175	33.678	NaN	NaN	NaN	2.5029999999999966	NaN	NaN	NaN
739	18	31.847	34.9545	NaN	NaN	NaN	3.1075000000000017	NaN	NaN	NaN
739	18	31.562	32.734	NaN	NaN	NaN	1.1720000000000006	NaN	NaN	NaN
739	18	31.725	35.711	NaN	NaN	NaN	3.985999999999997	NaN	NaN	NaN
739	18	31.726	34.952	NaN	NaN	NaN	3.225999999999999	NaN	NaN	NaN
739	18	31.936	34.9435	NaN	NaN	NaN	3.0075000000000003	NaN	NaN	NaN
739	18	31.865	32.905	NaN	NaN	NaN	1.0400000000000027	NaN	NaN	NaN
739	18	32.003	35.524	NaN	NaN	NaN	3.521000000000001	NaN	NaN	NaN
739	18	31.445	33.954	NaN	NaN	NaN	2.5090000000000003	NaN	NaN	NaN
739	18	30.584	32.466499999999996	NaN	NaN	NaN	1.8824999999999967	NaN	NaN	NaN
739	18	30.855	33.0095	NaN	NaN	NaN	2.1545000000000023	NaN	NaN	NaN
739	18	30.645	34.1165	NaN	NaN	NaN	3.4715000000000025	NaN	NaN	NaN
739	18	31.023	33.414	NaN	NaN	NaN	2.391000000000002	NaN	NaN	NaN
739	18	31.124	32.241	NaN	NaN	NaN	1.1170000000000009	NaN	NaN	NaN
739	18	30.883	32.5285	NaN	NaN	NaN	1.645500000000002	NaN	NaN	NaN
739	18	31.539	33.4225	NaN	NaN	NaN	1.883499999999998	NaN	NaN	NaN
739	18	31.804	33.045	NaN	NaN	NaN	1.2410000000000032	NaN	NaN	NaN
739	18	31.883	34.168499999999995	NaN	NaN	NaN	2.2854999999999954	NaN	NaN	NaN
739	18	31.342	30.27	NaN	NaN	NaN	-1.0719999999999992	NaN	NaN	NaN
739	18	30.923	32.479	NaN	NaN	NaN	1.556000000000001	NaN	NaN	NaN
739	18	31.205	32.923	NaN	NaN	NaN	1.7180000000000035	NaN	NaN	NaN
739	18	31.323	32.993	NaN	NaN	NaN	1.6700000000000017	NaN	NaN	NaN
739	18	31.171	32.668499999999995	NaN	NaN	NaN	1.4974999999999952	NaN	NaN	NaN
739	18	31.764	33.275000000000006	NaN	NaN	NaN	1.5110000000000063	NaN	NaN	NaN
739	18	30.882	28.7185	NaN	NaN	NaN	-2.1635000000000026	NaN	NaN	NaN
739	18	30.321	28.964	NaN	NaN	NaN	-1.3570000000000029	NaN	NaN	NaN
739	18	30.721	32.594	NaN	NaN	NaN	1.873000000000001	NaN	NaN	NaN
739	18	30.468	28.426000000000002	NaN	NaN	NaN	-2.041999999999998	NaN	NaN	NaN
739	18	30.0	27.9145	NaN	NaN	NaN	-2.0854999999999997	NaN	NaN	NaN
739	18	29.923	28.4995	NaN	NaN	NaN	-1.423499999999997	NaN	NaN	NaN
739	18	29.84	27.1715	NaN	NaN	NaN	-2.668499999999998	NaN	NaN	NaN
739	18	29.301	26.7685	NaN	NaN	NaN	-2.532499999999999	NaN	NaN	NaN
739	18	29.232	27.055	NaN	NaN	NaN	-2.1769999999999996	NaN	NaN	NaN
739	18	29.158	26.755499999999998	NaN	NaN	NaN	-2.4025000000000034	NaN	NaN	NaN
739	18	28.979	27.2945	NaN	NaN	NaN	-1.6844999999999999	NaN	NaN	NaN
739	18	28.838	26.339	NaN	NaN	NaN	-2.4990000000000023	NaN	NaN	NaN
739	18	28.597	26.2175	NaN	NaN	NaN	-2.3795	NaN	NaN	NaN
739	18	28.365	26.7885	NaN	NaN	NaN	-1.5764999999999993	NaN	NaN	NaN
739	18	28.377	26.5815	NaN	NaN	NaN	-1.7955000000000005	NaN	NaN	NaN
739	18	28.315	26.4575	NaN	NaN	NaN	-1.8575000000000017	NaN	NaN	NaN
739	18	28.337	25.927500000000002	NaN	NaN	NaN	-2.4094999999999978	NaN	NaN	NaN
739	18	28.257	26.115499999999997	NaN	NaN	NaN	-2.141500000000004	NaN	NaN	NaN
739	18	28.235	25.7765	NaN	NaN	NaN	-2.458500000000001	NaN	NaN	NaN
739	18	28.146	26.9315	NaN	NaN	NaN	-1.214500000000001	NaN	NaN	NaN
739	18	28.037	25.8625	NaN	NaN	NaN	-2.1744999999999983	NaN	NaN	NaN
739	18	28.015	25.918999999999997	NaN	NaN	NaN	-2.0960000000000036	NaN	NaN	NaN
739	18	27.895	26.307499999999997	NaN	NaN	NaN	-1.5875000000000021	NaN	NaN	NaN
739	18	27.755	24.78	NaN	NaN	NaN	-2.974999999999998	NaN	NaN	NaN
739	18	27.674	25.128500000000003	NaN	NaN	NaN	-2.545499999999997	NaN	NaN	NaN
739	18	27.578	25.2765	NaN	NaN	NaN	-2.3015000000000008	NaN	NaN	NaN
739	18	27.341	25.911499999999997	NaN	NaN	NaN	-1.4295000000000044	NaN	NaN	NaN
739	18	27.434	24.3705	NaN	NaN	NaN	-3.0635000000000012	NaN	NaN	NaN
739	18	15.644	13.122499999999999	NaN	NaN	NaN	-2.5215000000000014	NaN	NaN	NaN
739	18	15.391	12.603	NaN	NaN	NaN	-2.7880000000000003	NaN	NaN	NaN
739	18	15.123	13.096	NaN	NaN	NaN	-2.0269999999999992	NaN	NaN	NaN
739	18	14.863	13.1055	NaN	NaN	NaN	-1.7575000000000003	NaN	NaN	NaN
739	18	14.823	12.5165	NaN	NaN	NaN	-2.3064999999999998	NaN	NaN	NaN
739	18	14.621	12.752500000000001	NaN	NaN	NaN	-1.8684999999999992	NaN	NaN	NaN
739	18	14.462	12.3325	NaN	NaN	NaN	-2.1295	NaN	NaN	NaN
739	18	14.322	13.187	NaN	NaN	NaN	-1.1349999999999998	NaN	NaN	NaN
739	18	14.321	12.8285	NaN	NaN	NaN	-1.4924999999999997	NaN	NaN	NaN
739	18	14.142	12.001999999999999	NaN	NaN	NaN	-2.1400000000000006	NaN	NaN	NaN
739	18	14.205	12.0305	NaN	NaN	NaN	-2.1745	NaN	NaN	NaN
739	18	14.202	12.6105	NaN	NaN	NaN	-1.5915	NaN	NaN	NaN
739	18	14.008	12.501999999999999	NaN	NaN	NaN	-1.5060000000000002	NaN	NaN	NaN
739	18	14.102	12.0245	NaN	NaN	NaN	-2.0775000000000006	NaN	NaN	NaN
739	18	14.007	12.8245	NaN	NaN	NaN	-1.1824999999999992	NaN	NaN	NaN
739	18	14.165	12.134	NaN	NaN	NaN	-2.030999999999999	NaN	NaN	NaN
739	18	14.342	11.808499999999999	NaN	NaN	NaN	-2.533500000000002	NaN	NaN	NaN
739	18	14.507	11.837	NaN	NaN	NaN	-2.67	NaN	NaN	NaN
739	18	14.502	12.271	NaN	NaN	NaN	-2.231	NaN	NaN	NaN
739	18	14.607	12.488	NaN	NaN	NaN	-2.1189999999999998	NaN	NaN	NaN
739	18	14.703	12.585	NaN	NaN	NaN	-2.1179999999999986	NaN	NaN	NaN
739	18	14.702	12.902000000000001	NaN	NaN	NaN	-1.799999999999999	NaN	NaN	NaN
739	18	15.343	16.975	NaN	NaN	NaN	1.6320000000000014	NaN	NaN	NaN
768	18	39.096	41.147999999999996	NaN	NaN	NaN	2.0519999999999996	NaN	NaN	NaN
768	18	39.386	41.17100000000001	NaN	NaN	NaN	1.7850000000000037	NaN	NaN	NaN
768	18	39.638	41.411500000000004	NaN	NaN	NaN	1.7735000000000056	NaN	NaN	NaN
768	18	39.748	40.902	NaN	NaN	NaN	1.1540000000000035	NaN	NaN	NaN
768	18	39.311	36.8805	NaN	NaN	NaN	-2.430500000000002	NaN	NaN	NaN
768	18	39.386	40.6965	NaN	NaN	NaN	1.3104999999999976	NaN	NaN	NaN
768	18	39.63	41.422	NaN	NaN	NaN	1.7919999999999945	NaN	NaN	NaN
768	18	39.951	41.111000000000004	NaN	NaN	NaN	1.1600000000000037	NaN	NaN	NaN
768	18	40.226	43.3605	NaN	NaN	NaN	3.1345000000000027	NaN	NaN	NaN
768	18	40.402	43.352999999999994	NaN	NaN	NaN	2.9509999999999934	NaN	NaN	NaN
768	18	40.42	45.3625	NaN	NaN	NaN	4.9424999999999955	NaN	NaN	NaN
768	18	40.419	44.533	NaN	NaN	NaN	4.114000000000004	NaN	NaN	NaN
768	18	40.52	44.078	NaN	NaN	NaN	3.558	NaN	NaN	NaN
768	18	40.672	44.873	NaN	NaN	NaN	4.2010000000000005	NaN	NaN	NaN
768	18	40.894	43.7565	NaN	NaN	NaN	2.8625000000000043	NaN	NaN	NaN
768	18	40.731	43.5695	NaN	NaN	NaN	2.8384999999999962	NaN	NaN	NaN
768	18	40.68	44.6145	NaN	NaN	NaN	3.9345	NaN	NaN	NaN
768	18	41.003	44.573499999999996	NaN	NaN	NaN	3.5704999999999956	NaN	NaN	NaN
768	18	42.16	36.097	NaN	NaN	NaN	-6.062999999999995	NaN	NaN	NaN
768	18	41.469	44.0415	NaN	NaN	NaN	2.572499999999998	NaN	NaN	NaN
768	18	41.344	42.804500000000004	NaN	NaN	NaN	1.4605000000000032	NaN	NaN	NaN
768	18	40.439	39.2605	NaN	NaN	NaN	-1.1784999999999997	NaN	NaN	NaN
768	18	40.069	37.9925	NaN	NaN	NaN	-2.076500000000003	NaN	NaN	NaN
768	18	39.952	42.068	NaN	NaN	NaN	2.1159999999999997	NaN	NaN	NaN
768	18	39.894	38.349000000000004	NaN	NaN	NaN	-1.5449999999999946	NaN	NaN	NaN
768	18	39.608	37.7745	NaN	NaN	NaN	-1.8334999999999937	NaN	NaN	NaN
768	18	39.251	37.701499999999996	NaN	NaN	NaN	-1.5495000000000019	NaN	NaN	NaN
768	18	38.961	37.584500000000006	NaN	NaN	NaN	-1.376499999999993	NaN	NaN	NaN
768	18	38.597	36.5525	NaN	NaN	NaN	-2.0444999999999993	NaN	NaN	NaN
768	18	38.469	37.3175	NaN	NaN	NaN	-1.1514999999999986	NaN	NaN	NaN
768	18	38.439	37.179500000000004	NaN	NaN	NaN	-1.2594999999999956	NaN	NaN	NaN
768	18	38.198	36.7415	NaN	NaN	NaN	-1.4564999999999984	NaN	NaN	NaN
768	18	38.14	37.092	NaN	NaN	NaN	-1.0480000000000018	NaN	NaN	NaN
768	18	37.886	36.134	NaN	NaN	NaN	-1.7520000000000024	NaN	NaN	NaN
768	18	38.059	40.6715	NaN	NaN	NaN	2.6125000000000043	NaN	NaN	NaN
768	18	38.723	41.8155	NaN	NaN	NaN	3.092500000000001	NaN	NaN	NaN
768	18	39.053	38.0305	NaN	NaN	NaN	-1.0224999999999937	NaN	NaN	NaN
768	18	39.1	41.468	NaN	NaN	NaN	2.368000000000002	NaN	NaN	NaN
768	18	39.325	41.455	NaN	NaN	NaN	2.1299999999999955	NaN	NaN	NaN
768	18	39.404	37.7635	NaN	NaN	NaN	-1.640500000000003	NaN	NaN	NaN
768	18	38.878	37.631	NaN	NaN	NaN	-1.2469999999999999	NaN	NaN	NaN
768	18	38.41	36.4695	NaN	NaN	NaN	-1.9405000000000001	NaN	NaN	NaN
768	18	38.32	37.168000000000006	NaN	NaN	NaN	-1.151999999999994	NaN	NaN	NaN
768	18	37.978	35.8915	NaN	NaN	NaN	-2.086500000000001	NaN	NaN	NaN
768	18	37.629	35.834999999999994	NaN	NaN	NaN	-1.794000000000004	NaN	NaN	NaN
768	18	37.396	35.775999999999996	NaN	NaN	NaN	-1.6200000000000045	NaN	NaN	NaN
768	18	37.185	34.7855	NaN	NaN	NaN	-2.3995000000000033	NaN	NaN	NaN
768	18	37.006	35.68000000000001	NaN	NaN	NaN	-1.3259999999999934	NaN	NaN	NaN
768	18	37.011	38.159	NaN	NaN	NaN	1.1479999999999961	NaN	NaN	NaN
768	18	37.143	35.0285	NaN	NaN	NaN	-2.1144999999999996	NaN	NaN	NaN
768	18	36.789	34.633	NaN	NaN	NaN	-2.155999999999999	NaN	NaN	NaN
768	18	36.596	35.3225	NaN	NaN	NaN	-1.2734999999999985	NaN	NaN	NaN
768	18	36.38	34.88	NaN	NaN	NaN	-1.5	NaN	NaN	NaN
768	18	36.289	34.3605	NaN	NaN	NaN	-1.9284999999999997	NaN	NaN	NaN
768	18	36.125	34.259	NaN	NaN	NaN	-1.8659999999999997	NaN	NaN	NaN
768	18	35.717	34.605	NaN	NaN	NaN	-1.1120000000000019	NaN	NaN	NaN
768	18	35.581	33.832499999999996	NaN	NaN	NaN	-1.748500000000007	NaN	NaN	NaN
768	18	35.446	33.709	NaN	NaN	NaN	-1.7369999999999948	NaN	NaN	NaN
768	18	26.753	28.003	NaN	NaN	NaN	1.25	NaN	NaN	NaN
768	18	27.113	28.512	NaN	NaN	NaN	1.399000000000001	NaN	NaN	NaN
768	18	27.202	28.4515	NaN	NaN	NaN	1.2494999999999976	NaN	NaN	NaN
768	18	27.358	28.9065	NaN	NaN	NaN	1.5485000000000007	NaN	NaN	NaN
768	18	27.755	28.768	NaN	NaN	NaN	1.0130000000000017	NaN	NaN	NaN
768	18	27.906	29.146	NaN	NaN	NaN	1.240000000000002	NaN	NaN	NaN
768	18	29.236	30.419	NaN	NaN	NaN	1.1829999999999998	NaN	NaN	NaN
768	18	29.993	31.394	NaN	NaN	NaN	1.4009999999999998	NaN	NaN	NaN
768	18	30.032	31.112499999999997	NaN	NaN	NaN	1.0804999999999971	NaN	NaN	NaN
768	18	30.45	31.497	NaN	NaN	NaN	1.0470000000000006	NaN	NaN	NaN
768	18	30.587	32.664500000000004	NaN	NaN	NaN	2.077500000000004	NaN	NaN	NaN
768	18	31.096	32.768	NaN	NaN	NaN	1.6720000000000006	NaN	NaN	NaN
768	18	31.261	32.537	NaN	NaN	NaN	1.2759999999999998	NaN	NaN	NaN
768	18	31.632	32.702	NaN	NaN	NaN	1.0699999999999967	NaN	NaN	NaN
768	18	31.77	32.8335	NaN	NaN	NaN	1.0635000000000012	NaN	NaN	NaN
768	18	32.06	33.3435	NaN	NaN	NaN	1.2834999999999965	NaN	NaN	NaN
768	18	32.84	34.278	NaN	NaN	NaN	1.4379999999999953	NaN	NaN	NaN
768	18	33.082	34.1355	NaN	NaN	NaN	1.0534999999999997	NaN	NaN	NaN
768	18	33.268	34.4805	NaN	NaN	NaN	1.2124999999999986	NaN	NaN	NaN
768	18	33.482	35.5005	NaN	NaN	NaN	2.018500000000003	NaN	NaN	NaN
768	18	33.857	35.1305	NaN	NaN	NaN	1.2734999999999985	NaN	NaN	NaN
768	18	33.993	35.772000000000006	NaN	NaN	NaN	1.7790000000000035	NaN	NaN	NaN
768	18	34.145	32.964	NaN	NaN	NaN	-1.1810000000000045	NaN	NaN	NaN
768	18	34.127	35.2605	NaN	NaN	NaN	1.133499999999998	NaN	NaN	NaN
768	18	34.255	36.2645	NaN	NaN	NaN	2.0094999999999956	NaN	NaN	NaN
768	18	34.419	36.7235	NaN	NaN	NaN	2.3045000000000044	NaN	NaN	NaN
768	18	34.537	36.0015	NaN	NaN	NaN	1.464500000000001	NaN	NaN	NaN
768	18	34.362	35.519	NaN	NaN	NaN	1.1569999999999965	NaN	NaN	NaN
768	18	34.3	37.1365	NaN	NaN	NaN	2.836500000000001	NaN	NaN	NaN
768	18	34.945	36.3285	NaN	NaN	NaN	1.383499999999998	NaN	NaN	NaN
768	18	34.829	36.0965	NaN	NaN	NaN	1.2674999999999983	NaN	NaN	NaN
768	18	34.77	36.1605	NaN	NaN	NaN	1.3904999999999959	NaN	NaN	NaN
768	18	34.747	36.982	NaN	NaN	NaN	2.2349999999999994	NaN	NaN	NaN
768	18	35.432	36.556	NaN	NaN	NaN	1.1239999999999952	NaN	NaN	NaN
768	18	35.606	36.9965	NaN	NaN	NaN	1.3904999999999959	NaN	NaN	NaN
768	18	35.607	36.772	NaN	NaN	NaN	1.1649999999999991	NaN	NaN	NaN
768	18	35.783	37.4735	NaN	NaN	NaN	1.6905000000000001	NaN	NaN	NaN
768	18	36.172	37.683	NaN	NaN	NaN	1.5110000000000028	NaN	NaN	NaN
768	18	36.757	37.8595	NaN	NaN	NaN	1.1024999999999991	NaN	NaN	NaN
768	18	37.068	38.3335	NaN	NaN	NaN	1.265500000000003	NaN	NaN	NaN
768	18	37.752	38.959	NaN	NaN	NaN	1.2070000000000007	NaN	NaN	NaN
768	18	38.198	39.6315	NaN	NaN	NaN	1.4335000000000022	NaN	NaN	NaN
768	18	38.746	40.6295	NaN	NaN	NaN	1.883499999999998	NaN	NaN	NaN
768	18	38.767	39.876	NaN	NaN	NaN	1.1089999999999947	NaN	NaN	NaN
768	18	38.743	40.769000000000005	NaN	NaN	NaN	2.0260000000000034	NaN	NaN	NaN
768	18	39.073	40.074	NaN	NaN	NaN	1.0009999999999977	NaN	NaN	NaN
768	18	39.23	40.338499999999996	NaN	NaN	NaN	1.1084999999999994	NaN	NaN	NaN
768	18	39.368	40.378	NaN	NaN	NaN	1.009999999999998	NaN	NaN	NaN
768	18	39.571	40.783500000000004	NaN	NaN	NaN	1.2125000000000057	NaN	NaN	NaN
768	18	39.639	40.6575	NaN	NaN	NaN	1.018499999999996	NaN	NaN	NaN
768	18	39.877	41.293	NaN	NaN	NaN	1.4159999999999968	NaN	NaN	NaN
768	18	40.173	41.2155	NaN	NaN	NaN	1.0424999999999969	NaN	NaN	NaN
768	18	40.086	41.1905	NaN	NaN	NaN	1.1045000000000016	NaN	NaN	NaN
768	18	40.496	41.6335	NaN	NaN	NaN	1.1374999999999957	NaN	NaN	NaN
768	18	40.827	42.199	NaN	NaN	NaN	1.3719999999999999	NaN	NaN	NaN
768	18	41.001	42.042500000000004	NaN	NaN	NaN	1.0415000000000063	NaN	NaN	NaN
768	18	41.04	42.781	NaN	NaN	NaN	1.7409999999999997	NaN	NaN	NaN
768	18	41.35	43.179500000000004	NaN	NaN	NaN	1.829500000000003	NaN	NaN	NaN
768	18	41.389	43.2815	NaN	NaN	NaN	1.8924999999999983	NaN	NaN	NaN
768	18	41.448	43.549	NaN	NaN	NaN	2.100999999999999	NaN	NaN	NaN
768	18	41.574	43.284499999999994	NaN	NaN	NaN	1.7104999999999961	NaN	NaN	NaN
768	18	41.603	43.4315	NaN	NaN	NaN	1.8284999999999982	NaN	NaN	NaN
768	18	41.779	42.8355	NaN	NaN	NaN	1.0564999999999998	NaN	NaN	NaN
768	18	41.76	42.869	NaN	NaN	NaN	1.1090000000000018	NaN	NaN	NaN
768	18	41.856	43.562	NaN	NaN	NaN	1.705999999999996	NaN	NaN	NaN
768	18	41.906	45.338499999999996	NaN	NaN	NaN	3.4324999999999974	NaN	NaN	NaN
768	18	42.088	45.902	NaN	NaN	NaN	3.814	NaN	NaN	NaN
768	18	42.11	45.6245	NaN	NaN	NaN	3.514499999999998	NaN	NaN	NaN
768	18	42.128	47.952	NaN	NaN	NaN	5.823999999999998	NaN	NaN	NaN
768	18	42.212	46.6355	NaN	NaN	NaN	4.423499999999997	NaN	NaN	NaN
768	18	42.227	46.018	NaN	NaN	NaN	3.791000000000004	NaN	NaN	NaN
768	18	42.363	48.22	NaN	NaN	NaN	5.856999999999999	NaN	NaN	NaN
768	18	42.546	46.2085	NaN	NaN	NaN	3.6625000000000014	NaN	NaN	NaN
768	18	42.559	44.994	NaN	NaN	NaN	2.4350000000000023	NaN	NaN	NaN
768	18	42.508	45.953500000000005	NaN	NaN	NaN	3.4455000000000027	NaN	NaN	NaN
768	18	42.4	44.6165	NaN	NaN	NaN	2.2165000000000035	NaN	NaN	NaN
768	18	42.306	46.2915	NaN	NaN	NaN	3.985500000000002	NaN	NaN	NaN
768	18	42.537	47.488	NaN	NaN	NaN	4.9510000000000005	NaN	NaN	NaN
768	18	42.794	46.9405	NaN	NaN	NaN	4.146500000000003	NaN	NaN	NaN
768	18	42.986	46.664500000000004	NaN	NaN	NaN	3.6785000000000068	NaN	NaN	NaN
768	18	43.376	45.5245	NaN	NaN	NaN	2.1485000000000056	NaN	NaN	NaN
768	18	43.24	46.331500000000005	NaN	NaN	NaN	3.0915000000000035	NaN	NaN	NaN
768	18	43.319	45.6875	NaN	NaN	NaN	2.3684999999999974	NaN	NaN	NaN
768	18	43.474	46.7585	NaN	NaN	NaN	3.2845000000000013	NaN	NaN	NaN
768	18	44.736	37.116	NaN	NaN	NaN	-7.619999999999997	NaN	NaN	NaN
768	18	43.34	40.431	NaN	NaN	NaN	-2.909000000000006	NaN	NaN	NaN
768	18	42.015	43.121	NaN	NaN	NaN	1.1060000000000016	NaN	NaN	NaN
768	18	42.201	34.7755	NaN	NaN	NaN	-7.4254999999999995	NaN	NaN	NaN
768	18	39.451	38.32899999999999	NaN	NaN	NaN	-1.122000000000007	NaN	NaN	NaN
768	18	39.017	37.7495	NaN	NaN	NaN	-1.2675000000000054	NaN	NaN	NaN
768	18	37.05	35.837	NaN	NaN	NaN	-1.2129999999999939	NaN	NaN	NaN
768	18	35.392	33.959	NaN	NaN	NaN	-1.4329999999999998	NaN	NaN	NaN
768	18	34.651	33.501	NaN	NaN	NaN	-1.1500000000000057	NaN	NaN	NaN
768	18	34.161	32.8815	NaN	NaN	NaN	-1.2794999999999987	NaN	NaN	NaN
768	18	33.051	31.7775	NaN	NaN	NaN	-1.273500000000002	NaN	NaN	NaN
