# Supplementary material for: Pollination in a new climate: Assessing the potential influence of flower temperature variation on insect pollinator behaviour
Source: PLoS One. 2018 Aug 1;13(8):e0200549. doi: 10.1371/journal.pone.0200549 (PMC6070230; doi:10.1371/journal.pone.0200549)
Supplement: S1 Table — Raw data of Flower temperature measurement is in .csv format. Details of each file provided in README file. (ZIP) [file pone.0200549.s001.zip › Supplimentary_TableS1_RAW data/Species_26.csv]

756	26	13.642	12.237	12.339500000000001	NaN	13.699	-1.4049999999999994	-1.3024999999999984	NaN	0.057000000000000384
756	26	13.362	11.904333333333332	12.001999999999999	NaN	13.151	-1.4576666666666682	-1.3600000000000012	NaN	-0.2110000000000003
756	26	16.2	17.305999999999997	16.961	NaN	16.474	1.105999999999998	0.7609999999999992	NaN	0.2740000000000009
756	26	17.289	19.125666666666664	18.813	NaN	17.607	1.8366666666666625	1.5239999999999974	NaN	0.31799999999999784
756	26	17.365	18.98966666666667	18.5335	NaN	17.654	1.6246666666666698	1.1685000000000016	NaN	0.2890000000000015
756	26	17.682	19.680000000000003	19.508499999999998	NaN	17.867	1.9980000000000047	1.8264999999999993	NaN	0.18500000000000227
756	26	17.896	19.792333333333335	19.4305	NaN	18.113	1.8963333333333345	1.5344999999999978	NaN	0.21699999999999875
756	26	17.956	19.264666666666667	19.116	NaN	18.372	1.3086666666666673	1.1600000000000001	NaN	0.41600000000000037
756	26	18.333	20.901	20.782	NaN	19.349	2.5680000000000014	2.4490000000000016	NaN	1.0160000000000018
756	26	18.356	19.43	19.502000000000002	NaN	19.5	1.073999999999998	1.1460000000000008	NaN	1.1439999999999984
756	26	18.436	19.814	19.944499999999998	NaN	19.932	1.3780000000000001	1.508499999999998	NaN	1.4959999999999987
756	26	18.82	21.241333333333333	21.589	NaN	20.742	2.421333333333333	2.7689999999999984	NaN	1.9220000000000006
756	26	19.443	21.611333333333334	21.685499999999998	NaN	21.53	2.168333333333333	2.242499999999996	NaN	2.0869999999999997
756	26	18.964	21.355999999999998	21.2065	NaN	21.378	2.3919999999999995	2.2424999999999997	NaN	2.4140000000000015
756	26	19.556	21.805000000000003	20.9185	NaN	21.826	2.2490000000000023	1.3625000000000007	NaN	2.2699999999999996
756	26	19.747	22.147000000000002	21.7515	NaN	22.318	2.400000000000002	2.0045	NaN	2.5710000000000015
756	26	20.354	21.844333333333335	21.7235	NaN	23.414	1.4903333333333357	1.3695000000000022	NaN	3.0600000000000023
756	26	19.522	18.019666666666666	17.959	NaN	21.767	-1.5023333333333326	-1.5629999999999988	NaN	2.245000000000001
756	26	19.269	21.572999999999997	21.502499999999998	NaN	21.954	2.3039999999999985	2.2334999999999994	NaN	2.6850000000000023
756	26	20.158	21.337999999999997	21.512	NaN	22.814	1.1799999999999962	1.3539999999999992	NaN	2.655999999999999
756	26	18.954	21.42533333333333	21.116	NaN	21.417	2.4713333333333303	2.161999999999999	NaN	2.463000000000001
756	26	19.872	22.022000000000002	20.820999999999998	NaN	22.854	2.150000000000002	0.9489999999999981	NaN	2.9819999999999993
756	26	20.942	22.487	21.994	NaN	23.809	1.5449999999999982	1.0519999999999996	NaN	2.867000000000001
756	26	17.925	20.71166666666667	21.186500000000002	NaN	19.866	2.786666666666669	3.2615000000000016	NaN	1.940999999999999
756	26	20.366	23.066	23.939500000000002	NaN	23.747	2.6999999999999993	3.573500000000003	NaN	3.3810000000000002
756	26	18.258	20.529666666666667	21.6815	NaN	21.137	2.2716666666666683	3.4235000000000007	NaN	2.8790000000000013
756	26	18.497	17.36366666666667	17.403	NaN	20.077	-1.1333333333333293	-1.0940000000000012	NaN	1.5800000000000018
756	26	17.728	18.767333333333337	18.5125	NaN	17.906	1.0393333333333352	0.7844999999999978	NaN	0.17799999999999727
756	26	19.16	21.199	20.737000000000002	NaN	19.334	2.0390000000000015	1.5770000000000017	NaN	0.1739999999999995
756	26	19.545	21.105	21.073	NaN	19.58	1.5599999999999987	1.5279999999999987	NaN	0.03499999999999659
756	26	19.785	21.626666666666665	21.521	NaN	19.92	1.841666666666665	1.7360000000000007	NaN	0.13500000000000156
756	26	20.081	22.154666666666667	22.293	NaN	20.277	2.073666666666668	2.2119999999999997	NaN	0.1960000000000015
756	26	20.073	21.576999999999998	21.9535	NaN	20.342	1.5039999999999978	1.8804999999999978	NaN	0.26899999999999835
756	26	20.105	21.574	21.84	NaN	20.397	1.4690000000000012	1.7349999999999994	NaN	0.29199999999999804
756	26	20.465	21.820666666666668	22.3425	NaN	20.7	1.355666666666668	1.8775000000000013	NaN	0.23499999999999943
756	26	20.452	22.48266666666667	22.5265	NaN	20.888	2.0306666666666686	2.074499999999997	NaN	0.43599999999999994
756	26	20.951	22.573333333333334	22.759	NaN	21.355	1.6223333333333336	1.8079999999999998	NaN	0.4039999999999999
756	26	20.874	22.047666666666668	22.341	NaN	21.336	1.1736666666666693	1.4670000000000023	NaN	0.46199999999999974
756	26	20.855	21.90166666666667	22.290999999999997	NaN	21.459	1.0466666666666704	1.4359999999999964	NaN	0.6039999999999992
756	26	21.156	23.629	23.5395	NaN	21.886	2.4730000000000025	2.3835000000000015	NaN	0.7300000000000004
756	26	21.441	23.167666666666666	23.2215	NaN	22.084	1.7266666666666666	1.7805	NaN	0.6430000000000007
756	26	21.472	23.17233333333333	23.387	NaN	22.194	1.7003333333333295	1.9149999999999991	NaN	0.7219999999999978
756	26	22.236	24.180666666666667	24.387	NaN	23.302	1.9446666666666665	2.151	NaN	1.065999999999999
756	26	22.708	23.948666666666668	24.176499999999997	NaN	23.901	1.2406666666666695	1.4684999999999988	NaN	1.1930000000000014
756	26	22.879	24.648	24.794	NaN	24.34	1.7689999999999984	1.9149999999999991	NaN	1.4609999999999985
756	26	23.604	25.36633333333333	25.377000000000002	NaN	25.138	1.7623333333333306	1.7730000000000032	NaN	1.5340000000000025
756	26	23.765	25.522999999999996	25.277	NaN	25.423	1.7579999999999956	1.5120000000000005	NaN	1.6579999999999977
756	26	24.166	25.168333333333333	25.529	NaN	26.036	1.0023333333333326	1.3629999999999995	NaN	1.870000000000001
756	26	24.6	25.951999999999998	25.877	NaN	26.493	1.3519999999999968	1.2769999999999975	NaN	1.8929999999999971
756	26	24.799	26.295666666666666	26.064500000000002	NaN	26.666	1.4966666666666661	1.265500000000003	NaN	1.8670000000000009
756	26	24.936	26.38766666666667	26.0775	NaN	26.869	1.4516666666666715	1.1415000000000006	NaN	1.9329999999999998
756	26	25.164	26.649	26.496000000000002	NaN	27.306	1.4849999999999994	1.3320000000000007	NaN	2.1419999999999995
756	26	24.999	26.764666666666667	26.4735	NaN	27.051	1.765666666666668	1.4745000000000026	NaN	2.0519999999999996
756	26	25.787	24.49466666666667	24.856	NaN	27.981	-1.2923333333333282	-0.9309999999999974	NaN	2.1940000000000026
756	26	26.012	27.884333333333334	26.641	NaN	28.622	1.8723333333333336	0.6289999999999978	NaN	2.6099999999999994
756	26	26.141	24.887333333333334	24.860999999999997	NaN	28.29	-1.253666666666664	-1.2800000000000011	NaN	2.149000000000001
756	26	25.648	26.873333333333335	26.602	NaN	27.572	1.2253333333333352	0.9540000000000006	NaN	1.9239999999999995
756	26	26.178	27.942333333333334	27.235	NaN	28.432	1.764333333333333	1.0569999999999986	NaN	2.253999999999998
756	26	26.24	27.855	27.149	NaN	28.578	1.615000000000002	0.9090000000000025	NaN	2.338000000000001
756	26	26.628	27.84266666666667	27.8385	NaN	29.708	1.2146666666666697	1.2104999999999997	NaN	3.0799999999999983
756	26	26.135	25.118	25.059	NaN	28.394	-1.017000000000003	-1.0760000000000005	NaN	2.258999999999997
756	26	26.304	27.852333333333334	27.58	NaN	29.143	1.5483333333333356	1.2759999999999998	NaN	2.839000000000002
756	26	25.712	24.534999999999997	24.4165	NaN	27.016	-1.1770000000000032	-1.2955000000000005	NaN	1.3039999999999985
756	26	25.703	24.489333333333335	24.4735	NaN	26.909	-1.213666666666665	-1.229499999999998	NaN	1.2059999999999995
756	26	23.955	18.922	19.3615	NaN	23.351	-5.032999999999998	-4.593499999999999	NaN	-0.6039999999999992
756	26	18.897	16.614666666666665	16.548499999999997	NaN	19.961	-2.2823333333333338	-2.3485000000000014	NaN	1.064
756	26	17.653	16.17833333333333	16.117	NaN	18.451	-1.4746666666666677	-1.5359999999999978	NaN	0.7980000000000018
756	26	16.577	15.528	15.514	NaN	17.041	-1.0490000000000013	-1.0630000000000024	NaN	0.46399999999999864
756	26	16.078	15.043	15.057	NaN	16.396	-1.0350000000000001	-1.020999999999999	NaN	0.3180000000000014
756	26	15.405	13.914666666666667	13.6025	NaN	14.974	-1.4903333333333322	-1.8025000000000002	NaN	-0.43099999999999916
756	26	14.686	13.614666666666665	13.3315	NaN	14.097	-1.0713333333333352	-1.3544999999999998	NaN	-0.5890000000000004
756	26	13.477	12.455666666666666	12.6415	NaN	12.731	-1.0213333333333345	-0.8354999999999997	NaN	-0.7460000000000004
756	26	16.02	17.027666666666665	16.1355	NaN	18.294	1.0076666666666654	0.11550000000000082	NaN	2.274000000000001
756	26	16.746	18.788999999999998	16.6075	NaN	19.909	2.0429999999999993	-0.13849999999999696	NaN	3.1630000000000003
756	26	16.997	18.36066666666667	17.0855	NaN	19.932	1.3636666666666706	0.0884999999999998	NaN	2.9349999999999987
756	26	17.588	21.419666666666668	19.532	NaN	20.711	3.831666666666667	1.943999999999999	NaN	3.1229999999999976
756	26	17.961	20.462666666666667	18.783	NaN	21.662	2.5016666666666687	0.8220000000000027	NaN	3.7010000000000005
756	26	15.104	16.253333333333334	15.844000000000001	NaN	16.114	1.1493333333333347	0.740000000000002	NaN	1.0100000000000016
756	26	15.122	13.324333333333334	13.9875	NaN	15.78	-1.7976666666666663	-1.1344999999999992	NaN	0.6579999999999995
756	26	14.804	13.553666666666667	13.997499999999999	NaN	15.34	-1.2503333333333337	-0.8065000000000015	NaN	0.5359999999999996
756	26	14.558	13.547333333333333	13.6355	NaN	15.049	-1.0106666666666673	-0.9224999999999994	NaN	0.49099999999999966
756	26	14.08	11.973666666666666	12.554	NaN	13.716	-2.1063333333333336	-1.5259999999999998	NaN	-0.36400000000000077
756	26	13.883	12.648666666666665	13.5775	NaN	13.454	-1.2343333333333337	-0.30549999999999855	NaN	-0.4289999999999985
756	26	15.308	16.516666666666666	16.713	NaN	16.362	1.208666666666666	1.4050000000000011	NaN	1.0539999999999985
756	26	16.264	17.619333333333334	17.0965	NaN	17.604	1.3553333333333342	0.8324999999999996	NaN	1.3399999999999999
756	26	16.66	18.08066666666667	16.9905	NaN	18.429	1.4206666666666692	0.3305000000000007	NaN	1.7689999999999984
