# Supplementary material for: Pollination in a new climate: Assessing the potential influence of flower temperature variation on insect pollinator behaviour
Source: PLoS One. 2018 Aug 1;13(8):e0200549. doi: 10.1371/journal.pone.0200549 (PMC6070230; doi:10.1371/journal.pone.0200549)
Supplement: S1 Table — Raw data of Flower temperature measurement is in .csv format. Details of each file provided in README file. (ZIP) [file pone.0200549.s001.zip › Supplimentary_TableS1_RAW data/Species_3.csv]

704	3	14.569	15.858	NaN	15.148	NaN	1.2889999999999997	NaN	0.5789999999999988	NaN
704	3	14.902	18.412	NaN	15.781	NaN	3.51	NaN	0.8790000000000013	NaN
704	3	15.259	16.559	NaN	15.526	NaN	1.3000000000000007	NaN	0.26699999999999946	NaN
704	3	15.34	16.868	NaN	15.229	NaN	1.5279999999999987	NaN	-0.11100000000000065	NaN
704	3	15.89	17.85	NaN	15.387	NaN	1.9600000000000009	NaN	-0.5030000000000001	NaN
704	3	15.984	17.967	NaN	16.206	NaN	1.9829999999999988	NaN	0.22199999999999953	NaN
704	3	16.052	18.53	NaN	16.895	NaN	2.4780000000000015	NaN	0.843	NaN
704	3	16.3	18.324	NaN	17.057	NaN	2.024000000000001	NaN	0.7569999999999979	NaN
704	3	15.713	18.054	NaN	15.687	NaN	2.3409999999999993	NaN	-0.0259999999999998	NaN
704	3	16.087	18.394	NaN	17.028	NaN	2.3069999999999986	NaN	0.940999999999999	NaN
704	3	16.611	20.739	NaN	18.145	NaN	4.128	NaN	1.533999999999999	NaN
704	3	16.153	17.592	NaN	16.322	NaN	1.439	NaN	0.16900000000000048	NaN
704	3	15.191	16.297	NaN	15.835	NaN	1.1059999999999999	NaN	0.6440000000000001	NaN
704	3	15.387	16.414	NaN	15.836	NaN	1.027000000000001	NaN	0.44899999999999984	NaN
704	3	15.687	16.762	NaN	16.223	NaN	1.075000000000001	NaN	0.5359999999999996	NaN
704	3	16.025	17.346	NaN	16.933	NaN	1.3210000000000015	NaN	0.9080000000000013	NaN
704	3	15.328	16.333	NaN	16.276	NaN	1.004999999999999	NaN	0.9480000000000004	NaN
704	3	13.28	11.572	NaN	12.282	NaN	-1.7080000000000002	NaN	-0.9979999999999993	NaN
704	3	8.055	6.949	NaN	7.05	NaN	-1.1059999999999999	NaN	-1.005	NaN
704	3	7.687	6.62	NaN	6.645	NaN	-1.0670000000000002	NaN	-1.0420000000000007	NaN
704	3	7.486	6.381	NaN	6.393	NaN	-1.1049999999999995	NaN	-1.093	NaN
704	3	10.258	9.128	NaN	8.761	NaN	-1.129999999999999	NaN	-1.4969999999999999	NaN
704	3	11.197	10.098	NaN	10.047	NaN	-1.0989999999999984	NaN	-1.1499999999999986	NaN
704	3	10.985	16.223	NaN	16.981	NaN	5.2379999999999995	NaN	5.996000000000002	NaN
704	3	12.1	13.858	NaN	13.569	NaN	1.758000000000001	NaN	1.4690000000000012	NaN
704	3	11.113	13.081	NaN	11.823	NaN	1.968	NaN	0.7100000000000009	NaN
704	3	12.318	13.37	NaN	12.254	NaN	1.0519999999999996	NaN	-0.06400000000000006	NaN
704	3	12.096	16.338	NaN	14.117	NaN	4.242000000000001	NaN	2.021000000000001	NaN
704	3	12.97	17.738	NaN	14.945	NaN	4.767999999999999	NaN	1.9749999999999996	NaN
704	3	13.383	17.015	NaN	15.679	NaN	3.6320000000000014	NaN	2.296000000000001	NaN
704	3	13.74	15.273	NaN	15.139	NaN	1.5329999999999995	NaN	1.3989999999999991	NaN
704	3	14.718	16.511	NaN	16.075	NaN	1.7929999999999993	NaN	1.3569999999999993	NaN
704	3	14.69	16.834	NaN	15.735	NaN	2.144	NaN	1.045	NaN
704	3	13.761	14.842	NaN	14.316	NaN	1.0810000000000013	NaN	0.5550000000000015	NaN
704	3	13.865	15.784	NaN	14.469	NaN	1.9190000000000005	NaN	0.6039999999999992	NaN
704	3	14.216	16.704	NaN	14.677	NaN	2.4880000000000013	NaN	0.4610000000000003	NaN
704	3	14.701	16.089	NaN	14.548	NaN	1.3879999999999981	NaN	-0.15300000000000047	NaN
704	3	14.288	12.765	NaN	12.624	NaN	-1.5229999999999997	NaN	-1.6639999999999997	NaN
704	3	13.543	15.119	NaN	14.048	NaN	1.5760000000000005	NaN	0.5050000000000008	NaN
704	3	14.281	17.387	NaN	15.817	NaN	3.106	NaN	1.5359999999999996	NaN
704	3	14.396	18.094	NaN	15.415	NaN	3.6980000000000004	NaN	1.0189999999999984	NaN
704	3	14.44	17.523	NaN	15.797	NaN	3.083	NaN	1.357000000000001	NaN
704	3	13.976	12.312	NaN	12.275	NaN	-1.6640000000000015	NaN	-1.7010000000000005	NaN
704	3	14.396	15.988	NaN	14.804	NaN	1.5919999999999987	NaN	0.4079999999999995	NaN
704	3	14.332	17.173	NaN	17.13	NaN	2.8409999999999975	NaN	2.7979999999999983	NaN
704	3	14.637	13.406	NaN	13.413	NaN	-1.2309999999999999	NaN	-1.2240000000000002	NaN
704	3	13.921	12.054	NaN	12.097	NaN	-1.866999999999999	NaN	-1.8239999999999998	NaN
704	3	13.969	15.803	NaN	15.539	NaN	1.8340000000000014	NaN	1.5700000000000003	NaN
704	3	14.61	17.08	NaN	15.85	NaN	2.469999999999999	NaN	1.2400000000000002	NaN
704	3	14.337	13.075	NaN	12.935	NaN	-1.2620000000000005	NaN	-1.4019999999999992	NaN
704	3	14.558	15.716	NaN	15.16	NaN	1.1579999999999995	NaN	0.6020000000000003	NaN
704	3	15.119	16.438	NaN	16.172	NaN	1.318999999999999	NaN	1.0530000000000008	NaN
704	3	15.197	16.842	NaN	16.885	NaN	1.6449999999999996	NaN	1.6880000000000024	NaN
704	3	15.673	16.732	NaN	16.93	NaN	1.0589999999999993	NaN	1.2569999999999997	NaN
704	3	15.655	17.444	NaN	17.14	NaN	1.7889999999999997	NaN	1.4850000000000012	NaN
704	3	14.965	13.19	NaN	13.266	NaN	-1.7750000000000004	NaN	-1.6989999999999998	NaN
704	3	14.391	15.523	NaN	15.642	NaN	1.1319999999999997	NaN	1.2509999999999994	NaN
704	3	14.461	16.871	NaN	17.295	NaN	2.4099999999999984	NaN	2.8340000000000014	NaN
704	3	14.856	16.566	NaN	17.331	NaN	1.709999999999999	NaN	2.4749999999999996	NaN
704	3	15.42	17.804	NaN	18.94	NaN	2.3839999999999986	NaN	3.5200000000000014	NaN
704	3	14.905	16.026	NaN	17.048	NaN	1.1210000000000004	NaN	2.142999999999999	NaN
704	3	14.697	16.28	NaN	16.254	NaN	1.583000000000002	NaN	1.5570000000000022	NaN
704	3	14.944	16.437	NaN	16.924	NaN	1.4930000000000003	NaN	1.9799999999999986	NaN
704	3	13.93	17.004	NaN	16.925	NaN	3.0740000000000016	NaN	2.995000000000001	NaN
704	3	14.402	17.587	NaN	16.703	NaN	3.1850000000000005	NaN	2.301	NaN
704	3	14.093	15.205	NaN	14.594	NaN	1.112	NaN	0.5009999999999994	NaN
704	3	14.523	16.454	NaN	15.761	NaN	1.931000000000001	NaN	1.2379999999999995	NaN
704	3	14.193	16.149	NaN	15.944	NaN	1.9560000000000013	NaN	1.7510000000000012	NaN
704	3	13.851	17.584	NaN	17.366	NaN	3.7329999999999988	NaN	3.514999999999999	NaN
704	3	13.562	12.403	NaN	12.423	NaN	-1.158999999999999	NaN	-1.1389999999999993	NaN
704	3	13.037	11.916	NaN	11.971	NaN	-1.1210000000000004	NaN	-1.0660000000000007	NaN
704	3	12.477	11.228	NaN	11.354	NaN	-1.2490000000000006	NaN	-1.123000000000001	NaN
704	3	12.038	10.984	NaN	11.127	NaN	-1.0540000000000003	NaN	-0.9109999999999996	NaN
704	3	11.917	10.8	NaN	11.003	NaN	-1.116999999999999	NaN	-0.9139999999999997	NaN
704	3	11.884	10.646	NaN	10.803	NaN	-1.2379999999999995	NaN	-1.0809999999999995	NaN
704	3	11.8	10.479	NaN	10.77	NaN	-1.3210000000000015	NaN	-1.0300000000000011	NaN
704	3	11.472	10.454	NaN	10.695	NaN	-1.017999999999999	NaN	-0.7769999999999992	NaN
704	3	11.489	10.186	NaN	10.431	NaN	-1.3030000000000008	NaN	-1.0580000000000016	NaN
704	3	11.198	10.089	NaN	10.342	NaN	-1.109	NaN	-0.8559999999999999	NaN
704	3	11.01	9.899	NaN	10.131	NaN	-1.1110000000000007	NaN	-0.8789999999999996	NaN
704	3	10.883	9.752	NaN	9.936	NaN	-1.1309999999999985	NaN	-0.9469999999999992	NaN
704	3	10.801	9.71	NaN	10.035	NaN	-1.0909999999999993	NaN	-0.766	NaN
704	3	10.705	9.352	NaN	9.762	NaN	-1.3529999999999998	NaN	-0.9429999999999996	NaN
704	3	10.521	9.352	NaN	9.59	NaN	-1.1690000000000005	NaN	-0.9310000000000009	NaN
704	3	10.535	9.405	NaN	9.59	NaN	-1.1300000000000008	NaN	-0.9450000000000003	NaN
704	3	10.416	9.327	NaN	9.411	NaN	-1.0890000000000004	NaN	-1.0050000000000008	NaN
