# Supplementary material for: Pollination in a new climate: Assessing the potential influence of flower temperature variation on insect pollinator behaviour
Source: PLoS One. 2018 Aug 1;13(8):e0200549. doi: 10.1371/journal.pone.0200549 (PMC6070230; doi:10.1371/journal.pone.0200549)
Supplement: S1 Table — Raw data of Flower temperature measurement is in .csv format. Details of each file provided in README file. (ZIP) [file pone.0200549.s001.zip › Supplimentary_TableS1_RAW data/Species_2.csv]

703	2	15.241	16.85	NaN	17.013	NaN	1.6090000000000018	NaN	1.772000000000002	NaN
703	2	15.154	16.839	NaN	18.055	NaN	1.6849999999999987	NaN	2.901	NaN
703	2	14.13	16.008	NaN	17.238	NaN	1.8779999999999983	NaN	3.1079999999999988	NaN
703	2	14.569	16.386	NaN	17.414	NaN	1.8169999999999984	NaN	2.8450000000000006	NaN
703	2	14.902	19.676	NaN	21.102	NaN	4.773999999999999	NaN	6.200000000000001	NaN
703	2	15.259	17.39	NaN	18.706	NaN	2.1310000000000002	NaN	3.446999999999999	NaN
703	2	15.262	17.169	NaN	18.516	NaN	1.907	NaN	3.253999999999998	NaN
703	2	15.34	17.317	NaN	19.475	NaN	1.9770000000000003	NaN	4.135000000000002	NaN
703	2	15.89	18.553	NaN	20.564	NaN	2.6630000000000003	NaN	4.6739999999999995	NaN
703	2	15.984	18.281	NaN	20.198	NaN	2.296999999999999	NaN	4.214	NaN
703	2	16.052	20.318	NaN	21.5	NaN	4.266000000000002	NaN	5.448	NaN
703	2	16.028	18.647	NaN	20.202	NaN	2.6189999999999998	NaN	4.174000000000003	NaN
703	2	16.3	20.573	NaN	22.87	NaN	4.273	NaN	6.57	NaN
703	2	16.191	17.723	NaN	18.487	NaN	1.532	NaN	2.2959999999999994	NaN
703	2	14.961	16.147	NaN	16.659	NaN	1.1859999999999982	NaN	1.6979999999999986	NaN
703	2	15.713	19.469	NaN	21.458	NaN	3.756000000000002	NaN	5.744999999999999	NaN
703	2	16.087	20.026	NaN	22.523	NaN	3.939	NaN	6.436	NaN
703	2	16.611	20.75	NaN	24.012	NaN	4.138999999999999	NaN	7.401	NaN
703	2	16.552	17.959	NaN	18.912	NaN	1.407	NaN	2.3599999999999994	NaN
703	2	16.153	18.75	NaN	19.65	NaN	2.5970000000000013	NaN	3.497	NaN
703	2	15.306	17.336	NaN	17.177	NaN	2.0299999999999994	NaN	1.8710000000000004	NaN
703	2	15.191	16.499	NaN	16.967	NaN	1.307999999999998	NaN	1.775999999999998	NaN
703	2	15.387	17.202	NaN	17.509	NaN	1.8150000000000013	NaN	2.122	NaN
703	2	15.687	17.178	NaN	17.711	NaN	1.4910000000000014	NaN	2.023999999999999	NaN
703	2	15.843	17.122	NaN	17.594	NaN	1.279	NaN	1.7510000000000012	NaN
703	2	16.025	18.556	NaN	18.511	NaN	2.5310000000000024	NaN	2.4860000000000007	NaN
703	2	15.328	18.113	NaN	17.969	NaN	2.785	NaN	2.641000000000002	NaN
703	2	15.461	18.502	NaN	17.668	NaN	3.0409999999999986	NaN	2.206999999999999	NaN
703	2	15.814	18.815	NaN	17.978	NaN	3.0010000000000012	NaN	2.1640000000000015	NaN
703	2	13.28	12.205	NaN	11.791	NaN	-1.0749999999999993	NaN	-1.488999999999999	NaN
703	2	12.828	11.574	NaN	11.113	NaN	-1.2539999999999996	NaN	-1.7149999999999999	NaN
703	2	12.416	11.415	NaN	11.526	NaN	-1.0010000000000012	NaN	-0.8900000000000006	NaN
703	2	12.4	11.323	NaN	11.419	NaN	-1.077	NaN	-0.9809999999999999	NaN
703	2	8.56	7.537	NaN	7.737	NaN	-1.0230000000000006	NaN	-0.8230000000000004	NaN
703	2	8.62	7.549	NaN	7.741	NaN	-1.0709999999999988	NaN	-0.8789999999999996	NaN
703	2	8.641	7.447	NaN	7.594	NaN	-1.194	NaN	-1.0469999999999997	NaN
703	2	8.621	7.512	NaN	7.716	NaN	-1.1090000000000009	NaN	-0.9050000000000002	NaN
703	2	8.643	7.4	NaN	7.594	NaN	-1.2430000000000003	NaN	-1.0490000000000004	NaN
703	2	8.581	7.44	NaN	7.659	NaN	-1.1409999999999991	NaN	-0.9219999999999997	NaN
703	2	8.615	7.551	NaN	7.758	NaN	-1.064	NaN	-0.8570000000000002	NaN
703	2	8.619	7.606	NaN	7.873	NaN	-1.013	NaN	-0.7459999999999996	NaN
703	2	8.719	7.633	NaN	7.765	NaN	-1.0859999999999994	NaN	-0.9539999999999997	NaN
703	2	8.748	7.652	NaN	7.775	NaN	-1.0959999999999992	NaN	-0.972999999999999	NaN
703	2	8.677	7.659	NaN	7.794	NaN	-1.0179999999999998	NaN	-0.883	NaN
703	2	8.535	7.113	NaN	7.278	NaN	-1.4219999999999997	NaN	-1.2570000000000006	NaN
703	2	8.055	6.68	NaN	6.864	NaN	-1.375	NaN	-1.1909999999999998	NaN
703	2	7.687	6.58	NaN	6.632	NaN	-1.1070000000000002	NaN	-1.0550000000000006	NaN
703	2	7.486	6.229	NaN	6.324	NaN	-1.2569999999999997	NaN	-1.162	NaN
703	2	7.316	6.188	NaN	6.286	NaN	-1.1280000000000001	NaN	-1.0300000000000002	NaN
703	2	9.523	8.207	NaN	8.391	NaN	-1.315999999999999	NaN	-1.1319999999999997	NaN
703	2	9.531	8.153	NaN	8.464	NaN	-1.3780000000000001	NaN	-1.0670000000000002	NaN
703	2	9.849	8.613	NaN	8.837	NaN	-1.2360000000000007	NaN	-1.0120000000000005	NaN
703	2	9.894	8.486	NaN	8.737	NaN	-1.4079999999999995	NaN	-1.157	NaN
703	2	9.99	8.699	NaN	8.895	NaN	-1.2910000000000004	NaN	-1.0950000000000006	NaN
703	2	10.136	8.977	NaN	9.272	NaN	-1.158999999999999	NaN	-0.863999999999999	NaN
703	2	10.209	8.788	NaN	9.105	NaN	-1.4209999999999994	NaN	-1.1039999999999992	NaN
703	2	10.14	8.9	NaN	9.206	NaN	-1.2400000000000002	NaN	-0.934000000000001	NaN
703	2	10.214	8.402	NaN	8.773	NaN	-1.8120000000000012	NaN	-1.4410000000000007	NaN
703	2	10.258	8.432	NaN	8.713	NaN	-1.8259999999999987	NaN	-1.545	NaN
703	2	10.081	8.169	NaN	8.452	NaN	-1.911999999999999	NaN	-1.6289999999999996	NaN
703	2	10.056	7.839	NaN	8.221	NaN	-2.2169999999999987	NaN	-1.834999999999999	NaN
703	2	10.041	7.915	NaN	8.286	NaN	-2.1260000000000003	NaN	-1.7550000000000008	NaN
703	2	10.522	8.856	NaN	9.278	NaN	-1.6660000000000004	NaN	-1.2439999999999998	NaN
703	2	10.489	8.57	NaN	9.033	NaN	-1.9190000000000005	NaN	-1.4560000000000013	NaN
703	2	10.43	8.836	NaN	9.684	NaN	-1.5939999999999994	NaN	-0.7460000000000004	NaN
703	2	10.407	8.653	NaN	9.123	NaN	-1.7539999999999996	NaN	-1.2840000000000007	NaN
703	2	10.4	8.438	NaN	8.847	NaN	-1.9619999999999997	NaN	-1.5530000000000008	NaN
703	2	10.429	8.636	NaN	9.138	NaN	-1.793000000000001	NaN	-1.2910000000000004	NaN
703	2	10.562	9.394	NaN	9.812	NaN	-1.1679999999999993	NaN	-0.75	NaN
703	2	10.728	8.818	NaN	9.239	NaN	-1.9100000000000001	NaN	-1.488999999999999	NaN
703	2	10.663	8.665	NaN	9.018	NaN	-1.998000000000001	NaN	-1.6449999999999996	NaN
703	2	10.462	8.31	NaN	8.56	NaN	-2.1519999999999992	NaN	-1.9019999999999992	NaN
703	2	10.239	7.904	NaN	8.311	NaN	-2.335000000000001	NaN	-1.9280000000000008	NaN
703	2	10.227	8.07	NaN	8.51	NaN	-2.157	NaN	-1.7170000000000005	NaN
703	2	10.382	8.88	NaN	9.451	NaN	-1.501999999999999	NaN	-0.9309999999999992	NaN
703	2	11.115	9.973	NaN	10.702	NaN	-1.1419999999999995	NaN	-0.41300000000000026	NaN
703	2	11.513	10.317	NaN	10.708	NaN	-1.1959999999999997	NaN	-0.8049999999999997	NaN
703	2	12.025	10.138	NaN	10.641	NaN	-1.8870000000000005	NaN	-1.3840000000000003	NaN
703	2	12.021	9.877	NaN	10.377	NaN	-2.144	NaN	-1.6440000000000001	NaN
703	2	11.958	8.773	NaN	9.413	NaN	-3.1850000000000005	NaN	-2.545	NaN
703	2	11.614	8.692	NaN	9.28	NaN	-2.9220000000000006	NaN	-2.3340000000000014	NaN
703	2	11.197	8.021	NaN	8.564	NaN	-3.1759999999999984	NaN	-2.632999999999999	NaN
703	2	10.907	7.977	NaN	8.483	NaN	-2.9299999999999997	NaN	-2.4239999999999995	NaN
703	2	10.47	7.627	NaN	8.096	NaN	-2.843000000000001	NaN	-2.3740000000000006	NaN
703	2	10.183	7.894	NaN	8.203	NaN	-2.2889999999999997	NaN	-1.9800000000000004	NaN
703	2	10.042	7.626	NaN	8.095	NaN	-2.4159999999999995	NaN	-1.9469999999999992	NaN
703	2	10.02	8.14	NaN	8.441	NaN	-1.879999999999999	NaN	-1.5789999999999988	NaN
703	2	10.588	8.659	NaN	9.154	NaN	-1.9289999999999985	NaN	-1.4339999999999993	NaN
703	2	10.586	8.661	NaN	9.098	NaN	-1.9250000000000007	NaN	-1.4879999999999995	NaN
703	2	10.465	8.433	NaN	8.809	NaN	-2.032	NaN	-1.6560000000000006	NaN
703	2	10.405	8.497	NaN	8.816	NaN	-1.9079999999999995	NaN	-1.5889999999999986	NaN
703	2	10.541	8.534	NaN	8.896	NaN	-2.0069999999999997	NaN	-1.6449999999999996	NaN
703	2	10.501	9.469	NaN	10.178	NaN	-1.032	NaN	-0.3229999999999986	NaN
703	2	10.782	8.939	NaN	9.572	NaN	-1.843	NaN	-1.2100000000000009	NaN
703	2	12.1	10.622	NaN	12.07	NaN	-1.4779999999999998	NaN	-0.02999999999999936	NaN
703	2	12.623	9.618	NaN	11.06	NaN	-3.004999999999999	NaN	-1.5629999999999988	NaN
703	2	12.378	8.671	NaN	9.836	NaN	-3.7070000000000007	NaN	-2.542	NaN
703	2	11.937	8.399	NaN	9.479	NaN	-3.5380000000000003	NaN	-2.458	NaN
703	2	11.709	8.168	NaN	9.248	NaN	-3.5410000000000004	NaN	-2.4610000000000003	NaN
703	2	11.472	8.01	NaN	8.953	NaN	-3.4619999999999997	NaN	-2.519	NaN
703	2	11.394	7.723	NaN	8.63	NaN	-3.6710000000000003	NaN	-2.7639999999999993	NaN
703	2	11.113	9.131	NaN	10.431	NaN	-1.9819999999999993	NaN	-0.6820000000000004	NaN
703	2	12.318	10.494	NaN	13.675	NaN	-1.8239999999999998	NaN	1.357000000000001	NaN
703	2	12.142	9.271	NaN	10.093	NaN	-2.8709999999999987	NaN	-2.0489999999999995	NaN
703	2	11.976	9.343	NaN	10.088	NaN	-2.633000000000001	NaN	-1.8880000000000017	NaN
703	2	11.878	9.152	NaN	10.118	NaN	-2.726000000000001	NaN	-1.7599999999999998	NaN
703	2	13.761	15.018	NaN	14.687	NaN	1.2570000000000014	NaN	0.9260000000000002	NaN
703	2	13.865	15.833	NaN	17.318	NaN	1.968	NaN	3.453000000000001	NaN
703	2	14.216	16.606	NaN	18.645	NaN	2.3900000000000023	NaN	4.429	NaN
703	2	14.701	16.763	NaN	19.715	NaN	2.062000000000001	NaN	5.013999999999999	NaN
703	2	14.597	17.9	NaN	21.259	NaN	3.302999999999999	NaN	6.662000000000001	NaN
703	2	14.288	13.252	NaN	13.482	NaN	-1.0359999999999996	NaN	-0.8060000000000009	NaN
703	2	13.487	12.212	NaN	12.849	NaN	-1.2750000000000004	NaN	-0.6379999999999999	NaN
703	2	13.543	15.453	NaN	18.991	NaN	1.9100000000000001	NaN	5.448	NaN
703	2	14.281	16.449	NaN	19.858	NaN	2.168000000000001	NaN	5.577	NaN
703	2	14.396	16.221	NaN	18.625	NaN	1.8249999999999993	NaN	4.228999999999999	NaN
703	2	14.44	17.553	NaN	20.831	NaN	3.1130000000000013	NaN	6.391	NaN
703	2	13.976	12.19	NaN	12.258	NaN	-1.7860000000000014	NaN	-1.7180000000000017	NaN
703	2	13.922	14.924	NaN	16.872	NaN	1.001999999999999	NaN	2.9499999999999993	NaN
703	2	14.396	16.661	NaN	17.653	NaN	2.2650000000000006	NaN	3.256999999999998	NaN
703	2	14.64	17.419	NaN	17.607	NaN	2.779	NaN	2.9669999999999987	NaN
703	2	14.25	15.463	NaN	15.758	NaN	1.2129999999999992	NaN	1.5079999999999991	NaN
703	2	14.332	16.286	NaN	17.225	NaN	1.9540000000000006	NaN	2.8930000000000007	NaN
703	2	15.02	16.092	NaN	16.287	NaN	1.0719999999999992	NaN	1.2669999999999995	NaN
703	2	14.637	13.531	NaN	13.593	NaN	-1.1059999999999999	NaN	-1.0440000000000005	NaN
703	2	13.921	11.646	NaN	11.64	NaN	-2.2749999999999986	NaN	-2.280999999999999	NaN
703	2	13.969	15.836	NaN	16.209	NaN	1.8670000000000009	NaN	2.24	NaN
703	2	14.61	17.702	NaN	18.004	NaN	3.0920000000000023	NaN	3.394000000000002	NaN
703	2	14.337	13.066	NaN	13.225	NaN	-1.270999999999999	NaN	-1.112	NaN
703	2	15.119	16.619	NaN	16.101	NaN	1.5	NaN	0.9819999999999993	NaN
703	2	15.177	16.723	NaN	16.245	NaN	1.5459999999999994	NaN	1.0680000000000014	NaN
703	2	15.197	17.993	NaN	17.577	NaN	2.7959999999999994	NaN	2.3800000000000026	NaN
703	2	15.08	17.655	NaN	17.216	NaN	2.575000000000001	NaN	2.136000000000001	NaN
703	2	15.552	19.01	NaN	18.569	NaN	3.458000000000002	NaN	3.0169999999999995	NaN
703	2	15.809	18.489	NaN	18.18	NaN	2.6800000000000015	NaN	2.3710000000000004	NaN
703	2	15.673	19.826	NaN	18.75	NaN	4.1530000000000005	NaN	3.077	NaN
703	2	15.655	17.6	NaN	17.866	NaN	1.945000000000002	NaN	2.2110000000000003	NaN
703	2	15.419	17.948	NaN	18.791	NaN	2.529	NaN	3.372	NaN
703	2	15.707	16.973	NaN	17.202	NaN	1.2659999999999982	NaN	1.495000000000001	NaN
703	2	14.965	13.23	NaN	13.386	NaN	-1.7349999999999994	NaN	-1.5790000000000006	NaN
703	2	14.391	15.982	NaN	15.847	NaN	1.5909999999999993	NaN	1.4559999999999995	NaN
703	2	14.461	17.965	NaN	17.877	NaN	3.5039999999999996	NaN	3.4159999999999986	NaN
703	2	14.856	17.849	NaN	19.174	NaN	2.9930000000000003	NaN	4.318	NaN
703	2	15.42	18.817	NaN	21.051	NaN	3.3970000000000002	NaN	5.6309999999999985	NaN
703	2	15.268	17.34	NaN	17.491	NaN	2.071999999999999	NaN	2.222999999999999	NaN
703	2	15.591	18.456	NaN	18.281	NaN	2.865	NaN	2.6899999999999995	NaN
703	2	15.433	16.787	NaN	16.807	NaN	1.3539999999999992	NaN	1.3739999999999988	NaN
703	2	14.738	15.915	NaN	15.72	NaN	1.1769999999999996	NaN	0.9820000000000011	NaN
703	2	14.905	19.331	NaN	18.257	NaN	4.426	NaN	3.352000000000002	NaN
703	2	14.944	16.361	NaN	16.03	NaN	1.4169999999999998	NaN	1.0860000000000003	NaN
703	2	14.354	12.621	NaN	12.74	NaN	-1.7329999999999988	NaN	-1.613999999999999	NaN
703	2	14.523	13.288	NaN	13.176	NaN	-1.2349999999999994	NaN	-1.3469999999999995	NaN
703	2	13.851	15.374	NaN	14.559	NaN	1.5229999999999997	NaN	0.7079999999999984	NaN
703	2	13.562	12.198	NaN	12.1	NaN	-1.363999999999999	NaN	-1.4619999999999997	NaN
703	2	13.245	11.929	NaN	11.796	NaN	-1.315999999999999	NaN	-1.4489999999999998	NaN
703	2	13.037	11.753	NaN	11.698	NaN	-1.2840000000000007	NaN	-1.3390000000000004	NaN
703	2	12.694	11.269	NaN	11.257	NaN	-1.4250000000000007	NaN	-1.4370000000000012	NaN
703	2	12.55	11.273	NaN	11.219	NaN	-1.277000000000001	NaN	-1.3310000000000013	NaN
703	2	12.477	10.823	NaN	10.747	NaN	-1.654	NaN	-1.7300000000000004	NaN
703	2	12.392	11.088	NaN	11.069	NaN	-1.3040000000000003	NaN	-1.3229999999999986	NaN
703	2	12.1	10.551	NaN	10.406	NaN	-1.5489999999999995	NaN	-1.693999999999999	NaN
703	2	12.038	10.142	NaN	10.097	NaN	-1.8960000000000008	NaN	-1.9410000000000007	NaN
703	2	11.917	9.723	NaN	9.85	NaN	-2.193999999999999	NaN	-2.067	NaN
703	2	11.884	9.821	NaN	9.854	NaN	-2.0630000000000006	NaN	-2.030000000000001	NaN
703	2	11.8	10.1	NaN	9.993	NaN	-1.700000000000001	NaN	-1.8070000000000004	NaN
703	2	11.633	9.674	NaN	9.82	NaN	-1.9589999999999996	NaN	-1.8129999999999988	NaN
703	2	11.472	9.202	NaN	9.213	NaN	-2.2699999999999996	NaN	-2.2590000000000003	NaN
703	2	11.552	9.398	NaN	9.295	NaN	-2.154	NaN	-2.2569999999999997	NaN
703	2	11.489	9.245	NaN	9.401	NaN	-2.2440000000000015	NaN	-2.088000000000001	NaN
703	2	11.312	9.245	NaN	9.327	NaN	-2.067	NaN	-1.9849999999999994	NaN
703	2	11.327	9.651	NaN	9.744	NaN	-1.6760000000000002	NaN	-1.5830000000000002	NaN
703	2	11.287	9.775	NaN	9.707	NaN	-1.5120000000000005	NaN	-1.58	NaN
703	2	11.198	9.202	NaN	9.257	NaN	-1.9960000000000004	NaN	-1.9410000000000007	NaN
703	2	11.231	9.79	NaN	9.689	NaN	-1.4410000000000007	NaN	-1.5419999999999998	NaN
703	2	10.981	9.713	NaN	9.605	NaN	-1.2680000000000007	NaN	-1.3759999999999994	NaN
703	2	11.091	9.352	NaN	9.479	NaN	-1.738999999999999	NaN	-1.612	NaN
703	2	11.01	8.777	NaN	8.96	NaN	-2.2330000000000005	NaN	-2.049999999999999	NaN
703	2	10.911	9.484	NaN	9.585	NaN	-1.4269999999999996	NaN	-1.3259999999999987	NaN
703	2	10.883	8.57	NaN	8.49	NaN	-2.312999999999999	NaN	-2.392999999999999	NaN
703	2	10.822	8.668	NaN	8.883	NaN	-2.154	NaN	-1.939	NaN
703	2	10.823	9.074	NaN	9.122	NaN	-1.7490000000000006	NaN	-1.7010000000000005	NaN
703	2	10.801	8.735	NaN	8.813	NaN	-2.0660000000000007	NaN	-1.9879999999999995	NaN
703	2	10.705	8.193	NaN	8.333	NaN	-2.5120000000000005	NaN	-2.372	NaN
703	2	10.517	9.096	NaN	8.942	NaN	-1.4209999999999994	NaN	-1.5749999999999993	NaN
703	2	10.506	8.744	NaN	8.869	NaN	-1.7620000000000005	NaN	-1.6370000000000005	NaN
703	2	10.521	8.138	NaN	8.484	NaN	-2.383000000000001	NaN	-2.037000000000001	NaN
703	2	10.44	9.03	NaN	9.062	NaN	-1.4100000000000001	NaN	-1.3780000000000001	NaN
703	2	10.535	7.862	NaN	8.223	NaN	-2.673	NaN	-2.3119999999999994	NaN
703	2	10.439	8.897	NaN	8.797	NaN	-1.5419999999999998	NaN	-1.6419999999999995	NaN
703	2	10.353	8.182	NaN	8.383	NaN	-2.1709999999999994	NaN	-1.9700000000000006	NaN
703	2	10.296	9.186	NaN	9.115	NaN	-1.1099999999999994	NaN	-1.1809999999999992	NaN
703	2	10.416	8.108	NaN	8.314	NaN	-2.308	NaN	-2.1020000000000003	NaN
758	2	17.424	16.397	NaN	16.4285	17.798	-1.027000000000001	NaN	-0.9954999999999998	0.3739999999999988
758	2	19.226	18.012999999999998	NaN	18.694499999999998	20.082	-1.213000000000001	NaN	-0.5315000000000012	0.8560000000000016
758	2	19.803	18.704	NaN	19.256500000000003	21.255	-1.0990000000000002	NaN	-0.5464999999999982	1.4519999999999982
758	2	19.851	18.673000000000002	NaN	19.2675	21.061	-1.1779999999999973	NaN	-0.5835000000000008	1.2100000000000009
758	2	20.561	18.9435	NaN	19.3525	22.086	-1.6174999999999997	NaN	-1.2085000000000008	1.5249999999999986
758	2	20.69	22.6055	NaN	22.674500000000002	22.709	1.915499999999998	NaN	1.9845000000000006	2.0189999999999984
758	2	21.713	20.698	NaN	21.936	24.425	-1.0150000000000006	NaN	0.22299999999999898	2.7119999999999997
758	2	23.489	24.539	NaN	25.865000000000002	26.718	1.0500000000000007	NaN	2.3760000000000012	3.228999999999999
758	2	23.852	22.5215	NaN	25.0855	27.405	-1.3305000000000007	NaN	1.2334999999999994	3.553000000000001
758	2	23.531	25.907	NaN	27.320500000000003	28.327	2.3760000000000012	NaN	3.789500000000004	4.796000000000003
758	2	24.641	26.8005	NaN	29.1405	29.32	2.1595000000000013	NaN	4.499500000000001	4.679000000000002
758	2	25.348	26.857	NaN	28.519	28.913	1.5090000000000003	NaN	3.1709999999999994	3.5650000000000013
758	2	25.426	22.520000000000003	NaN	25.04	29.211	-2.9059999999999953	NaN	-0.38599999999999923	3.785
758	2	25.086	21.8555	NaN	24.988	29.082	-3.2304999999999993	NaN	-0.09799999999999898	3.996000000000002
758	2	24.004	22.423000000000002	NaN	24.65	29.123	-1.5809999999999995	NaN	0.6459999999999972	5.119
758	2	25.575	27.394	NaN	28.883	30.434	1.818999999999999	NaN	3.308	4.859000000000002
758	2	25.846	24.116	NaN	26.15	30.903	-1.7300000000000004	NaN	0.3039999999999985	5.056999999999999
758	2	25.449	26.9515	NaN	27.9675	30.409	1.5024999999999977	NaN	2.5184999999999995	4.959999999999997
758	2	25.601	24.566000000000003	NaN	27.011499999999998	30.726	-1.0349999999999966	NaN	1.410499999999999	5.125
758	2	26.39	27.679000000000002	NaN	29.061999999999998	32.177	1.2890000000000015	NaN	2.671999999999997	5.786999999999999
758	2	26.917	27.9815	NaN	28.082	31.204	1.064499999999999	NaN	1.1649999999999991	4.286999999999999
758	2	27.407	25.9895	NaN	28.0465	31.034	-1.4175000000000004	NaN	0.6395000000000017	3.626999999999999
758	2	27.042	25.3565	NaN	26.8555	30.693	-1.685500000000001	NaN	-0.18650000000000233	3.651
758	2	27.64	25.1255	NaN	27.240000000000002	31.529	-2.5145000000000017	NaN	-0.3999999999999986	3.8889999999999993
758	2	27.224	24.768	NaN	26.2245	30.597	-2.4559999999999995	NaN	-0.9995000000000012	3.373000000000001
758	2	26.892	25.17	NaN	25.9485	31.354	-1.7219999999999978	NaN	-0.9435000000000002	4.462
758	2	26.51	23.360999999999997	NaN	24.765500000000003	30.968	-3.1490000000000045	NaN	-1.7444999999999986	4.457999999999998
758	2	26.632	22.795	NaN	24.7315	30.247	-3.8369999999999997	NaN	-1.900500000000001	3.6149999999999984
758	2	26.337	24.6455	NaN	26.4625	29.667	-1.6915000000000013	NaN	0.12549999999999883	3.330000000000002
758	2	26.408	24.369999999999997	NaN	26.249499999999998	30.958	-2.038000000000004	NaN	-0.15850000000000364	4.549999999999997
758	2	25.36	23.88	NaN	24.8015	29.07	-1.4800000000000004	NaN	-0.5584999999999987	3.710000000000001
758	2	25.445	26.469	NaN	26.973	29.753	1.024000000000001	NaN	1.5279999999999987	4.308
758	2	24.038	25.063000000000002	NaN	24.4605	27.224	1.0250000000000021	NaN	0.42249999999999943	3.186
758	2	20.663	19.2135	NaN	19.5305	24.928	-1.4495000000000005	NaN	-1.1325000000000003	4.265000000000001
758	2	19.646	18.621000000000002	NaN	19.1545	20.61	-1.0249999999999986	NaN	-0.49150000000000205	0.9639999999999986
758	2	20.23	24.1545	NaN	24.82	22.941	3.9244999999999983	NaN	4.59	2.7109999999999985
758	2	20.76	19.570999999999998	NaN	21.0975	23.215	-1.1890000000000036	NaN	0.3374999999999986	2.4549999999999983
758	2	20.876	21.8905	NaN	22.7345	23.29	1.0144999999999982	NaN	1.8584999999999994	2.413999999999998
758	2	22.013	23.686999999999998	NaN	25.1545	24.612	1.673999999999996	NaN	3.141499999999997	2.5989999999999966
758	2	22.194	24.051000000000002	NaN	26.134500000000003	24.602	1.8570000000000029	NaN	3.9405000000000037	2.4080000000000013
758	2	21.922	20.887	NaN	23.009	25.057	-1.0350000000000001	NaN	1.0869999999999997	3.134999999999998
758	2	22.232	23.252000000000002	NaN	25.258000000000003	26.169	1.0200000000000031	NaN	3.0260000000000034	3.937000000000001
758	2	22.878	25.3825	NaN	27.326999999999998	26.77	2.5045	NaN	4.448999999999998	3.8919999999999995
758	2	24.926	26.029	NaN	28.131	28.303	1.1030000000000015	NaN	3.205000000000002	3.3770000000000024
758	2	23.411	24.48	NaN	25.1025	27.107	1.068999999999999	NaN	1.6914999999999978	3.695999999999998
758	2	24.647	27.093	NaN	27.988500000000002	28.272	2.4460000000000015	NaN	3.3415000000000035	3.625
758	2	25.698	24.0575	NaN	27.2785	28.389	-1.6404999999999994	NaN	1.5805000000000007	2.690999999999999
758	2	25.005	22.7965	NaN	25.485500000000002	27.809	-2.2084999999999972	NaN	0.4805000000000028	2.804000000000002
758	2	26.517	27.5315	NaN	28.3965	29.931	1.0145000000000017	NaN	1.8795000000000002	3.4140000000000015
758	2	26.573	24.9315	NaN	27.4215	29.813	-1.6415000000000006	NaN	0.8485000000000014	3.2399999999999984
758	2	26.245	28.0	NaN	28.7245	30.251	1.754999999999999	NaN	2.479499999999998	4.006
758	2	25.962	27.019	NaN	27.502000000000002	29.745	1.0569999999999986	NaN	1.5400000000000027	3.7830000000000013
758	2	25.768	23.377	NaN	24.0765	29.56	-2.391000000000002	NaN	-1.6915000000000013	3.791999999999998
758	2	24.849	22.7865	NaN	24.02	29.771	-2.0625	NaN	-0.8290000000000006	4.922000000000001
758	2	24.983	27.374499999999998	NaN	28.064	30.045	2.391499999999997	NaN	3.0809999999999995	5.062000000000001
758	2	25.764	27.6425	NaN	27.845	29.675	1.878499999999999	NaN	2.0809999999999995	3.9110000000000014
758	2	25.649	24.2755	NaN	25.1235	28.911	-1.3735	NaN	-0.525500000000001	3.2620000000000005
758	2	25.68	28.069	NaN	28.1985	29.598	2.3889999999999993	NaN	2.5184999999999995	3.9179999999999993
758	2	25.837	26.8735	NaN	27.0335	29.71	1.0365000000000002	NaN	1.1965000000000003	3.873000000000001
758	2	26.623	27.828	NaN	28.134999999999998	30.426	1.2049999999999983	NaN	1.511999999999997	3.8029999999999973
758	2	26.346	25.329	NaN	26.439	31.082	-1.0169999999999995	NaN	0.09299999999999997	4.736000000000001
758	2	26.128	25.0505	NaN	27.518	30.735	-1.0775000000000006	NaN	1.3900000000000006	4.606999999999999
758	2	26.135	27.536	NaN	27.955	30.557	1.4009999999999998	NaN	1.8199999999999967	4.421999999999997
758	2	26.652	25.584000000000003	NaN	27.252000000000002	30.485	-1.0679999999999978	NaN	0.6000000000000014	3.8329999999999984
758	2	26.448	27.9835	NaN	27.9715	31.111	1.535499999999999	NaN	1.5234999999999985	4.663
758	2	26.311	25.1195	NaN	26.9745	31.111	-1.1915000000000013	NaN	0.6634999999999991	4.800000000000001
758	2	25.507	24.389499999999998	NaN	25.558500000000002	30.939	-1.1175000000000033	NaN	0.05150000000000077	5.431999999999999
758	2	26.203	27.244	NaN	27.715	30.856	1.0410000000000004	NaN	1.5120000000000005	4.653000000000002
758	2	26.97	25.6545	NaN	27.447000000000003	30.94	-1.3155000000000001	NaN	0.47700000000000387	3.9700000000000024
758	2	26.754	24.7465	NaN	26.0075	31.161	-2.0075000000000003	NaN	-0.746500000000001	4.407
758	2	26.895	24.113500000000002	NaN	25.8555	31.256	-2.7814999999999976	NaN	-1.0395000000000003	4.361000000000001
758	2	25.052	23.752000000000002	NaN	24.7175	30.015	-1.2999999999999972	NaN	-0.33449999999999847	4.963000000000001
758	2	26.41	25.351	NaN	26.549	30.397	-1.059000000000001	NaN	0.13899999999999935	3.9869999999999983
758	2	26.602	24.8575	NaN	25.740000000000002	30.265	-1.7444999999999986	NaN	-0.8619999999999983	3.6630000000000003
758	2	26.166	24.637500000000003	NaN	25.6325	30.123	-1.5284999999999975	NaN	-0.5335000000000001	3.9570000000000007
758	2	24.308	22.982	NaN	23.0645	29.677	-1.3260000000000005	NaN	-1.243500000000001	5.369
758	2	25.469	22.343	NaN	23.734	29.524	-3.1260000000000012	NaN	-1.7349999999999994	4.055
758	2	25.154	23.366500000000002	NaN	25.264000000000003	28.48	-1.7874999999999979	NaN	0.11000000000000298	3.3260000000000005
758	2	25.031	23.086	NaN	25.099	28.988	-1.9450000000000003	NaN	0.06800000000000139	3.9570000000000007
758	2	24.652	22.765500000000003	NaN	24.0875	27.827	-1.886499999999998	NaN	-0.5645000000000024	3.1750000000000007
758	2	24.446	21.017	NaN	23.463	27.465	-3.429000000000002	NaN	-0.9830000000000005	3.0189999999999984
758	2	24.429	23.215	NaN	24.476	27.698	-1.2139999999999986	NaN	0.0470000000000006	3.269000000000002
758	2	23.98	22.313	NaN	23.491500000000002	26.577	-1.6670000000000016	NaN	-0.4884999999999984	2.5970000000000013
758	2	22.783	21.5425	NaN	21.416	25.659	-1.2405000000000008	NaN	-1.3670000000000009	2.8759999999999977
758	2	22.77	21.533	NaN	22.191499999999998	25.958	-1.2369999999999983	NaN	-0.5785000000000018	3.187999999999999
758	2	22.571	21.5445	NaN	22.417	27.186	-1.0265000000000022	NaN	-0.15399999999999991	4.614999999999998
758	2	22.684	21.573999999999998	NaN	22.5695	26.428	-1.110000000000003	NaN	-0.1144999999999996	3.7439999999999998
758	2	22.505	21.2805	NaN	21.712	25.371	-1.224499999999999	NaN	-0.7929999999999993	2.8659999999999997
758	2	22.37	21.2155	NaN	21.743499999999997	26.202	-1.1545000000000023	NaN	-0.6265000000000036	3.8320000000000007
758	2	15.979	14.482	NaN	14.836	15.795	-1.4969999999999999	NaN	-1.142999999999999	-0.18399999999999928
758	2	16.156	14.6385	NaN	15.147	16.016	-1.5174999999999983	NaN	-1.0089999999999986	-0.14000000000000057
758	2	16.229	14.678	NaN	15.078	16.193	-1.5509999999999984	NaN	-1.1509999999999998	-0.03599999999999781
758	2	16.446	15.3005	NaN	15.694500000000001	16.393	-1.145500000000002	NaN	-0.7515000000000001	-0.053000000000000824
758	2	16.716	15.0985	NaN	15.618500000000001	16.664	-1.6175000000000015	NaN	-1.0975000000000001	-0.0519999999999996
758	2	16.804	15.4715	NaN	16.061999999999998	16.82	-1.3324999999999978	NaN	-0.7420000000000009	0.01600000000000179
758	2	17.282	18.9575	NaN	16.732	17.213	1.6754999999999995	NaN	-0.5500000000000007	-0.06899999999999906
758	2	17.194	18.621499999999997	NaN	16.8165	17.222	1.4274999999999984	NaN	-0.3774999999999977	0.028000000000002245
758	2	18.574	20.3995	NaN	22.07	18.727	1.8254999999999981	NaN	3.4959999999999987	0.1529999999999987
758	2	18.889	22.5445	NaN	22.5555	18.978	3.6555	NaN	3.666499999999999	0.08900000000000219
758	2	19.086	20.8875	NaN	21.67	19.07	1.8015000000000008	NaN	2.584000000000003	-0.015999999999998238
758	2	19.159	20.1655	NaN	20.424	19.246	1.0065000000000026	NaN	1.2650000000000006	0.08699999999999974
758	2	19.158	22.5785	NaN	19.914	19.505	3.420499999999997	NaN	0.7560000000000002	0.34699999999999775
758	2	19.314	24.8305	NaN	23.250500000000002	19.671	5.516500000000001	NaN	3.9365000000000023	0.3569999999999993
758	2	19.765	23.754	NaN	22.944499999999998	20.058	3.9890000000000008	NaN	3.1794999999999973	0.29299999999999926
758	2	19.922	23.9095	NaN	23.008	20.29	3.9875000000000007	NaN	3.0859999999999985	0.36799999999999855
758	2	20.368	24.814	NaN	23.619500000000002	20.709	4.4460000000000015	NaN	3.2515000000000036	0.3410000000000011
758	2	20.591	23.668	NaN	22.2745	20.913	3.076999999999998	NaN	1.6834999999999987	0.3219999999999992
758	2	20.821	23.780500000000004	NaN	23.2865	21.215	2.959500000000002	NaN	2.4654999999999987	0.39399999999999835
758	2	20.915	23.737000000000002	NaN	22.8125	21.351	2.8220000000000027	NaN	1.8975000000000009	0.43599999999999994
758	2	21.334	27.0885	NaN	25.4235	21.808	5.7545	NaN	4.089500000000001	0.4740000000000002
758	2	21.863	25.839	NaN	24.6155	22.275	3.975999999999999	NaN	2.7525000000000013	0.41199999999999903
758	2	22.118	26.119500000000002	NaN	25.317	22.712	4.001500000000004	NaN	3.1990000000000016	0.5940000000000012
758	2	22.576	26.239	NaN	25.0625	23.157	3.6630000000000003	NaN	2.4864999999999995	0.5809999999999995
758	2	22.788	26.9675	NaN	26.3555	23.526	4.179500000000001	NaN	3.567499999999999	0.7379999999999995
758	2	23.372	28.743000000000002	NaN	27.1505	24.094	5.371000000000002	NaN	3.778500000000001	0.7220000000000013
758	2	23.761	29.491500000000002	NaN	28.7175	24.763	5.730500000000003	NaN	4.956500000000002	1.0020000000000024
758	2	24.298	28.7125	NaN	28.692999999999998	25.729	4.4145	NaN	4.395	1.431000000000001
758	2	24.536	28.7015	NaN	29.558	26.53	4.165499999999998	NaN	5.0219999999999985	1.9939999999999998
758	2	25.093	27.779	NaN	28.5915	27.371	2.686	NaN	3.4985	2.2779999999999987
758	2	25.433	27.3455	NaN	29.122500000000002	28.091	1.9125000000000014	NaN	3.6895000000000024	2.6580000000000013
758	2	26.471	30.2195	NaN	30.4185	29.251	3.7485	NaN	3.9475000000000016	2.780000000000001
758	2	26.883	29.048499999999997	NaN	30.3905	29.818	2.165499999999998	NaN	3.5075000000000003	2.9350000000000023
758	2	27.679	30.487499999999997	NaN	30.505	30.347	2.8084999999999987	NaN	2.8260000000000005	2.668000000000003
758	2	28.226	31.167	NaN	31.9675	31.206	2.9410000000000025	NaN	3.741500000000002	2.9800000000000004
758	2	28.73	32.120000000000005	NaN	32.416	31.503	3.390000000000004	NaN	3.6859999999999964	2.7729999999999997
758	2	28.613	30.3995	NaN	31.098	32.08	1.7865000000000002	NaN	2.4849999999999994	3.4669999999999987
758	2	28.536	30.646	NaN	31.817	32.174	2.1099999999999994	NaN	3.280999999999999	3.637999999999998
758	2	29.282	30.9255	NaN	30.8765	31.846	1.6434999999999995	NaN	1.5945	2.564
758	2	29.87	31.933	NaN	31.7455	32.468	2.062999999999999	NaN	1.8754999999999988	2.5980000000000025
758	2	30.535	33.045	NaN	33.422	34.336	2.5100000000000016	NaN	2.886999999999997	3.8009999999999984
758	2	30.477	32.093	NaN	31.755499999999998	33.3	1.6160000000000032	NaN	1.2784999999999975	2.822999999999997
758	2	31.295	32.751	NaN	32.408500000000004	33.908	1.455999999999996	NaN	1.113500000000002	2.6129999999999995
758	2	32.274	34.1025	NaN	33.707499999999996	34.87	1.8284999999999982	NaN	1.4334999999999951	2.5959999999999965
758	2	32.051	30.683	NaN	32.6455	35.397	-1.368000000000002	NaN	0.5944999999999965	3.3459999999999965
758	2	32.542	34.125	NaN	33.2545	35.316	1.5829999999999984	NaN	0.7124999999999986	2.774000000000001
758	2	33.308	34.417500000000004	NaN	34.7295	36.948	1.1095000000000041	NaN	1.4215000000000018	3.6400000000000006
758	2	34.254	36.295	NaN	35.554500000000004	37.536	2.041000000000004	NaN	1.3005000000000067	3.2820000000000036
758	2	34.43	35.6055	NaN	35.2825	38.095	1.1754999999999995	NaN	0.8524999999999991	3.664999999999999
758	2	35.729	37.427	NaN	37.192	39.186	1.6980000000000004	NaN	1.463000000000001	3.4570000000000007
758	2	35.708	37.519000000000005	NaN	36.161	39.034	1.811000000000007	NaN	0.45300000000000296	3.3260000000000005
758	2	36.62	37.639	NaN	36.051	39.746	1.0190000000000055	NaN	-0.5689999999999955	3.1260000000000048
758	2	36.966	35.8615	NaN	34.799	40.045	-1.1045000000000016	NaN	-2.1670000000000016	3.0790000000000006
763	2	32.685	31.445	NaN	32.699	32.296	-1.240000000000002	NaN	0.013999999999995794	-0.3890000000000029
763	2	35.508	36.8815	NaN	35.04	35.403	1.3735	NaN	-0.4680000000000035	-0.10500000000000398
763	2	35.875	37.964	NaN	35.263	35.786	2.0889999999999986	NaN	-0.6120000000000019	-0.08899999999999864
763	2	35.988	37.8475	NaN	35.437	35.95	1.859499999999997	NaN	-0.5510000000000019	-0.0379999999999967
763	2	36.044	37.8185	NaN	35.664	36.162	1.7745000000000033	NaN	-0.37999999999999545	0.1180000000000021
763	2	36.395	38.3635	NaN	35.904	36.483	1.9684999999999988	NaN	-0.49099999999999966	0.08799999999999386
763	2	36.68	38.046	NaN	36.066	36.841	1.3659999999999997	NaN	-0.6139999999999972	0.16100000000000136
763	2	36.916	38.6205	NaN	36.296	37.148	1.704500000000003	NaN	-0.6199999999999974	0.23200000000000642
763	2	37.016	39.064499999999995	NaN	36.589	37.372	2.048499999999997	NaN	-0.4269999999999996	0.35600000000000165
763	2	37.161	39.132000000000005	NaN	36.758	37.494	1.9710000000000036	NaN	-0.4029999999999987	0.3329999999999984
763	2	37.247	38.7485	NaN	36.893	37.563	1.5015	NaN	-0.3539999999999992	0.3160000000000025
763	2	37.38	38.5895	NaN	37.226	37.776	1.2094999999999985	NaN	-0.15400000000000347	0.3960000000000008
763	2	37.64	38.704499999999996	NaN	37.774	38.1	1.0644999999999953	NaN	0.13400000000000034	0.46000000000000085
763	2	37.687	38.920500000000004	NaN	37.89	38.265	1.2335000000000065	NaN	0.20300000000000296	0.578000000000003
763	2	37.877	38.914	NaN	38.003	38.396	1.036999999999999	NaN	0.12599999999999767	0.5189999999999984
763	2	38.076	39.179	NaN	38.19	38.865	1.1030000000000015	NaN	0.11399999999999721	0.7890000000000015
763	2	38.338	39.533500000000004	NaN	38.37	39.172	1.1955000000000027	NaN	0.031999999999996476	0.8339999999999961
763	2	39.005	41.049	NaN	39.532	40.007	2.043999999999997	NaN	0.5269999999999939	1.0019999999999953
763	2	39.152	40.91	NaN	39.358	40.204	1.7579999999999956	NaN	0.20599999999999596	1.0519999999999996
763	2	39.191	40.192	NaN	39.029	40.257	1.0009999999999977	NaN	-0.16199999999999903	1.0659999999999954
763	2	39.35	40.8935	NaN	39.582	40.532	1.5435000000000016	NaN	0.23199999999999932	1.181999999999995
763	2	39.42	40.91	NaN	39.107	40.452	1.4899999999999949	NaN	-0.3130000000000024	1.0319999999999965
763	2	39.624	41.049	NaN	39.201	40.575	1.4249999999999972	NaN	-0.4230000000000018	0.9510000000000005
763	2	39.677	41.5595	NaN	39.333	40.827	1.8825000000000003	NaN	-0.3440000000000012	1.1499999999999986
763	2	39.852	41.29900000000001	NaN	39.219	40.861	1.4470000000000098	NaN	-0.6329999999999956	1.0090000000000003
763	2	39.941	41.442	NaN	39.395	41.002	1.5009999999999977	NaN	-0.5459999999999994	1.061
763	2	39.99	41.274	NaN	39.523	41.225	1.283999999999999	NaN	-0.46699999999999875	1.2349999999999994
763	2	39.963	41.178	NaN	39.725	41.215	1.2149999999999963	NaN	-0.23799999999999955	1.2520000000000024
763	2	40.552	41.942499999999995	NaN	39.792	41.84	1.3904999999999959	NaN	-0.759999999999998	1.2880000000000038
763	2	41.434	43.307500000000005	NaN	40.956	42.795	1.873500000000007	NaN	-0.47799999999999443	1.3610000000000042
763	2	41.573	43.1415	NaN	41.399	43.08	1.5685000000000002	NaN	-0.1739999999999995	1.506999999999998
763	2	41.358	42.498999999999995	NaN	40.815	42.758	1.1409999999999982	NaN	-0.5429999999999993	1.4000000000000057
763	2	41.596	42.961	NaN	41.251	43.254	1.365000000000002	NaN	-0.34499999999999886	1.6580000000000013
763	2	41.864	43.274	NaN	40.939	43.192	1.4100000000000037	NaN	-0.9249999999999972	1.328000000000003
763	2	42.029	43.2185	NaN	41.723	43.599	1.1894999999999953	NaN	-0.3060000000000045	1.5699999999999932
763	2	42.142	43.3585	NaN	41.74	43.756	1.2164999999999964	NaN	-0.402000000000001	1.6139999999999972
763	2	42.124	43.201499999999996	NaN	41.764	43.596	1.0774999999999935	NaN	-0.35999999999999943	1.4719999999999942
763	2	42.713	43.8035	NaN	41.847	44.11	1.0904999999999987	NaN	-0.8659999999999997	1.3969999999999985
763	2	42.698	44.9835	NaN	42.534	44.354	2.285499999999999	NaN	-0.16400000000000148	1.6559999999999988
763	2	42.692	44.364999999999995	NaN	42.216	44.36	1.6729999999999947	NaN	-0.4759999999999991	1.6679999999999993
763	2	42.74	44.192499999999995	NaN	42.5	44.387	1.4524999999999935	NaN	-0.240000000000002	1.6469999999999985
763	2	43.094	40.3335	NaN	39.15	43.629	-2.7605000000000004	NaN	-3.9440000000000026	0.5349999999999966
763	2	42.645	38.811499999999995	NaN	38.653	42.995	-3.833500000000008	NaN	-3.9920000000000044	0.3499999999999943
763	2	42.202	39.408	NaN	38.849	42.45	-2.793999999999997	NaN	-3.3530000000000015	0.24800000000000466
763	2	42.19	40.753	NaN	40.385	42.588	-1.4369999999999976	NaN	-1.8049999999999997	0.39800000000000324
763	2	42.064	43.2585	NaN	42.616	42.845	1.194499999999998	NaN	0.5519999999999996	0.7809999999999988
763	2	43.574	40.771	NaN	40.552	44.301	-2.8029999999999973	NaN	-3.0219999999999985	0.7270000000000039
763	2	43.143	40.989999999999995	NaN	40.822	43.927	-2.153000000000006	NaN	-2.320999999999998	0.7839999999999989
763	2	43.471	41.625	NaN	42.364	45.6	-1.8459999999999965	NaN	-1.1069999999999993	2.129000000000005
763	2	43.275	42.055	NaN	41.312	45.644	-1.2199999999999989	NaN	-1.963000000000001	2.3689999999999998
763	2	43.182	38.4005	NaN	39.895	44.036	-4.781500000000001	NaN	-3.286999999999999	0.8539999999999992
763	2	42.582	41.555	NaN	41.675	44.251	-1.027000000000001	NaN	-0.9070000000000036	1.668999999999997
763	2	42.743	41.6665	NaN	41.775	44.976	-1.076500000000003	NaN	-0.9680000000000035	2.232999999999997
763	2	42.5	39.407	NaN	40.314	43.637	-3.0930000000000035	NaN	-2.186	1.1370000000000005
763	2	42.217	38.3335	NaN	39.658	42.747	-3.883499999999998	NaN	-2.5589999999999975	0.5300000000000011
763	2	41.638	37.4385	NaN	39.056	41.78	-4.1995000000000005	NaN	-2.5820000000000007	0.142000000000003
763	2	41.329	40.0545	NaN	40.419	42.856	-1.2745000000000033	NaN	-0.9100000000000037	1.527000000000001
763	2	41.692	40.20099999999999	NaN	41.705	44.324	-1.4910000000000068	NaN	0.012999999999998124	2.631999999999998
763	2	41.898	39.25	NaN	40.539	43.837	-2.6480000000000032	NaN	-1.3590000000000018	1.939
763	2	41.443	38.616	NaN	39.404	41.829	-2.826999999999998	NaN	-2.0389999999999944	0.3860000000000028
763	2	40.936	37.8715	NaN	39.272	40.823	-3.0645000000000024	NaN	-1.6640000000000015	-0.11299999999999955
763	2	40.58	38.68	NaN	39.892	40.31	-1.8999999999999986	NaN	-0.6879999999999953	-0.269999999999996
763	2	40.577	38.015	NaN	39.685	41.882	-2.5619999999999976	NaN	-0.8919999999999959	1.3049999999999997
763	2	40.622	39.4625	NaN	40.641	42.443	-1.1595000000000013	NaN	0.01899999999999835	1.820999999999998
763	2	40.798	39.124	NaN	39.961	42.089	-1.6739999999999995	NaN	-0.8370000000000033	1.2909999999999968
763	2	40.61	38.4705	NaN	39.554	42.342	-2.139499999999998	NaN	-1.0559999999999974	1.7319999999999993
763	2	40.537	38.715500000000006	NaN	40.688	42.666	-1.8214999999999932	NaN	0.15100000000000335	2.128999999999998
763	2	40.73	38.448	NaN	40.115	43.385	-2.2819999999999965	NaN	-0.6149999999999949	2.655000000000001
763	2	41.063	36.256	NaN	39.07	43.66	-4.807000000000002	NaN	-1.993000000000002	2.596999999999994
763	2	40.898	37.253	NaN	39.235	43.591	-3.645000000000003	NaN	-1.6630000000000038	2.692999999999998
763	2	40.838	38.561	NaN	38.191	43.101	-2.277000000000001	NaN	-2.6469999999999985	2.262999999999998
763	2	27.764	25.3445	NaN	24.856	26.874	-2.4194999999999993	NaN	-2.9079999999999977	-0.8900000000000006
763	2	27.551	25.914	NaN	24.513	26.679	-1.636999999999997	NaN	-3.0379999999999967	-0.8719999999999999
763	2	27.285	25.270000000000003	NaN	25.261	26.585	-2.014999999999997	NaN	-2.024000000000001	-0.6999999999999993
763	2	27.284	25.628500000000003	NaN	26.06	26.621	-1.6554999999999964	NaN	-1.2240000000000002	-0.6630000000000003
763	2	27.301	26.231	NaN	25.825	26.685	-1.0699999999999967	NaN	-1.475999999999999	-0.6159999999999997
763	2	27.744	26.6205	NaN	26.814	26.968	-1.1235	NaN	-0.9299999999999997	-0.7759999999999998
763	2	27.983	26.7145	NaN	26.811	27.235	-1.2684999999999995	NaN	-1.1720000000000006	-0.7480000000000011
763	2	28.232	26.433	NaN	26.949	27.363	-1.7989999999999995	NaN	-1.2829999999999977	-0.8689999999999998
763	2	28.502	27.418	NaN	27.805	27.705	-1.0839999999999996	NaN	-0.6969999999999992	-0.7970000000000006
763	2	28.494	27.2095	NaN	26.853	27.662	-1.2845000000000013	NaN	-1.6409999999999982	-0.8320000000000007
763	2	28.479	27.1535	NaN	26.85	27.737	-1.3254999999999981	NaN	-1.6289999999999978	-0.7420000000000009
763	2	28.488	27.0815	NaN	27.294	27.7	-1.4065000000000012	NaN	-1.193999999999999	-0.7880000000000003
763	2	28.595	27.5545	NaN	26.818	27.802	-1.040499999999998	NaN	-1.7769999999999975	-0.7929999999999993
763	2	28.612	26.745	NaN	26.648	27.833	-1.8669999999999973	NaN	-1.9639999999999986	-0.7789999999999999
763	2	28.633	27.262999999999998	NaN	27.495	27.815	-1.370000000000001	NaN	-1.1379999999999981	-0.8179999999999978
763	2	28.724	27.067999999999998	NaN	27.298	28.008	-1.6560000000000024	NaN	-1.426000000000002	-0.7160000000000011
763	2	28.927	27.2895	NaN	27.631	28.221	-1.6374999999999993	NaN	-1.2959999999999994	-0.7059999999999995
763	2	29.351	27.7155	NaN	27.885	28.549	-1.6355000000000004	NaN	-1.4659999999999975	-0.8019999999999996
763	2	29.854	28.5325	NaN	28.696	29.069	-1.3215000000000003	NaN	-1.1579999999999977	-0.7850000000000001
763	2	29.848	28.7635	NaN	29.019	29.145	-1.0844999999999985	NaN	-0.8290000000000006	-0.7029999999999994
763	2	29.927	28.7045	NaN	28.695	29.236	-1.2225000000000001	NaN	-1.2319999999999993	-0.690999999999999
763	2	30.197	28.929	NaN	29.106	29.546	-1.2680000000000007	NaN	-1.0909999999999975	-0.6509999999999998
763	2	30.166	28.488	NaN	28.481	29.483	-1.6780000000000008	NaN	-1.6849999999999987	-0.6829999999999998
763	2	30.351	28.7705	NaN	29.071	29.798	-1.5805000000000007	NaN	-1.2799999999999976	-0.5530000000000008
763	2	30.501	29.4065	NaN	29.677	29.98	-1.0945	NaN	-0.8240000000000016	-0.5210000000000008
763	2	30.79	29.7305	NaN	29.266	30.347	-1.0594999999999999	NaN	-1.524000000000001	-0.44299999999999784
763	2	30.827	28.9625	NaN	28.475	30.376	-1.8645000000000032	NaN	-2.3520000000000003	-0.4510000000000005
763	2	31.115	30.0595	NaN	29.472	30.552	-1.0554999999999986	NaN	-1.6429999999999971	-0.5629999999999988
763	2	31.026	28.604	NaN	27.816	30.497	-2.4220000000000006	NaN	-3.210000000000001	-0.5289999999999999
763	2	31.083	29.2735	NaN	28.522	30.555	-1.8094999999999999	NaN	-2.561	-0.5279999999999987
763	2	31.11	29.936	NaN	29.194	30.647	-1.1739999999999995	NaN	-1.9160000000000004	-0.46300000000000097
763	2	31.266	29.931	NaN	28.876	30.918	-1.3349999999999973	NaN	-2.389999999999997	-0.347999999999999
763	2	31.491	30.0415	NaN	28.927	31.119	-1.4495000000000005	NaN	-2.564	-0.3719999999999999
763	2	31.686	30.6495	NaN	29.581	31.356	-1.0365000000000002	NaN	-2.1050000000000004	-0.3299999999999983
763	2	35.108	33.7705	NaN	33.207	34.877	-1.3374999999999986	NaN	-1.9009999999999962	-0.23099999999999454
763	2	34.896	33.757999999999996	NaN	33.317	34.578	-1.1380000000000052	NaN	-1.5790000000000006	-0.31799999999999784
763	2	34.864	33.156	NaN	32.315	34.65	-1.7079999999999984	NaN	-2.5489999999999995	-0.21399999999999864
763	2	35.903	34.643	NaN	33.942	36.02	-1.259999999999998	NaN	-1.9609999999999985	0.11700000000000443
763	2	35.939	34.232	NaN	33.697	35.806	-1.7070000000000007	NaN	-2.2419999999999973	-0.13300000000000267
763	2	35.734	33.9705	NaN	33.265	35.651	-1.7635000000000005	NaN	-2.469000000000001	-0.08299999999999841
763	2	35.612	34.505	NaN	33.978	35.569	-1.1069999999999993	NaN	-1.6340000000000003	-0.04299999999999926
763	2	35.642	34.525999999999996	NaN	33.934	35.636	-1.1160000000000068	NaN	-1.7080000000000055	-0.006000000000000227
763	2	38.344	40.1015	NaN	39.891	39.099	1.7575000000000003	NaN	1.546999999999997	0.7549999999999955
763	2	39.059	40.706	NaN	40.461	39.936	1.6470000000000056	NaN	1.402000000000001	0.8770000000000024
763	2	38.799	36.289	NaN	35.71	39.099	-2.509999999999998	NaN	-3.0889999999999986	0.29999999999999716
763	2	38.24	35.4935	NaN	34.863	38.479	-2.7465000000000046	NaN	-3.3770000000000024	0.23899999999999721
763	2	37.973	35.8935	NaN	35.33	38.197	-2.079499999999996	NaN	-2.6430000000000007	0.22400000000000375
763	2	37.796	35.9855	NaN	35.512	38.104	-1.8104999999999976	NaN	-2.283999999999999	0.30799999999999983
763	2	37.828	35.5685	NaN	34.913	38.036	-2.2595000000000027	NaN	-2.9150000000000063	0.2079999999999984
763	2	37.739	35.1755	NaN	34.613	37.722	-2.5634999999999977	NaN	-3.1259999999999977	-0.016999999999995907
763	2	37.59	35.403	NaN	34.829	37.629	-2.1870000000000047	NaN	-2.761000000000003	0.03899999999999437
763	2	37.748	36.565	NaN	36.101	37.858	-1.1829999999999998	NaN	-1.6469999999999985	0.10999999999999943
763	2	38.26	39.358999999999995	NaN	39.205	39.07	1.0989999999999966	NaN	0.9450000000000003	0.8100000000000023
763	2	38.737	36.412	NaN	35.894	39.082	-2.325000000000003	NaN	-2.8430000000000035	0.34499999999999886
763	2	38.943	37.8455	NaN	37.5	39.43	-1.0974999999999966	NaN	-1.4429999999999978	0.4870000000000019
763	2	41.691	39.832	NaN	39.8	42.936	-1.8590000000000018	NaN	-1.8910000000000053	1.2449999999999974
763	2	42.216	40.2555	NaN	39.784	43.396	-1.9605000000000032	NaN	-2.432000000000002	1.1799999999999997
763	2	41.691	39.182	NaN	38.39	42.853	-2.5090000000000003	NaN	-3.301000000000002	1.161999999999999
763	2	41.033	39.846000000000004	NaN	39.405	41.899	-1.1869999999999976	NaN	-1.6280000000000001	0.8659999999999997
763	2	41.246	38.507	NaN	38.073	42.097	-2.7390000000000043	NaN	-3.173000000000002	0.8509999999999991
763	2	40.743	38.351	NaN	37.841	41.65	-2.392000000000003	NaN	-2.902000000000001	0.9069999999999965
763	2	40.972	38.4495	NaN	38.027	42.117	-2.522500000000001	NaN	-2.9450000000000003	1.144999999999996
763	2	42.315	43.942	NaN	43.545	44.737	1.6270000000000024	NaN	1.230000000000004	2.422000000000004
763	2	42.348	40.576	NaN	39.987	43.749	-1.7719999999999985	NaN	-2.360999999999997	1.4010000000000034
763	2	42.851	45.4	NaN	45.006	45.621	2.5489999999999995	NaN	2.155000000000001	2.770000000000003
763	2	42.66	43.79	NaN	44.0	44.855	1.1300000000000026	NaN	1.3400000000000034	2.1950000000000003
763	2	42.246	38.2235	NaN	37.992	43.463	-4.022500000000001	NaN	-4.254000000000005	1.2169999999999987
763	2	41.875	39.43	NaN	39.424	42.928	-2.4450000000000003	NaN	-2.4510000000000005	1.0529999999999973
763	2	41.654	39.168	NaN	38.8	42.597	-2.486000000000004	NaN	-2.8540000000000063	0.9429999999999978
763	2	42.321	44.239999999999995	NaN	44.199	44.477	1.918999999999997	NaN	1.8780000000000001	2.155999999999999
763	2	42.707	44.212	NaN	44.367	44.697	1.5050000000000026	NaN	1.6599999999999966	1.990000000000002
763	2	42.887	44.41	NaN	44.023	45.228	1.5229999999999961	NaN	1.1360000000000028	2.341000000000001
763	2	43.375	41.758	NaN	41.644	45.275	-1.6169999999999973	NaN	-1.7310000000000016	1.8999999999999986
763	2	42.803	37.081	NaN	36.881	43.675	-5.721999999999994	NaN	-5.921999999999997	0.8719999999999999
763	2	44.017	42.8815	NaN	42.648	45.434	-1.1355000000000004	NaN	-1.3689999999999998	1.4169999999999945
763	2	43.673	40.406499999999994	NaN	40.029	45.458	-3.2665000000000077	NaN	-3.6439999999999984	1.7849999999999966
763	2	43.008	39.03	NaN	38.728	43.802	-3.9780000000000015	NaN	-4.280000000000001	0.7939999999999969
763	2	42.401	37.974999999999994	NaN	37.623	43.458	-4.426000000000009	NaN	-4.778000000000006	1.056999999999995
763	2	41.885	37.1325	NaN	36.907	42.734	-4.752499999999998	NaN	-4.9780000000000015	0.8490000000000038
763	2	41.914	36.644999999999996	NaN	36.377	42.414	-5.2690000000000055	NaN	-5.536999999999999	0.5
763	2	41.755	36.4105	NaN	36.081	41.988	-5.344500000000004	NaN	-5.6739999999999995	0.232999999999997
763	2	41.47	40.054500000000004	NaN	39.228	42.011	-1.4154999999999944	NaN	-2.2419999999999973	0.5410000000000039
763	2	42.116	41.058	NaN	40.878	43.354	-1.0579999999999998	NaN	-1.2379999999999995	1.2379999999999995
763	2	42.787	41.322500000000005	NaN	40.446	44.236	-1.464499999999994	NaN	-2.341000000000001	1.448999999999998
763	2	42.713	40.951499999999996	NaN	40.235	44.117	-1.7615000000000052	NaN	-2.4780000000000015	1.4039999999999964
763	2	42.452	41.414500000000004	NaN	40.587	43.747	-1.0374999999999943	NaN	-1.8649999999999949	1.2950000000000017
763	2	41.791	35.439499999999995	NaN	35.037	42.454	-6.3515000000000015	NaN	-6.753999999999998	0.6630000000000038
763	2	40.538	34.2545	NaN	34.031	40.735	-6.2834999999999965	NaN	-6.506999999999998	0.19700000000000273
763	2	39.758	34.495	NaN	34.326	39.844	-5.263000000000005	NaN	-5.432000000000002	0.08599999999999852
763	2	39.335	35.096000000000004	NaN	34.854	39.43	-4.238999999999997	NaN	-4.481000000000002	0.09499999999999886
763	2	38.708	34.059	NaN	33.848	38.779	-4.649000000000001	NaN	-4.859999999999999	0.07100000000000506
763	2	38.379	33.816500000000005	NaN	33.708	38.318	-4.562499999999993	NaN	-4.670999999999999	-0.06099999999999994
763	2	38.04	33.318	NaN	32.968	37.984	-4.722000000000001	NaN	-5.071999999999996	-0.055999999999997385
763	2	37.604	33.176	NaN	32.998	37.521	-4.427999999999997	NaN	-4.606000000000002	-0.08299999999999841
763	2	37.365	33.341499999999996	NaN	33.361	37.28	-4.023500000000006	NaN	-4.004000000000005	-0.08500000000000085
763	2	37.163	33.203	NaN	32.859	37.143	-3.9599999999999937	NaN	-4.303999999999995	-0.01999999999999602
763	2	37.024	33.730999999999995	NaN	33.441	37.023	-3.2930000000000064	NaN	-3.5829999999999984	-9.999999999976694E-4
763	2	36.894	33.3685	NaN	32.91	37.04	-3.525500000000001	NaN	-3.9840000000000018	0.1460000000000008
763	2	36.905	33.801500000000004	NaN	33.275	37.071	-3.103499999999997	NaN	-3.6300000000000026	0.16599999999999682
763	2	36.817	34.2125	NaN	33.712	37.083	-2.6045000000000016	NaN	-3.104999999999997	0.26599999999999824
763	2	36.815	34.2205	NaN	33.681	37.126	-2.5944999999999965	NaN	-3.1340000000000003	0.31099999999999994
763	2	36.698	34.0815	NaN	33.616	37.064	-2.616500000000002	NaN	-3.0820000000000007	0.36599999999999966
763	2	36.525	33.946	NaN	33.375	36.911	-2.5790000000000006	NaN	-3.1499999999999986	0.3860000000000028
763	2	36.334	33.9715	NaN	33.268	36.757	-2.3625000000000043	NaN	-3.0660000000000025	0.4229999999999947
763	2	36.372	34.238	NaN	33.913	37.091	-2.1340000000000003	NaN	-2.459000000000003	0.7190000000000012
763	2	36.829	35.652	NaN	34.625	37.773	-1.1769999999999996	NaN	-2.2040000000000006	0.9440000000000026
763	2	38.095	34.879	NaN	34.636	38.869	-3.216000000000001	NaN	-3.458999999999996	0.7740000000000009
763	2	37.89	33.328500000000005	NaN	33.168	38.199	-4.561499999999995	NaN	-4.722000000000001	0.3089999999999975
763	2	37.635	33.917500000000004	NaN	33.638	37.967	-3.717499999999994	NaN	-3.997	0.33200000000000074
763	2	37.743	36.69	NaN	36.024	39.077	-1.0530000000000044	NaN	-1.7190000000000012	1.333999999999996
763	2	38.922	37.539500000000004	NaN	36.855	41.447	-1.3824999999999932	NaN	-2.067	2.5250000000000057
763	2	38.902	37.557500000000005	NaN	36.986	41.738	-1.3444999999999965	NaN	-1.916000000000004	2.8359999999999985
763	2	38.948	36.5905	NaN	36.388	41.533	-2.3575000000000017	NaN	-2.5600000000000023	2.585000000000001
763	2	38.571	34.763	NaN	34.333	40.069	-3.808	NaN	-4.2379999999999995	1.4980000000000047
763	2	38.223	34.638999999999996	NaN	34.022	39.902	-3.584000000000003	NaN	-4.2010000000000005	1.679000000000002
763	2	37.898	34.215	NaN	33.512	39.613	-3.683	NaN	-4.386000000000003	1.7149999999999963
763	2	37.591	33.717	NaN	32.433	39.431	-3.8740000000000023	NaN	-5.158000000000001	1.8399999999999963
763	2	37.164	32.5445	NaN	32.085	38.133	-4.619500000000002	NaN	-5.079000000000001	0.9690000000000012
763	2	36.525	31.6625	NaN	31.08	37.048	-4.862499999999997	NaN	-5.445	0.5230000000000032
763	2	36.162	31.5915	NaN	31.104	36.884	-4.570499999999999	NaN	-5.058	0.7220000000000013
763	2	36.06	32.193	NaN	31.529	38.083	-3.8670000000000044	NaN	-4.531000000000002	2.022999999999996
763	2	36.034	33.268	NaN	32.32	38.395	-2.7659999999999982	NaN	-3.7139999999999986	2.361000000000004
763	2	36.052	32.3555	NaN	31.445	37.938	-3.6965000000000003	NaN	-4.606999999999999	1.8860000000000028
763	2	35.713	30.604	NaN	30.385	36.404	-5.109000000000002	NaN	-5.327999999999999	0.6910000000000025
763	2	35.279	30.4055	NaN	30.157	35.478	-4.8735000000000035	NaN	-5.122000000000003	0.19899999999999807
763	2	34.816	30.2485	NaN	30.124	34.647	-4.567500000000003	NaN	-4.692000000000004	-0.16900000000000404
763	2	34.434	30.158	NaN	29.887	34.206	-4.275999999999996	NaN	-4.546999999999997	-0.22799999999999443
763	2	34.254	30.5785	NaN	30.519	34.049	-3.6754999999999995	NaN	-3.7349999999999994	-0.2049999999999983
763	2	34.107	30.7275	NaN	30.455	34.295	-3.3795	NaN	-3.652000000000001	0.1880000000000024
763	2	34.066	30.236	NaN	29.979	34.011	-3.830000000000002	NaN	-4.087000000000003	-0.054999999999999716
763	2	23.585	20.9125	NaN	20.403	22.897	-2.6724999999999994	NaN	-3.182000000000002	-0.6880000000000024
763	2	23.5	20.9135	NaN	20.253	22.796	-2.586500000000001	NaN	-3.247	-0.7040000000000006
763	2	23.343	20.666	NaN	20.588	22.713	-2.6769999999999996	NaN	-2.754999999999999	-0.629999999999999
763	2	23.253	20.695999999999998	NaN	19.914	22.586	-2.557000000000002	NaN	-3.3389999999999986	-0.6670000000000016
763	2	23.121	20.4655	NaN	19.929	22.443	-2.6555	NaN	-3.192	-0.6779999999999973
763	2	22.933	20.3815	NaN	19.818	22.289	-2.5515000000000008	NaN	-3.1149999999999984	-0.6439999999999984
763	2	22.798	20.5555	NaN	20.819	22.164	-2.2424999999999997	NaN	-1.9789999999999992	-0.6339999999999968
763	2	22.631	19.9055	NaN	19.196	21.997	-2.7255000000000003	NaN	-3.4349999999999987	-0.6340000000000003
763	2	22.533	20.5955	NaN	19.87	21.885	-1.9375	NaN	-2.6630000000000003	-0.6479999999999997
763	2	22.385	19.88	NaN	19.126	21.744	-2.5050000000000026	NaN	-3.2590000000000003	-0.6410000000000018
763	2	22.291	19.725	NaN	19.786	21.64	-2.565999999999999	NaN	-2.504999999999999	-0.6509999999999998
763	2	22.148	19.3485	NaN	19.071	21.548	-2.7994999999999983	NaN	-3.076999999999998	-0.6000000000000014
763	2	22.005	19.487499999999997	NaN	19.369	21.446	-2.517500000000002	NaN	-2.6359999999999992	-0.5589999999999975
763	2	21.868	19.479	NaN	19.456	21.34	-2.3889999999999993	NaN	-2.411999999999999	-0.5279999999999987
763	2	21.834	19.503500000000003	NaN	19.224	21.227	-2.330499999999997	NaN	-2.6099999999999994	-0.6069999999999993
763	2	21.724	19.358	NaN	19.054	21.216	-2.3659999999999997	NaN	-2.6700000000000017	-0.5079999999999991
763	2	21.706	19.078	NaN	18.971	21.14	-2.628	NaN	-2.7349999999999994	-0.565999999999999
763	2	21.621	19.5245	NaN	19.94	21.072	-2.096499999999999	NaN	-1.6809999999999974	-0.5489999999999995
763	2	21.524	19.701	NaN	19.744	21.048	-1.8230000000000004	NaN	-1.7800000000000011	-0.47600000000000264
763	2	21.515	19.444000000000003	NaN	18.991	20.978	-2.070999999999998	NaN	-2.524000000000001	-0.536999999999999
763	2	21.421	19.464	NaN	19.135	20.962	-1.9570000000000007	NaN	-2.285999999999998	-0.45899999999999963
763	2	21.344	19.473	NaN	19.255	20.999	-1.8710000000000022	NaN	-2.089000000000002	-0.3450000000000024
763	2	21.512	19.621	NaN	19.368	21.019	-1.8910000000000018	NaN	-2.144000000000002	-0.4930000000000021
763	2	21.606	20.448999999999998	NaN	20.686	21.067	-1.1570000000000036	NaN	-0.9200000000000017	-0.5390000000000015
763	2	21.807	20.511499999999998	NaN	20.177	21.201	-1.2955000000000005	NaN	-1.629999999999999	-0.6059999999999981
763	2	21.973	20.235500000000002	NaN	19.738	21.386	-1.7374999999999972	NaN	-2.2349999999999994	-0.5869999999999997
763	2	22.047	20.174	NaN	19.813	21.425	-1.873000000000001	NaN	-2.2340000000000018	-0.6219999999999999
763	2	22.031	20.003999999999998	NaN	19.628	21.467	-2.027000000000001	NaN	-2.4029999999999987	-0.5640000000000001
763	2	22.2	20.0895	NaN	19.698	21.527	-2.1104999999999983	NaN	-2.501999999999999	-0.6729999999999983
763	2	22.276	20.804499999999997	NaN	20.993	21.619	-1.4715000000000025	NaN	-1.2830000000000013	-0.657
763	2	22.611	20.567	NaN	20.383	21.741	-2.0440000000000005	NaN	-2.2280000000000015	-0.870000000000001
763	2	22.798	21.0575	NaN	20.636	21.907	-1.7404999999999973	NaN	-2.161999999999999	-0.8909999999999982
763	2	22.801	20.8355	NaN	20.469	22.057	-1.9654999999999987	NaN	-2.331999999999997	-0.7439999999999998
763	2	22.848	20.718	NaN	20.338	22.142	-2.129999999999999	NaN	-2.509999999999998	-0.7059999999999995
763	2	23.01	21.2365	NaN	21.128	22.367	-1.773500000000002	NaN	-1.8820000000000014	-0.6430000000000007
763	2	23.83	22.7145	NaN	22.651	22.783	-1.1154999999999973	NaN	-1.1789999999999985	-1.046999999999997
763	2	23.869	21.3465	NaN	20.937	23.073	-2.522500000000001	NaN	-2.9319999999999986	-0.7959999999999994
763	2	23.944	21.366500000000002	NaN	21.062	23.292	-2.577499999999997	NaN	-2.881999999999998	-0.6519999999999975
763	2	25.32	24.3075	NaN	24.322	24.473	-1.0124999999999993	NaN	-0.9980000000000011	-0.8470000000000013
763	2	25.527	23.8185	NaN	23.75	24.582	-1.7085000000000008	NaN	-1.777000000000001	-0.9450000000000003
763	2	25.616	22.753500000000003	NaN	22.361	24.759	-2.862499999999997	NaN	-3.254999999999999	-0.8569999999999993
763	2	25.806	24.1355	NaN	24.34	25.256	-1.6705000000000005	NaN	-1.466000000000001	-0.5500000000000007
763	2	26.01	23.732	NaN	23.616	25.489	-2.2780000000000022	NaN	-2.394000000000002	-0.5210000000000008
763	2	26.454	25.023	NaN	25.358	25.915	-1.431000000000001	NaN	-1.096	-0.5390000000000015
763	2	27.762	25.921	NaN	25.585	27.061	-1.841000000000001	NaN	-2.1769999999999996	-0.7010000000000005
763	2	28.696	26.5685	NaN	25.862	28.039	-2.1275000000000013	NaN	-2.834000000000003	-0.657
763	2	29.046	27.869	NaN	26.765	28.299	-1.1769999999999996	NaN	-2.280999999999999	-0.7469999999999999
763	2	30.042	28.8765	NaN	27.913	29.306	-1.1655000000000015	NaN	-2.1290000000000013	-0.7360000000000007
763	2	30.315	28.5445	NaN	27.576	29.68	-1.770500000000002	NaN	-2.7390000000000008	-0.6350000000000016
763	2	31.382	29.538	NaN	28.855	30.822	-1.8440000000000012	NaN	-2.527000000000001	-0.5600000000000023
763	2	31.569	29.894	NaN	28.923	31.034	-1.6750000000000007	NaN	-2.646000000000001	-0.5350000000000001
763	2	32.001	30.4065	NaN	29.606	31.364	-1.5944999999999965	NaN	-2.394999999999996	-0.6369999999999969
763	2	32.414	31.2755	NaN	30.826	31.776	-1.1385000000000005	NaN	-1.588000000000001	-0.6380000000000017
763	2	32.577	30.897	NaN	30.504	32.063	-1.6799999999999997	NaN	-2.072999999999997	-0.5139999999999958
763	2	32.716	31.4375	NaN	30.749	32.197	-1.278500000000001	NaN	-1.9670000000000023	-0.5189999999999984
763	2	33.404	31.987499999999997	NaN	31.281	32.885	-1.4165000000000063	NaN	-2.1230000000000047	-0.5190000000000055
763	2	34.59	33.460499999999996	NaN	32.293	34.255	-1.1295000000000073	NaN	-2.297000000000004	-0.33500000000000085
763	2	36.116	34.587999999999994	NaN	32.956	35.946	-1.5280000000000058	NaN	-3.1599999999999966	-0.1700000000000017
763	2	39.602	38.5275	NaN	38.619	39.831	-1.0744999999999933	NaN	-0.982999999999997	0.2290000000000063
763	2	39.927	38.6205	NaN	38.821	40.327	-1.3064999999999998	NaN	-1.1060000000000016	0.3999999999999986
763	2	40.772	39.7175	NaN	39.771	41.468	-1.0544999999999973	NaN	-1.0009999999999977	0.6960000000000051
763	2	41.005	39.551500000000004	NaN	39.43	41.915	-1.4534999999999982	NaN	-1.5750000000000028	0.9099999999999966
763	2	40.7	39.413	NaN	39.531	41.843	-1.2870000000000061	NaN	-1.169000000000004	1.1430000000000007
763	2	40.853	39.376000000000005	NaN	39.234	42.059	-1.4769999999999968	NaN	-1.6189999999999998	1.205999999999996
763	2	41.488	39.688	NaN	39.712	42.614	-1.7999999999999972	NaN	-1.7759999999999962	1.1259999999999977
763	2	41.413	39.523	NaN	39.545	42.703	-1.8899999999999935	NaN	-1.867999999999995	1.2900000000000063
763	2	41.368	40.1285	NaN	39.972	42.521	-1.2394999999999996	NaN	-1.3960000000000008	1.1529999999999987
763	2	41.739	40.182	NaN	39.901	42.836	-1.556999999999995	NaN	-1.8379999999999939	1.0970000000000013
763	2	41.76	40.299499999999995	NaN	39.842	42.863	-1.4605000000000032	NaN	-1.9179999999999993	1.1030000000000015
763	2	42.167	40.7885	NaN	40.535	43.47	-1.3785000000000025	NaN	-1.632000000000005	1.3029999999999973
763	2	42.244	41.006	NaN	40.475	43.636	-1.2379999999999995	NaN	-1.7689999999999984	1.392000000000003
763	2	42.264	40.8535	NaN	40.551	43.733	-1.410500000000006	NaN	-1.713000000000001	1.468999999999994
763	2	42.409	41.2625	NaN	40.84	43.884	-1.146499999999996	NaN	-1.5689999999999955	1.4750000000000014
763	2	43.274	41.7115	NaN	41.393	44.552	-1.5625	NaN	-1.8810000000000002	1.2779999999999987
763	2	42.894	41.44	NaN	40.921	44.51	-1.4540000000000006	NaN	-1.972999999999999	1.6159999999999997
763	2	43.193	40.736000000000004	NaN	40.785	44.568	-2.4569999999999936	NaN	-2.4080000000000013	1.375
763	2	43.176	42.06	NaN	41.999	44.919	-1.1159999999999997	NaN	-1.1769999999999996	1.742999999999995
763	2	43.903	42.586	NaN	42.355	45.275	-1.3170000000000002	NaN	-1.5480000000000018	1.3719999999999999
763	2	43.82	41.8765	NaN	41.552	45.289	-1.9435000000000002	NaN	-2.2680000000000007	1.4690000000000012
763	2	43.903	40.9965	NaN	40.829	45.702	-2.906500000000001	NaN	-3.073999999999998	1.7989999999999995
763	2	43.581	41.53	NaN	41.226	45.149	-2.051000000000002	NaN	-2.355000000000004	1.5679999999999978
763	2	43.437	41.263999999999996	NaN	40.529	44.955	-2.173000000000002	NaN	-2.907999999999994	1.5180000000000007
763	2	42.687	41.08	NaN	40.601	44.5	-1.6069999999999993	NaN	-2.0859999999999985	1.8130000000000024
763	2	43.277	41.557	NaN	41.026	45.395	-1.7199999999999989	NaN	-2.2509999999999977	2.118000000000002
763	2	43.601	41.62	NaN	41.143	45.632	-1.9810000000000016	NaN	-2.4579999999999984	2.030999999999999
763	2	43.585	41.959	NaN	41.661	45.343	-1.6259999999999977	NaN	-1.9239999999999995	1.7580000000000027
763	2	44.245	42.89149999999999	NaN	42.813	45.967	-1.353500000000004	NaN	-1.431999999999995	1.7220000000000013
763	2	44.067	42.0985	NaN	42.022	45.662	-1.9684999999999988	NaN	-2.0450000000000017	1.5949999999999989
763	2	44.65	43.3285	NaN	43.473	46.386	-1.3215000000000003	NaN	-1.1769999999999996	1.7360000000000042
763	2	45.024	42.921499999999995	NaN	42.997	46.69	-2.1025000000000063	NaN	-2.027000000000001	1.6659999999999968
763	2	44.938	42.241	NaN	42.214	46.588	-2.6970000000000027	NaN	-2.7240000000000038	1.6499999999999986
763	2	44.771	43.301	NaN	43.281	46.47	-1.4699999999999989	NaN	-1.490000000000002	1.698999999999998
763	2	45.373	43.4655	NaN	43.6	47.008	-1.9074999999999989	NaN	-1.7729999999999961	1.6350000000000051
763	2	45.334	42.838	NaN	42.85	46.719	-2.496000000000002	NaN	-2.4840000000000018	1.384999999999998
763	2	45.369	43.0855	NaN	43.461	46.599	-2.2834999999999965	NaN	-1.9080000000000013	1.2299999999999969
763	2	45.516	43.2445	NaN	43.164	46.906	-2.271499999999996	NaN	-2.3519999999999968	1.3900000000000006
763	2	45.071	42.187	NaN	42.05	46.38	-2.8840000000000003	NaN	-3.021000000000001	1.3090000000000046
763	2	44.829	42.5985	NaN	42.769	46.596	-2.2304999999999993	NaN	-2.0600000000000023	1.766999999999996
763	2	45.054	42.6335	NaN	42.9	46.68	-2.420500000000004	NaN	-2.1540000000000035	1.6259999999999977
763	2	44.895	42.9955	NaN	42.854	46.52	-1.8995000000000033	NaN	-2.041000000000004	1.625
763	2	45.437	43.205	NaN	43.275	46.952	-2.2319999999999993	NaN	-2.161999999999999	1.5150000000000006
763	2	45.533	42.814499999999995	NaN	43.019	46.64	-2.718500000000006	NaN	-2.514000000000003	1.1069999999999993
763	2	45.18	42.7525	NaN	43.002	46.262	-2.427500000000002	NaN	-2.1779999999999973	1.0820000000000007
763	2	44.701	42.427	NaN	42.234	46.282	-2.274000000000001	NaN	-2.4669999999999987	1.580999999999996
763	2	44.832	41.801	NaN	42.142	46.47	-3.030999999999999	NaN	-2.6899999999999977	1.6379999999999981
763	2	44.79	42.822	NaN	43.132	46.295	-1.9679999999999964	NaN	-1.6580000000000013	1.5050000000000026
763	2	45.195	42.8395	NaN	43.296	46.48	-2.3554999999999993	NaN	-1.899000000000001	1.2849999999999966
763	2	45.486	43.158500000000004	NaN	43.524	46.531	-2.3274999999999935	NaN	-1.9619999999999962	1.0450000000000017
763	2	44.951	37.833	NaN	36.508	45.43	-7.118000000000002	NaN	-8.442999999999998	0.4789999999999992
763	2	43.946	39.6875	NaN	39.238	44.252	-4.258499999999998	NaN	-4.707999999999998	0.3060000000000045
763	2	44.322	42.158	NaN	42.65	45.396	-2.1640000000000015	NaN	-1.6720000000000041	1.073999999999998
763	2	44.708	42.225	NaN	42.622	45.851	-2.482999999999997	NaN	-2.0859999999999985	1.1430000000000007
763	2	45.016	42.595	NaN	43.109	46.222	-2.4209999999999994	NaN	-1.9069999999999965	1.206000000000003
763	2	44.819	42.4005	NaN	42.64	45.832	-2.4185000000000016	NaN	-2.179000000000002	1.0129999999999981
763	2	45.051	42.8625	NaN	43.149	46.112	-2.1885000000000048	NaN	-1.902000000000001	1.061
763	2	44.795	42.3595	NaN	42.795	46.104	-2.4355000000000047	NaN	-2.0	1.3089999999999975
763	2	45.041	42.806	NaN	43.136	46.359	-2.2349999999999994	NaN	-1.904999999999994	1.318000000000005
763	2	45.053	42.441	NaN	42.777	46.277	-2.6119999999999948	NaN	-2.2759999999999962	1.2240000000000038
763	2	44.854	42.1205	NaN	42.496	45.93	-2.7334999999999994	NaN	-2.357999999999997	1.0760000000000005
763	2	44.929	42.2095	NaN	42.749	46.013	-2.7195000000000036	NaN	-2.1799999999999997	1.083999999999996
763	2	44.482	39.021	NaN	38.708	44.886	-5.4609999999999985	NaN	-5.774000000000001	0.40400000000000347
763	2	43.783	41.950500000000005	NaN	42.138	44.801	-1.832499999999996	NaN	-1.6450000000000031	1.0180000000000007
763	2	44.419	42.010999999999996	NaN	42.506	45.524	-2.4080000000000013	NaN	-1.9129999999999967	1.105000000000004
763	2	44.349	40.9955	NaN	41.419	45.398	-3.353499999999997	NaN	-2.9299999999999997	1.0490000000000066
763	2	44.38	41.6185	NaN	41.929	45.267	-2.761500000000005	NaN	-2.4510000000000005	0.8870000000000005
763	2	44.416	40.299499999999995	NaN	40.19	45.214	-4.116500000000002	NaN	-4.225999999999999	0.7980000000000018
763	2	43.497	38.685500000000005	NaN	38.028	43.87	-4.811499999999995	NaN	-5.469000000000001	0.37299999999999756
763	2	43.252	38.461	NaN	37.754	43.608	-4.791000000000004	NaN	-5.498000000000005	0.35599999999999454
763	2	42.383	36.5325	NaN	35.652	42.384	-5.850500000000004	NaN	-6.731000000000002	9.999999999976694E-4
763	2	42.051	36.7745	NaN	35.782	41.99	-5.276499999999999	NaN	-6.2690000000000055	-0.06099999999999994
763	2	41.638	36.091	NaN	35.289	41.682	-5.546999999999997	NaN	-6.348999999999997	0.044000000000004036
763	2	41.428	35.918000000000006	NaN	34.682	41.263	-5.509999999999991	NaN	-6.745999999999995	-0.16499999999999915
763	2	40.96	35.561	NaN	34.547	40.813	-5.399000000000001	NaN	-6.413000000000004	-0.14699999999999847
763	2	40.637	35.585	NaN	34.341	40.516	-5.052	NaN	-6.295999999999999	-0.12100000000000222
763	2	41.03	39.3525	NaN	39.931	41.403	-1.677500000000002	NaN	-1.0990000000000038	0.37299999999999756
763	2	41.22	36.536500000000004	NaN	35.89	41.421	-4.683499999999995	NaN	-5.329999999999998	0.2010000000000005
763	2	40.917	36.4185	NaN	34.59	40.875	-4.4985	NaN	-6.326999999999998	-0.04200000000000159
763	2	40.478	35.7495	NaN	34.696	40.343	-4.728500000000004	NaN	-5.782000000000004	-0.134999999999998
763	2	40.137	35.7225	NaN	34.884	40.053	-4.414500000000004	NaN	-5.253	-0.08400000000000318
763	2	40.05	36.397	NaN	34.849	40.144	-3.6529999999999987	NaN	-5.2010000000000005	0.0940000000000012
763	2	39.841	35.528999999999996	NaN	34.493	39.82	-4.312000000000005	NaN	-5.347999999999999	-0.021000000000000796
763	2	40.109	37.051	NaN	36.222	40.772	-3.058	NaN	-3.8870000000000005	0.6629999999999967
763	2	40.072	36.19	NaN	35.645	40.329	-3.882000000000005	NaN	-4.427	0.2569999999999979
763	2	41.447	39.6195	NaN	40.442	43.544	-1.8275000000000006	NaN	-1.0050000000000026	2.096999999999994
763	2	41.767	39.71	NaN	40.486	44.039	-2.057000000000002	NaN	-1.281000000000006	2.2719999999999985
763	2	41.915	39.486000000000004	NaN	40.108	44.429	-2.428999999999995	NaN	-1.8070000000000022	2.514000000000003
763	2	41.746	38.672	NaN	39.109	43.973	-3.074000000000005	NaN	-2.6370000000000005	2.2269999999999968
763	2	41.548	37.328	NaN	37.225	43.506	-4.219999999999999	NaN	-4.323	1.9579999999999984
763	2	41.118	36.063	NaN	35.101	42.16	-5.055	NaN	-6.017000000000003	1.0419999999999945
763	2	40.486	35.044	NaN	33.891	40.67	-5.442	NaN	-6.594999999999999	0.1840000000000046
763	2	39.908	34.977000000000004	NaN	33.956	39.882	-4.930999999999997	NaN	-5.951999999999998	-0.026000000000003354
763	2	39.748	36.302499999999995	NaN	35.28	40.768	-3.4455000000000027	NaN	-4.467999999999996	1.0200000000000031
763	2	39.579	34.603	NaN	33.712	39.66	-4.975999999999999	NaN	-5.866999999999997	0.08099999999999596
763	2	39.193	35.1015	NaN	33.104	39.106	-4.091499999999996	NaN	-6.088999999999999	-0.08699999999999619
763	2	38.776	34.163	NaN	33.041	38.516	-4.613000000000007	NaN	-5.7350000000000065	-0.2600000000000051
763	2	38.484	34.060500000000005	NaN	32.714	38.091	-4.423499999999997	NaN	-5.770000000000003	-0.3930000000000007
763	2	38.233	33.9045	NaN	32.56	37.778	-4.328499999999998	NaN	-5.672999999999995	-0.4549999999999983
763	2	37.965	33.519999999999996	NaN	32.444	37.389	-4.445000000000007	NaN	-5.521000000000001	-0.5760000000000005
763	2	37.76	33.418499999999995	NaN	32.448	37.227	-4.3415000000000035	NaN	-5.311999999999998	-0.5330000000000013
763	2	37.642	33.1315	NaN	32.092	37.047	-4.5105	NaN	-5.550000000000004	-0.595000000000006
763	2	37.512	32.769000000000005	NaN	31.742	36.849	-4.742999999999995	NaN	-5.77	-0.6630000000000038
763	2	37.276	33.25	NaN	31.573	36.662	-4.026000000000003	NaN	-5.703000000000003	-0.6140000000000043
763	2	37.151	32.9315	NaN	31.582	36.53	-4.219500000000004	NaN	-5.569000000000003	-0.6210000000000022
763	2	36.898	32.603	NaN	31.379	36.334	-4.295000000000002	NaN	-5.519000000000002	-0.5640000000000001
763	2	36.671	27.207	NaN	25.685	36.067	-9.463999999999999	NaN	-10.986	-0.6039999999999992
763	2	36.523	28.0405	NaN	24.982	35.767	-8.482500000000002	NaN	-11.541000000000004	-0.7560000000000002
