# Supplementary material for: Pollination in a new climate: Assessing the potential influence of flower temperature variation on insect pollinator behaviour
Source: PLoS One. 2018 Aug 1;13(8):e0200549. doi: 10.1371/journal.pone.0200549 (PMC6070230; doi:10.1371/journal.pone.0200549)
Supplement: S1 Table — Raw data of Flower temperature measurement is in .csv format. Details of each file provided in README file. (ZIP) [file pone.0200549.s001.zip › Supplimentary_TableS1_RAW data/Species_27.csv]

757	27	19.342	15.434	15.623999999999999	NaN	NaN	-3.9079999999999995	-3.718	NaN	NaN
757	27	19.216	15.496	15.685500000000001	NaN	NaN	-3.7200000000000006	-3.5305	NaN	NaN
757	27	19.037	15.109	15.3165	NaN	NaN	-3.927999999999999	-3.7204999999999995	NaN	NaN
757	27	17.781	16.752	16.947499999999998	NaN	17.626	-1.029	-0.8335000000000008	NaN	-0.15499999999999758
757	27	17.595	16.484	16.675	NaN	17.04	-1.110999999999997	-0.9199999999999982	NaN	-0.5549999999999997
757	27	17.527	16.479	16.7215	NaN	17.318	-1.0480000000000018	-0.8055000000000021	NaN	-0.20899999999999963
757	27	16.045	17.254	17.6695	NaN	17.432	1.2089999999999996	1.6244999999999976	NaN	1.386999999999997
757	27	16.595	15.416	15.576	NaN	15.609	-1.1789999999999985	-1.0189999999999984	NaN	-0.9859999999999989
757	27	16.34	15.302	15.6845	NaN	12.247	-1.0380000000000003	-0.6555	NaN	-4.093
757	27	16.835	17.855	17.923000000000002	NaN	17.278	1.0199999999999996	1.088000000000001	NaN	0.44299999999999784
757	27	18.18	16.273	16.4975	NaN	NaN	-1.907	-1.682500000000001	NaN	NaN
757	27	18.633	16.386	16.154	NaN	NaN	-2.247	-2.478999999999999	NaN	NaN
757	27	18.471	17.4	17.442500000000003	NaN	NaN	-1.0710000000000015	-1.0284999999999975	NaN	NaN
757	27	19.091	20.554	19.491500000000002	NaN	18.179	1.4629999999999974	0.40050000000000097	NaN	-0.9120000000000026
757	27	19.443	21.132	20.432000000000002	NaN	21.881	1.689	0.9890000000000008	NaN	2.437999999999999
757	27	20.067	22.065	21.991	NaN	22.524	1.998000000000001	1.9239999999999995	NaN	2.4570000000000007
757	27	20.497	21.939	21.2745	NaN	19.57	1.4420000000000002	0.7774999999999999	NaN	-0.9269999999999996
757	27	20.405	21.618	23.133499999999998	NaN	21.64	1.2129999999999974	2.728499999999997	NaN	1.2349999999999994
757	27	21.357	23.174	23.2665	NaN	22.643	1.8170000000000002	1.9095000000000013	NaN	1.2860000000000014
757	27	23.619	22.099	21.945	NaN	NaN	-1.5199999999999996	-1.6739999999999995	NaN	NaN
757	27	22.629	23.909	24.240499999999997	NaN	28.239	1.2799999999999976	1.611499999999996	NaN	5.609999999999999
757	27	23.43	24.698	24.252499999999998	NaN	23.343	1.2680000000000007	0.822499999999998	NaN	-0.08699999999999974
757	27	24.968	21.372	21.417	NaN	NaN	-3.596	-3.5509999999999984	NaN	NaN
757	27	23.924	22.88	23.070999999999998	NaN	22.962	-1.0440000000000005	-0.8530000000000015	NaN	-0.9619999999999997
757	27	23.199	24.293	25.188	NaN	25.18	1.0939999999999976	1.9889999999999972	NaN	1.980999999999998
757	27	24.301	25.382	26.612000000000002	NaN	28.794	1.081000000000003	2.3110000000000035	NaN	4.493000000000002
757	27	24.128	22.864	22.814500000000002	NaN	20.366	-1.2639999999999993	-1.3134999999999977	NaN	-3.7620000000000005
757	27	23.161	21.541	22.0065	NaN	23.733	-1.620000000000001	-1.1545000000000023	NaN	0.5719999999999992
757	27	22.535	20.856	21.0845	NaN	23.144	-1.6789999999999985	-1.4505000000000017	NaN	0.6089999999999982
757	27	22.088	20.653	21.110500000000002	NaN	NaN	-1.4350000000000023	-0.9774999999999991	NaN	NaN
757	27	21.795	17.334	17.643	NaN	NaN	-4.461000000000002	-4.152000000000001	NaN	NaN
757	27	21.566	17.491	17.909	NaN	NaN	-4.074999999999999	-3.657	NaN	NaN
757	27	20.663	22.512	23.542	NaN	23.154	1.8490000000000002	2.8790000000000013	NaN	2.4909999999999997
757	27	21.265	23.353	25.294	NaN	27.38	2.088000000000001	4.029	NaN	6.114999999999998
757	27	22.615	24.89	24.6855	NaN	23.835	2.275000000000002	2.0705000000000027	NaN	1.2200000000000024
757	27	22.612	26.24	28.8415	NaN	28.926	3.628	6.229500000000002	NaN	6.314
757	27	23.45	26.915	28.960500000000003	NaN	30.687	3.465	5.510500000000004	NaN	7.237000000000002
757	27	23.663	27.476	28.484	NaN	29.76	3.812999999999999	4.8210000000000015	NaN	6.097000000000001
757	27	24.001	25.327	26.3965	NaN	24.088	1.3260000000000005	2.3954999999999984	NaN	0.08699999999999974
757	27	24.545	26.144	27.884	NaN	29.008	1.5989999999999966	3.3389999999999986	NaN	4.462999999999997
757	27	24.825	27.839	26.9735	NaN	21.759	3.0139999999999993	2.148500000000002	NaN	-3.065999999999999
757	27	23.824	21.784	22.4025	NaN	NaN	-2.0400000000000027	-1.4215000000000018	NaN	NaN
757	27	22.673	21.547	22.001	NaN	22.337	-1.1259999999999977	-0.671999999999997	NaN	-0.3359999999999985
757	27	22.76	24.062	24.2165	NaN	24.172	1.3019999999999996	1.4564999999999984	NaN	1.411999999999999
757	27	23.237	25.613	25.735500000000002	NaN	22.06	2.3760000000000012	2.4985000000000035	NaN	-1.1769999999999996
757	27	22.74	23.98	24.991	NaN	25.768	1.240000000000002	2.2510000000000012	NaN	3.0280000000000022
757	27	22.77	25.648	26.771	NaN	28.229	2.878	4.001000000000001	NaN	5.459
757	27	22.847	25.088	25.837000000000003	NaN	26.301	2.2409999999999997	2.990000000000002	NaN	3.453999999999997
757	27	22.849	24.437	25.1575	NaN	25.931	1.588000000000001	2.3084999999999987	NaN	3.0820000000000007
757	27	22.673	25.415	25.819499999999998	NaN	21.682	2.742000000000001	3.1464999999999996	NaN	-0.9909999999999997
757	27	23.161	27.433	27.0775	NaN	27.17	4.2719999999999985	3.916499999999999	NaN	4.009
757	27	23.532	26.363	27.1075	NaN	26.816	2.8309999999999995	3.5755000000000017	NaN	3.283999999999999
757	27	23.375	25.533	25.372	NaN	24.147	2.1580000000000013	1.9969999999999999	NaN	0.7719999999999985
757	27	22.774	24.42	25.228	NaN	23.015	1.6460000000000008	2.4540000000000006	NaN	0.24099999999999966
757	27	22.888	25.38	25.818	NaN	26.57	2.4919999999999973	2.9299999999999997	NaN	3.6819999999999986
757	27	23.025	25.688	25.492	NaN	26.787	2.6630000000000003	2.4670000000000023	NaN	3.7620000000000005
757	27	23.24	25.478	25.439	NaN	24.29	2.238000000000003	2.1990000000000016	NaN	1.0500000000000007
757	27	23.728	25.708	25.048000000000002	NaN	23.192	1.9799999999999969	1.3200000000000003	NaN	-0.5360000000000014
757	27	23.454	25.292	25.652	NaN	26.13	1.838000000000001	2.1980000000000004	NaN	2.6759999999999984
757	27	23.162	25.658	24.34	NaN	22.282	2.496000000000002	1.1780000000000008	NaN	-0.879999999999999
757	27	23.362	24.85	24.72	NaN	23.705	1.488000000000003	1.3580000000000005	NaN	0.34299999999999997
757	27	23.416	26.303	26.2905	NaN	27.476	2.8870000000000005	2.874500000000001	NaN	4.059999999999999
757	27	24.099	25.53	25.058	NaN	21.365	1.431000000000001	0.9589999999999996	NaN	-2.7340000000000018
757	27	24.119	25.988	25.939999999999998	NaN	23.893	1.8689999999999998	1.820999999999998	NaN	-0.2259999999999991
757	27	24.042	25.627	25.738500000000002	NaN	27.653	1.5849999999999973	1.6965000000000003	NaN	3.610999999999997
757	27	24.024	25.28	24.804499999999997	NaN	22.886	1.2560000000000002	0.7804999999999964	NaN	-1.1380000000000017
757	27	23.007	24.361	24.2865	NaN	19.176	1.3539999999999992	1.2794999999999987	NaN	-3.831000000000003
757	27	23.163	24.904	23.570500000000003	NaN	20.681	1.7409999999999997	0.4075000000000024	NaN	-2.4819999999999993
757	27	24.327	22.517	22.2325	NaN	NaN	-1.8100000000000023	-2.0945	NaN	NaN
757	27	23.229	25.54	26.0825	NaN	25.956	2.311	2.8535000000000004	NaN	2.7270000000000003
757	27	23.221	24.84	24.165	NaN	21.968	1.6189999999999998	0.9439999999999991	NaN	-1.2530000000000001
757	27	22.675	24.231	24.383000000000003	NaN	15.103	1.556000000000001	1.708000000000002	NaN	-7.572000000000001
757	27	22.565	19.604	19.473	NaN	18.68	-2.961000000000002	-3.0920000000000023	NaN	-3.8850000000000016
757	27	23.289	21.565	21.405	NaN	NaN	-1.7240000000000002	-1.8840000000000003	NaN	NaN
757	27	23.251	19.719	20.5515	NaN	NaN	-3.532	-2.6995000000000005	NaN	NaN
757	27	22.439	21.348	20.9025	NaN	20.537	-1.091000000000001	-1.5365000000000002	NaN	-1.902000000000001
757	27	22.281	19.911	19.621000000000002	NaN	19.323	-2.3699999999999974	-2.6599999999999966	NaN	-2.9579999999999984
757	27	22.199	19.175	18.999499999999998	NaN	NaN	-3.024000000000001	-3.199500000000004	NaN	NaN
757	27	21.589	18.72	19.246000000000002	NaN	NaN	-2.8689999999999998	-2.3429999999999964	NaN	NaN
757	27	21.736	19.082	19.743000000000002	NaN	NaN	-2.654	-1.9929999999999986	NaN	NaN
757	27	21.471	18.973	19.4435	NaN	NaN	-2.498000000000001	-2.0275	NaN	NaN
757	27	21.344	19.057	19.4445	NaN	NaN	-2.2870000000000026	-1.8994999999999997	NaN	NaN
757	27	20.72	19.073	19.258	NaN	NaN	-1.6469999999999985	-1.4619999999999997	NaN	NaN
757	27	21.226	20.096	19.966	NaN	NaN	-1.129999999999999	-1.259999999999998	NaN	NaN
757	27	21.517	18.669	18.803	NaN	NaN	-2.847999999999999	-2.7139999999999986	NaN	NaN
757	27	21.46	16.323	16.761	NaN	NaN	-5.1370000000000005	-4.699000000000002	NaN	NaN
757	27	20.094	18.493	18.883499999999998	NaN	20.339	-1.6010000000000026	-1.2105000000000032	NaN	0.24499999999999744
757	27	20.053	18.764	19.109499999999997	NaN	19.986	-1.2890000000000015	-0.9435000000000038	NaN	-0.06700000000000017
757	27	19.806	18.597	19.1405	NaN	19.769	-1.2089999999999996	-0.6655000000000015	NaN	-0.037000000000002586
757	27	14.657	12.868	14.301	NaN	14.629	-1.7889999999999997	-0.35599999999999987	NaN	-0.02800000000000047
757	27	13.761	12.583	12.882	NaN	13.512	-1.177999999999999	-0.8789999999999996	NaN	-0.24899999999999878
757	27	13.543	12.493	12.7945	NaN	13.448	-1.049999999999999	-0.7484999999999999	NaN	-0.09499999999999886
757	27	13.312	11.912	12.399000000000001	NaN	13.193	-1.3999999999999986	-0.9129999999999985	NaN	-0.11899999999999977
757	27	13.448	12.216	13.049	NaN	13.623	-1.232000000000001	-0.3990000000000009	NaN	0.17499999999999893
757	27	14.249	13.241	14.161000000000001	NaN	14.552	-1.008000000000001	-0.08799999999999919	NaN	0.30299999999999905
757	27	16.236	17.374	17.313499999999998	NaN	16.731	1.1379999999999981	1.077499999999997	NaN	0.495000000000001
757	27	17.095	18.772	18.2765	NaN	17.876	1.6769999999999996	1.1814999999999998	NaN	0.7810000000000024
757	27	18.095	15.213	15.208	NaN	NaN	-2.8819999999999997	-2.8869999999999987	NaN	NaN
757	27	18.108	16.665	15.844	NaN	NaN	-1.4430000000000014	-2.264000000000001	NaN	NaN
757	27	18.408	16.776	16.1215	NaN	NaN	-1.6320000000000014	-2.2865	NaN	NaN
757	27	17.936	20.337	19.1595	NaN	18.507	2.401	1.2235000000000014	NaN	0.5710000000000015
757	27	18.294	20.06	19.165	NaN	19.032	1.7659999999999982	0.8709999999999987	NaN	0.7379999999999995
757	27	18.346	20.237	19.403	NaN	19.311	1.8909999999999982	1.0569999999999986	NaN	0.9649999999999999
757	27	17.627	18.687	18.537	NaN	18.324	1.0600000000000023	0.9100000000000001	NaN	0.6970000000000027
757	27	18.405	19.895	19.4695	NaN	19.389	1.4899999999999984	1.064499999999999	NaN	0.9839999999999982
757	27	18.971	16.186	16.12	NaN	NaN	-2.785	-2.850999999999999	NaN	NaN
757	27	17.881	19.504	18.957	NaN	19.113	1.623000000000001	1.0760000000000005	NaN	1.2319999999999993
757	27	19.051	21.506	20.174	NaN	20.538	2.455000000000002	1.123000000000001	NaN	1.4870000000000019
757	27	19.794	21.895	20.9905	NaN	21.608	2.100999999999999	1.1965000000000003	NaN	1.814
757	27	18.623	17.465	17.632	NaN	NaN	-1.1580000000000013	-0.9909999999999997	NaN	NaN
757	27	18.759	20.09	20.2315	NaN	19.516	1.3309999999999995	1.4725000000000001	NaN	0.7569999999999979
757	27	19.676	22.063	22.512999999999998	NaN	21.211	2.3870000000000005	2.8369999999999997	NaN	1.5350000000000001
757	27	19.443	21.031	21.924500000000002	NaN	20.82	1.5879999999999974	2.4815000000000005	NaN	1.376999999999999
757	27	18.645	17.588	17.756	NaN	18.21	-1.0569999999999986	-0.8889999999999993	NaN	-0.4349999999999987
757	27	18.763	19.96	20.169	NaN	5.514	1.1969999999999992	1.4059999999999988	NaN	-13.249000000000002
757	27	19.542	21.738	21.854	NaN	21.311	2.195999999999998	2.3119999999999976	NaN	1.7689999999999984
757	27	19.659	24.417	24.059	NaN	21.583	4.758000000000003	4.400000000000002	NaN	1.9239999999999995
757	27	20.155	25.829	24.853	NaN	NaN	5.6739999999999995	4.698	NaN	NaN
757	27	20.597	22.621	21.953	NaN	22.03	2.0239999999999974	1.355999999999998	NaN	1.4329999999999998
757	27	20.75	17.063	17.414	NaN	NaN	-3.687000000000001	-3.3359999999999985	NaN	NaN
757	27	18.622	24.529	23.869500000000002	NaN	20.808	5.907	5.247500000000002	NaN	2.186
757	27	19.252	25.428	23.195	NaN	21.299	6.176000000000002	3.9430000000000014	NaN	2.0470000000000006
757	27	20.32	23.365	22.8465	NaN	22.316	3.044999999999998	2.5264999999999986	NaN	1.9959999999999987
757	27	20.381	22.982	22.320999999999998	NaN	22.099	2.600999999999999	1.9399999999999977	NaN	1.718
757	27	17.587	19.264	18.9165	NaN	18.425	1.6769999999999996	1.3294999999999995	NaN	0.838000000000001
757	27	18.563	22.151	21.647	NaN	19.993	3.588000000000001	3.0839999999999996	NaN	1.4299999999999997
757	27	18.679	17.61	17.746000000000002	NaN	19.449	-1.068999999999999	-0.9329999999999963	NaN	0.7700000000000031
757	27	18.865	15.447	15.245999999999999	NaN	NaN	-3.4179999999999993	-3.6189999999999998	NaN	NaN
757	27	18.521	15.576	15.452	NaN	NaN	-2.9450000000000003	-3.069000000000001	NaN	NaN
757	27	18.484	15.483	15.3165	NaN	NaN	-3.0010000000000012	-3.167500000000002	NaN	NaN
757	27	18.474	15.692	15.652000000000001	NaN	NaN	-2.782	-2.821999999999999	NaN	NaN
757	27	9.525	8.493	8.953	NaN	NaN	-1.032	-0.572000000000001	NaN	NaN
757	27	14.812	15.83	16.183500000000002	NaN	14.826	1.0180000000000007	1.3715000000000028	NaN	0.014000000000001123
757	27	17.147	14.004	13.899999999999999	NaN	NaN	-3.142999999999999	-3.247	NaN	NaN
757	27	17.21	14.312	14.3155	NaN	NaN	-2.8980000000000015	-2.8945000000000007	NaN	NaN
757	27	17.327	14.29	14.23	NaN	NaN	-3.0370000000000026	-3.0970000000000013	NaN	NaN
757	27	17.592	14.405	14.3065	NaN	NaN	-3.1869999999999994	-3.285499999999999	NaN	NaN
757	27	20.082	21.528	20.1525	NaN	20.338	1.445999999999998	0.07049999999999912	NaN	0.2560000000000002
757	27	20.162	21.785	20.5425	NaN	19.753	1.623000000000001	0.3805000000000014	NaN	-0.4089999999999989
757	27	20.631	22.014	21.0165	NaN	20.645	1.3829999999999991	0.3855000000000004	NaN	0.013999999999999346
757	27	21.197	23.588	21.6685	NaN	21.975	2.391000000000002	0.4715000000000025	NaN	0.7780000000000022
757	27	21.118	23.405	21.459	NaN	22.16	2.2870000000000026	0.3410000000000011	NaN	1.0420000000000016
757	27	21.334	22.762	21.4555	NaN	1.512	1.4280000000000008	0.12150000000000105	NaN	-19.822
757	27	21.883	23.71	22.048000000000002	NaN	20.118	1.8270000000000017	0.1650000000000027	NaN	-1.7650000000000006
757	27	22.019	23.624	22.2375	NaN	22.892	1.6050000000000004	0.21850000000000236	NaN	0.8730000000000011
757	27	22.664	23.971	23.174999999999997	NaN	24.003	1.3069999999999986	0.5109999999999957	NaN	1.3389999999999986
757	27	22.86	24.289	23.570500000000003	NaN	24.723	1.429000000000002	0.7105000000000032	NaN	1.8629999999999995
757	27	23.175	25.411	24.09	NaN	25.157	2.2360000000000007	0.9149999999999991	NaN	1.9819999999999993
