# Supplementary material for: Pollination in a new climate: Assessing the potential influence of flower temperature variation on insect pollinator behaviour
Source: PLoS One. 2018 Aug 1;13(8):e0200549. doi: 10.1371/journal.pone.0200549 (PMC6070230; doi:10.1371/journal.pone.0200549)
Supplement: S1 Table — Raw data of Flower temperature measurement is in .csv format. Details of each file provided in README file. (ZIP) [file pone.0200549.s001.zip › Supplimentary_TableS1_RAW data/Species_23.csv]

747	23	12.22	11.128499999999999	10.8205	NaN	11.19	-1.0915000000000017	-1.3995000000000015	NaN	-1.0300000000000011
747	23	12.173	11.031500000000001	10.668	NaN	11.235	-1.1414999999999988	-1.5050000000000008	NaN	-0.9380000000000006
747	23	11.894	10.807500000000001	10.594000000000001	NaN	10.966	-1.0864999999999991	-1.299999999999999	NaN	-0.9280000000000008
747	23	11.961	10.958	10.6325	NaN	11.071	-1.0030000000000001	-1.3285	NaN	-0.8900000000000006
747	23	11.83	10.6475	10.6275	NaN	10.891	-1.1824999999999992	-1.2025000000000006	NaN	-0.9390000000000001
747	23	11.856	10.419	10.3045	NaN	10.522	-1.4369999999999994	-1.551499999999999	NaN	-1.3339999999999996
747	23	11.738	10.5755	10.250499999999999	NaN	10.507	-1.1624999999999996	-1.4875000000000007	NaN	-1.2309999999999999
747	23	16.413	15.4065	15.625499999999999	NaN	16.057	-1.0065000000000008	-0.7875000000000014	NaN	-0.35600000000000165
747	23	16.846	18.836	18.652	NaN	19.608	1.9899999999999984	1.806000000000001	NaN	2.7620000000000005
747	23	17.377	19.4495	20.3245	NaN	19.85	2.0725000000000016	2.9475000000000016	NaN	2.4730000000000025
747	23	17.504	19.8735	19.339	NaN	21.643	2.3694999999999986	1.8349999999999973	NaN	4.138999999999999
747	23	18.198	21.624	22.8065	NaN	25.3	3.4259999999999984	4.608499999999999	NaN	7.102
747	23	18.959	21.2795	23.232	NaN	25.469	2.320499999999999	4.273	NaN	6.510000000000002
747	23	18.982	20.594	21.5695	NaN	23.228	1.6120000000000019	2.587500000000002	NaN	4.246000000000002
747	23	18.962	20.7515	20.487000000000002	NaN	22.239	1.7895000000000003	1.5250000000000021	NaN	3.277000000000001
747	23	19.63	22.253	22.9635	NaN	24.401	2.623000000000001	3.333500000000001	NaN	4.771000000000001
747	23	18.465	20.274	19.0815	NaN	20.361	1.809000000000001	0.6164999999999985	NaN	1.8960000000000008
747	23	19.333	22.0045	21.783	NaN	23.424	2.6715000000000018	2.450000000000003	NaN	4.091000000000001
747	23	19.997	22.679499999999997	23.8415	NaN	25.509	2.6824999999999974	3.8445	NaN	5.5120000000000005
747	23	20.598	22.484	23.212	NaN	23.213	1.8860000000000028	2.6140000000000008	NaN	2.615000000000002
747	23	20.045	18.6955	19.2225	NaN	19.84	-1.3495000000000026	-0.8225000000000016	NaN	-0.20500000000000185
747	23	20.383	23.593	22.7365	NaN	23.892	3.210000000000001	2.3535000000000004	NaN	3.5090000000000003
747	23	20.865	23.951999999999998	23.423000000000002	NaN	23.963	3.0869999999999997	2.5580000000000034	NaN	3.0980000000000025
747	23	21.548	23.4315	23.465	NaN	24.396	1.8835000000000015	1.9170000000000016	NaN	2.8480000000000025
747	23	22.417	24.621000000000002	23.3375	NaN	24.487	2.2040000000000006	0.920499999999997	NaN	2.0699999999999967
747	23	21.853	23.0515	22.253	NaN	24.599	1.1984999999999992	0.3999999999999986	NaN	2.7459999999999987
747	23	23.147	21.927999999999997	22.0745	NaN	25.258	-1.2190000000000012	-1.072499999999998	NaN	2.1110000000000007
747	23	23.45	22.339	22.476999999999997	NaN	25.627	-1.1110000000000007	-0.9730000000000025	NaN	2.1769999999999996
747	23	23.413	21.046	21.35	NaN	24.232	-2.367000000000001	-2.062999999999999	NaN	0.8189999999999991
747	23	24.016	22.5855	22.719	NaN	25.564	-1.4304999999999986	-1.296999999999997	NaN	1.5480000000000018
747	23	24.552	23.5345	24.114	NaN	27.127	-1.0174999999999983	-0.43799999999999883	NaN	2.5749999999999993
747	23	24.584	22.71	23.5665	NaN	26.087	-1.8739999999999988	-1.0174999999999983	NaN	1.5030000000000001
747	23	24.563	23.5605	24.448999999999998	NaN	26.834	-1.0024999999999977	-0.11400000000000077	NaN	2.271000000000001
747	23	23.998	22.731	23.191499999999998	NaN	25.887	-1.2669999999999995	-0.8065000000000033	NaN	1.8889999999999993
747	23	24.409	21.738999999999997	22.8	NaN	24.41	-2.6700000000000017	-1.6089999999999982	NaN	0.0010000000000012221
747	23	24.062	22.299500000000002	23.3405	NaN	25.599	-1.7624999999999993	-0.7215000000000025	NaN	1.536999999999999
747	23	24.122	21.442999999999998	22.6685	NaN	24.049	-2.679000000000002	-1.4534999999999982	NaN	-0.0730000000000004
747	23	23.376	22.092	22.332500000000003	NaN	24.242	-1.2840000000000025	-1.043499999999998	NaN	0.8659999999999997
747	23	24.266	22.698999999999998	24.676000000000002	NaN	26.782	-1.5670000000000002	0.4100000000000037	NaN	2.516000000000002
747	23	24.539	22.459000000000003	24.933500000000002	NaN	28.132	-2.0799999999999983	0.39450000000000074	NaN	3.593
747	23	24.716	22.721	24.9195	NaN	27.689	-1.995000000000001	0.20349999999999824	NaN	2.972999999999999
747	23	24.424	23.054000000000002	24.1875	NaN	26.477	-1.3699999999999974	-0.2364999999999995	NaN	2.053000000000001
747	23	24.925	23.002000000000002	24.5565	NaN	26.435	-1.9229999999999983	-0.36850000000000094	NaN	1.509999999999998
747	23	25.012	22.3415	24.764000000000003	NaN	27.104	-2.6705000000000005	-0.24799999999999756	NaN	2.0919999999999987
747	23	24.409	21.6255	23.177	NaN	24.78	-2.7835	-1.2319999999999993	NaN	0.3710000000000022
747	23	24.448	22.7845	23.2735	NaN	25.11	-1.663499999999999	-1.1745000000000019	NaN	0.661999999999999
747	23	24.068	22.381	23.4295	NaN	25.971	-1.6870000000000012	-0.6385000000000005	NaN	1.9029999999999987
747	23	23.778	22.4745	23.4645	NaN	26.061	-1.3034999999999997	-0.31349999999999767	NaN	2.2830000000000013
747	23	23.802	21.872	23.334000000000003	NaN	24.766	-1.9299999999999997	-0.4679999999999964	NaN	0.9639999999999986
747	23	23.666	22.086	23.1025	NaN	24.928	-1.5800000000000018	-0.5635000000000012	NaN	1.2620000000000005
747	23	23.612	22.0925	22.653	NaN	24.299	-1.5194999999999972	-0.9589999999999996	NaN	0.6870000000000012
747	23	23.538	21.9845	22.85	NaN	24.976	-1.5534999999999997	-0.6879999999999988	NaN	1.4379999999999988
747	23	23.856	22.072	24.0385	NaN	26.134	-1.7840000000000025	0.18249999999999744	NaN	2.2779999999999987
747	23	24.288	22.945999999999998	24.898	NaN	27.357	-1.3420000000000023	0.6099999999999994	NaN	3.068999999999999
747	23	24.603	22.3335	24.662	NaN	27.153	-2.2695000000000007	0.0589999999999975	NaN	2.549999999999997
747	23	24.316	22.9665	24.53	NaN	27.388	-1.349499999999999	0.2140000000000022	NaN	3.0720000000000027
747	23	24.023	21.543	23.8405	NaN	26.487	-2.4800000000000004	-0.182500000000001	NaN	2.4639999999999986
747	23	23.891	21.9795	23.6295	NaN	26.464	-1.9114999999999966	-0.26149999999999807	NaN	2.5730000000000004
747	23	23.922	22.4845	23.5195	NaN	25.623	-1.4375	-0.40249999999999986	NaN	1.7010000000000005
747	23	24.188	22.438	23.9685	NaN	26.429	-1.75	-0.21950000000000003	NaN	2.2409999999999997
747	23	24.355	22.884	24.177500000000002	NaN	25.874	-1.471	-0.17749999999999844	NaN	1.5189999999999984
747	23	24.027	21.192	22.9665	NaN	24.072	-2.835000000000001	-1.060500000000001	NaN	0.04499999999999815
747	23	23.183	21.295499999999997	22.136	NaN	23.037	-1.8875000000000028	-1.0470000000000006	NaN	-0.1460000000000008
747	23	22.546	20.9765	21.683500000000002	NaN	22.537	-1.569499999999998	-0.8624999999999972	NaN	-0.009000000000000341
747	23	22.628	20.221	20.964	NaN	21.685	-2.407	-1.6640000000000015	NaN	-0.9430000000000014
747	23	22.206	19.491500000000002	19.975499999999997	NaN	20.661	-2.7144999999999975	-2.230500000000003	NaN	-1.5449999999999982
747	23	21.848	19.5835	19.787	NaN	20.27	-2.264499999999998	-2.061	NaN	-1.5779999999999994
747	23	21.294	19.355	19.4335	NaN	20.041	-1.939	-1.8605000000000018	NaN	-1.2530000000000001
747	23	20.807	19.0235	19.046	NaN	19.426	-1.7835	-1.7609999999999992	NaN	-1.3810000000000002
747	23	20.789	19.467	19.7485	NaN	20.634	-1.3220000000000027	-1.0405000000000015	NaN	-0.15500000000000114
747	23	20.772	19.451500000000003	19.762999999999998	NaN	20.458	-1.3204999999999956	-1.0090000000000003	NaN	-0.31400000000000006
747	23	20.308	19.2055	19.404	NaN	19.634	-1.1024999999999991	-0.9039999999999999	NaN	-0.6739999999999995
747	23	20.378	19.191000000000003	19.4535	NaN	19.926	-1.1869999999999976	-0.9245000000000019	NaN	-0.45200000000000173
747	23	20.31	19.1445	19.3265	NaN	19.762	-1.165499999999998	-0.9834999999999994	NaN	-0.5479999999999983
747	23	20.289	19.2595	19.472	NaN	19.688	-1.0295000000000023	-0.8170000000000002	NaN	-0.6010000000000026
747	23	20.459	19.144	19.3885	NaN	19.723	-1.3150000000000013	-1.0704999999999991	NaN	-0.7360000000000007
747	23	20.601	19.08	19.3065	NaN	19.305	-1.5210000000000008	-1.2944999999999993	NaN	-1.2959999999999994
747	23	20.06	18.240000000000002	18.402	NaN	18.613	-1.8199999999999967	-1.6579999999999977	NaN	-1.4469999999999992
747	23	19.736	18.2755	18.264	NaN	18.527	-1.4604999999999997	-1.4720000000000013	NaN	-1.2089999999999996
747	23	19.632	17.4905	17.689	NaN	17.873	-2.1415000000000006	-1.9430000000000014	NaN	-1.7590000000000003
747	23	19.23	17.2465	17.0805	NaN	17.385	-1.9834999999999994	-2.1494999999999997	NaN	-1.8449999999999989
747	23	19.224	17.613500000000002	17.398	NaN	17.992	-1.6104999999999983	-1.8260000000000005	NaN	-1.2319999999999993
747	23	19.086	17.4765	17.310499999999998	NaN	20.246	-1.609499999999997	-1.775500000000001	NaN	1.1600000000000001
747	23	18.784	16.9325	16.854	NaN	17.221	-1.851499999999998	-1.9299999999999997	NaN	-1.5629999999999988
747	23	18.436	16.744	16.4765	NaN	16.821	-1.6920000000000002	-1.9594999999999985	NaN	-1.6149999999999984
747	23	18.076	16.311	16.2545	NaN	16.57	-1.7650000000000006	-1.8215000000000003	NaN	-1.5060000000000002
747	23	18.742	20.304	20.002499999999998	NaN	21.783	1.5619999999999976	1.2604999999999968	NaN	3.0410000000000004
747	23	18.89	20.244999999999997	19.319000000000003	NaN	20.904	1.3549999999999969	0.42900000000000205	NaN	2.0139999999999993
747	23	18.378	17.1085	17.247999999999998	NaN	18.195	-1.2695000000000007	-1.1300000000000026	NaN	-0.18299999999999983
747	23	18.288	19.404	18.5705	NaN	19.88	1.1159999999999997	0.28249999999999886	NaN	1.5919999999999987
747	23	19.405	20.524	21.2285	NaN	21.855	1.1189999999999998	1.8234999999999992	NaN	2.4499999999999993
747	23	20.606	24.2145	23.869	NaN	24.956	3.6084999999999994	3.262999999999998	NaN	4.349999999999998
747	23	21.005	23.073	23.5	NaN	24.164	2.0680000000000014	2.495000000000001	NaN	3.1590000000000025
747	23	20.727	22.2905	21.4135	NaN	22.747	1.5635000000000012	0.6864999999999988	NaN	2.0199999999999996
747	23	21.658	24.4285	23.6535	NaN	24.862	2.7704999999999984	1.9954999999999998	NaN	3.203999999999997
747	23	22.85	24.834	24.75	NaN	26.698	1.9839999999999982	1.8999999999999986	NaN	3.847999999999999
747	23	23.642	25.3985	24.2805	NaN	26.096	1.756499999999999	0.6385000000000005	NaN	2.4540000000000006
747	23	24.259	25.587	25.23	NaN	27.347	1.3279999999999994	0.9710000000000001	NaN	3.088000000000001
747	23	24.349	21.9805	23.3155	NaN	23.822	-2.368500000000001	-1.0335	NaN	-0.527000000000001
747	23	24.099	25.562	24.4845	NaN	27.702	1.463000000000001	0.3855000000000004	NaN	3.6030000000000015
747	23	25.269	23.805500000000002	25.108	NaN	26.942	-1.4634999999999962	-0.1609999999999978	NaN	1.6730000000000018
747	23	23.694	24.9655	24.261	NaN	28.152	1.2714999999999996	0.5670000000000002	NaN	4.458000000000002
747	23	23.321	20.5775	20.991999999999997	NaN	22.606	-2.743500000000001	-2.329000000000004	NaN	-0.7149999999999999
747	23	23.535	24.7495	24.465	NaN	26.667	1.214500000000001	0.9299999999999997	NaN	3.1320000000000014
747	23	23.677	21.1635	21.8305	NaN	24.761	-2.5135000000000005	-1.846499999999999	NaN	1.0839999999999996
747	23	23.431	21.537	22.057000000000002	NaN	23.191	-1.894000000000002	-1.3739999999999988	NaN	-0.240000000000002
747	23	25.429	24.168	24.9525	NaN	27.824	-1.2609999999999992	-0.4764999999999979	NaN	2.395000000000003
747	23	25.855	24.060499999999998	24.881	NaN	28.195	-1.7945000000000029	-0.9740000000000002	NaN	2.34
747	23	25.234	24.057499999999997	24.46	NaN	28.34	-1.1765000000000043	-0.7740000000000009	NaN	3.105999999999998
747	23	24.73	23.244	23.752000000000002	NaN	26.986	-1.4860000000000007	-0.977999999999998	NaN	2.2560000000000002
747	23	26.081	24.599	25.474	NaN	28.216	-1.4819999999999993	-0.6069999999999993	NaN	2.1350000000000016
747	23	26.19	25.122	25.598	NaN	28.586	-1.0680000000000014	-0.5920000000000023	NaN	2.3959999999999972
747	23	25.939	24.520000000000003	25.273	NaN	28.714	-1.418999999999997	-0.6660000000000004	NaN	2.7749999999999986
747	23	25.804	24.677	25.4655	NaN	29.05	-1.126999999999999	-0.3384999999999998	NaN	3.246000000000002
747	23	26.208	24.4375	25.648	NaN	29.833	-1.7704999999999984	-0.5599999999999987	NaN	3.625
747	23	25.496	24.464	25.252000000000002	NaN	29.005	-1.032	-0.24399999999999622	NaN	3.5090000000000003
747	23	25.621	24.009	24.871	NaN	27.588	-1.6119999999999983	-0.75	NaN	1.9670000000000023
747	23	25.421	24.402500000000003	24.9645	NaN	27.751	-1.018499999999996	-0.45649999999999835	NaN	2.330000000000002
747	23	24.317	22.3545	23.5445	NaN	25.818	-1.9624999999999986	-0.7725000000000009	NaN	1.5010000000000012
747	23	24.62	23.601	24.189999999999998	NaN	25.835	-1.019000000000002	-0.43000000000000327	NaN	1.2149999999999999
747	23	24.714	25.7155	25.6435	NaN	26.975	1.0015	0.9295000000000009	NaN	2.261000000000003
747	23	25.069	23.9015	25.219	NaN	26.787	-1.1675000000000004	0.15000000000000213	NaN	1.718
747	23	25.176	23.8375	25.2785	NaN	24.068	-1.3384999999999998	0.1025000000000027	NaN	-1.107999999999997
747	23	24.802	23.436500000000002	24.698999999999998	NaN	23.75	-1.3654999999999973	-0.10300000000000153	NaN	-1.0519999999999996
747	23	24.732	23.0745	24.5505	NaN	23.736	-1.6574999999999989	-0.18149999999999977	NaN	-0.9959999999999987
747	23	24.412	23.152	24.628999999999998	NaN	23.402	-1.259999999999998	0.21699999999999875	NaN	-1.009999999999998
747	23	24.33	22.9465	24.4535	NaN	22.767	-1.383499999999998	0.12349999999999994	NaN	-1.5629999999999988
747	23	23.467	22.296	23.656	NaN	21.976	-1.1709999999999994	0.18900000000000006	NaN	-1.4909999999999997
747	23	22.927	21.771500000000003	23.0255	NaN	21.216	-1.1554999999999964	0.09850000000000136	NaN	-1.7109999999999985
747	23	22.802	20.1265	21.762999999999998	NaN	20.949	-2.6754999999999995	-1.0390000000000015	NaN	-1.852999999999998
747	23	22.385	19.718	20.237000000000002	NaN	20.622	-2.6670000000000016	-2.1479999999999997	NaN	-1.7630000000000017
747	23	22.113	19.766	20.3085	NaN	20.222	-2.3470000000000013	-1.8045000000000009	NaN	-1.8909999999999982
747	23	21.803	19.587	20.2035	NaN	20.011	-2.216000000000001	-1.5995000000000026	NaN	-1.7920000000000016
747	23	21.266	18.351	18.32	NaN	19.694	-2.914999999999999	-2.945999999999998	NaN	-1.5719999999999992
747	23	20.777	18.5625	18.214	NaN	19.282	-2.214500000000001	-2.5630000000000024	NaN	-1.495000000000001
752	23	18.199	19.378500000000003	18.927999999999997	NaN	19.697	1.1795000000000009	0.7289999999999957	NaN	1.4979999999999976
752	23	18.298	20.112000000000002	19.475	NaN	19.276	1.8140000000000036	1.1770000000000032	NaN	0.9780000000000015
752	23	18.825	22.151000000000003	21.2015	NaN	21.285	3.326000000000004	2.3765	NaN	2.460000000000001
752	23	19.258	21.929000000000002	22.610999999999997	NaN	22.106	2.671000000000003	3.352999999999998	NaN	2.8480000000000025
752	23	19.677	21.087	21.1755	NaN	23.151	1.4100000000000001	1.4985	NaN	3.474
752	23	19.732	22.6595	20.846	NaN	23.122	2.927500000000002	1.1140000000000008	NaN	3.3900000000000006
752	23	19.564	22.872	21.837	NaN	23.017	3.308	2.2729999999999997	NaN	3.4529999999999994
752	23	19.871	22.47	20.779	NaN	24.525	2.599	0.9080000000000013	NaN	4.654
752	23	19.342	21.756500000000003	19.9525	NaN	22.461	2.414500000000004	0.6105000000000018	NaN	3.1189999999999998
752	23	19.508	24.7575	23.5935	NaN	22.823	5.249500000000001	4.0855	NaN	3.3150000000000013
752	23	19.096	23.3955	22.36	NaN	22.297	4.299499999999998	3.2639999999999993	NaN	3.2010000000000005
752	23	19.55	25.1915	24.5325	NaN	24.214	5.641500000000001	4.982499999999998	NaN	4.663999999999998
752	23	19.811	26.7225	25.16	NaN	24.304	6.9115	5.349	NaN	4.4929999999999986
752	23	19.899	25.519	24.3905	NaN	24.569	5.619999999999997	4.4914999999999985	NaN	4.669999999999998
752	23	20.151	26.753500000000003	25.7725	NaN	25.39	6.602500000000003	5.621500000000001	NaN	5.239000000000001
752	23	20.594	26.6985	26.2335	NaN	25.726	6.104499999999998	5.639499999999998	NaN	5.131999999999998
752	23	20.699	27.043999999999997	25.962	NaN	26.302	6.344999999999995	5.262999999999998	NaN	5.602999999999998
752	23	21.038	26.546	25.866500000000002	NaN	27.016	5.507999999999999	4.828500000000002	NaN	5.977999999999998
752	23	21.186	27.945999999999998	26.862	NaN	26.896	6.759999999999998	5.675999999999998	NaN	5.710000000000001
752	23	21.7	28.0475	27.313499999999998	NaN	27.306	6.3475	5.613499999999998	NaN	5.606000000000002
752	23	21.735	26.422	25.7675	NaN	26.432	4.687000000000001	4.032499999999999	NaN	4.696999999999999
752	23	21.664	27.8525	25.97	NaN	27.08	6.188499999999998	4.305999999999997	NaN	5.415999999999997
752	23	22.064	27.999000000000002	27.048000000000002	NaN	27.634	5.935000000000002	4.984000000000002	NaN	5.57
752	23	22.454	27.987000000000002	27.1815	NaN	28.051	5.533000000000001	4.727499999999999	NaN	5.596999999999998
752	23	23.397	29.877000000000002	28.2975	NaN	29.04	6.480000000000004	4.900500000000001	NaN	5.643000000000001
752	23	23.871	29.222	27.6995	NaN	29.887	5.351000000000003	3.828500000000002	NaN	6.016000000000002
752	23	23.822	28.917	26.320999999999998	NaN	28.385	5.095000000000002	2.4989999999999988	NaN	4.563000000000002
752	23	23.82	27.2775	26.491	NaN	28.512	3.4574999999999996	2.6709999999999994	NaN	4.692
752	23	24.613	27.969	27.8115	NaN	29.226	3.3560000000000016	3.1984999999999992	NaN	4.6129999999999995
752	23	25.276	29.575	28.1495	NaN	28.586	4.2989999999999995	2.8735	NaN	3.3099999999999987
752	23	25.627	27.5765	26.207	NaN	29.345	1.9495000000000005	0.5800000000000018	NaN	3.718
752	23	25.335	30.5205	28.5615	NaN	27.659	5.1854999999999976	3.226499999999998	NaN	2.323999999999998
752	23	26.092	30.8925	29.0625	NaN	28.647	4.8004999999999995	2.9705000000000013	NaN	2.5549999999999997
752	23	26.292	31.4515	29.5175	NaN	27.111	5.159499999999998	3.2254999999999967	NaN	0.8189999999999991
752	23	27.801	33.455	30.6915	NaN	30.243	5.654	2.890500000000003	NaN	2.442
752	23	27.687	29.9045	28.822499999999998	NaN	31.789	2.2174999999999976	1.1354999999999968	NaN	4.102
752	23	28.027	31.545	30.363	NaN	30.149	3.5180000000000007	2.3359999999999985	NaN	2.122
752	23	27.786	32.1205	30.3705	NaN	29.213	4.3344999999999985	2.5844999999999985	NaN	1.4269999999999996
752	23	28.262	32.92	30.067	NaN	30.211	4.658000000000001	1.8049999999999997	NaN	1.948999999999998
752	23	28.615	31.945	30.3645	NaN	30.216	3.330000000000002	1.7495000000000012	NaN	1.6010000000000026
752	23	28.874	33.1255	30.476	NaN	30.484	4.251500000000004	1.6020000000000003	NaN	1.610000000000003
752	23	29.001	34.464	30.602	NaN	30.767	5.462999999999997	1.600999999999999	NaN	1.7659999999999982
752	23	29.188	30.9645	29.973999999999997	NaN	30.856	1.7765000000000022	0.7859999999999978	NaN	1.6680000000000028
752	23	28.195	31.878500000000003	29.759	NaN	28.75	3.683500000000002	1.564	NaN	0.5549999999999997
752	23	29.553	33.57599999999999	30.875	NaN	31.116	4.022999999999993	1.3219999999999992	NaN	1.5629999999999988
752	23	29.388	34.413	31.043	NaN	32.165	5.024999999999995	1.6549999999999976	NaN	2.7769999999999975
752	23	30.096	33.563	32.211	NaN	31.486	3.4670000000000023	2.1149999999999984	NaN	1.3900000000000006
752	23	31.082	33.9275	30.5375	NaN	33.547	2.8455000000000013	-0.5444999999999993	NaN	2.4649999999999963
752	23	30.621	34.1195	31.625	NaN	34.383	3.4985000000000035	1.0040000000000013	NaN	3.762000000000004
752	23	30.821	35.863	32.3525	NaN	33.423	5.041999999999998	1.5314999999999976	NaN	2.6020000000000003
752	23	31.106	35.058	31.567	NaN	32.995	3.951999999999998	0.4609999999999985	NaN	1.8889999999999958
752	23	30.83	34.1255	30.7705	NaN	33.919	3.295500000000004	-0.059499999999999886	NaN	3.0889999999999986
752	23	31.71	34.7385	32.5565	NaN	32.862	3.028500000000001	0.8464999999999989	NaN	1.152000000000001
752	23	31.655	34.496	31.519	NaN	34.532	2.841000000000001	-0.13600000000000279	NaN	2.8769999999999953
752	23	32.097	36.4805	32.8665	NaN	34.534	4.383499999999998	0.7695000000000007	NaN	2.4369999999999976
752	23	32.298	35.93	32.9585	NaN	34.757	3.631999999999998	0.660499999999999	NaN	2.458999999999996
752	23	32.559	36.778	33.669	NaN	35.632	4.219000000000001	1.1099999999999994	NaN	3.0730000000000004
752	23	32.3	35.265	31.716	NaN	35.842	2.9650000000000034	-0.5839999999999961	NaN	3.5420000000000016
752	23	32.551	35.2705	32.283500000000004	NaN	35.339	2.7194999999999965	-0.2674999999999983	NaN	2.7879999999999967
752	23	32.681	35.227999999999994	32.596000000000004	NaN	35.897	2.546999999999997	-0.08499999999999375	NaN	3.216000000000001
752	23	33.126	35.7055	32.7445	NaN	36.47	2.579500000000003	-0.3814999999999955	NaN	3.344000000000001
752	23	33.001	35.557	32.1305	NaN	35.581	2.5560000000000045	-0.8704999999999998	NaN	2.5800000000000054
752	23	32.237	34.364000000000004	31.880499999999998	NaN	35.914	2.1270000000000024	-0.35650000000000404	NaN	3.6769999999999996
752	23	32.821	36.153999999999996	32.693	NaN	35.237	3.3329999999999984	-0.1280000000000001	NaN	2.416000000000004
752	23	32.774	36.057500000000005	32.8955	NaN	35.338	3.2835000000000036	0.1214999999999975	NaN	2.564
752	23	32.355	35.4095	32.562	NaN	35.299	3.0545000000000044	0.20700000000000074	NaN	2.9440000000000026
752	23	31.77	35.3275	31.778	NaN	34.119	3.557500000000001	0.007999999999999119	NaN	2.349
752	23	31.765	35.661500000000004	32.212500000000006	NaN	34.568	3.896500000000003	0.4475000000000051	NaN	2.8029999999999973
752	23	32.286	34.7145	31.2825	NaN	35.507	2.4284999999999997	-1.0035000000000025	NaN	3.2209999999999965
752	23	32.311	34.4925	30.906	NaN	35.845	2.1814999999999998	-1.4050000000000011	NaN	3.533999999999999
752	23	31.951	33.9475	30.241999999999997	NaN	35.297	1.9964999999999975	-1.7090000000000032	NaN	3.3459999999999965
752	23	31.843	34.4985	31.298000000000002	NaN	35.582	2.6555	-0.5449999999999982	NaN	3.7390000000000008
752	23	30.831	32.5305	29.177500000000002	NaN	34.974	1.699500000000004	-1.6534999999999975	NaN	4.142999999999997
752	23	31.274	35.001	30.637999999999998	NaN	34.48	3.7269999999999968	-0.6360000000000028	NaN	3.205999999999996
752	23	31.4	33.964	30.014	NaN	34.368	2.564	-1.3859999999999992	NaN	2.9680000000000035
752	23	31.779	33.6115	30.5135	NaN	34.828	1.8324999999999996	-1.2654999999999994	NaN	3.049000000000003
752	23	31.885	34.529	31.552	NaN	35.746	2.644000000000002	-0.33300000000000196	NaN	3.8610000000000007
752	23	32.038	34.6985	31.583	NaN	34.582	2.660500000000006	-0.4549999999999983	NaN	2.544000000000004
752	23	32.072	33.2555	29.9575	NaN	35.181	1.1834999999999951	-2.114500000000003	NaN	3.1089999999999947
752	23	31.575	33.2135	30.895000000000003	NaN	34.824	1.638500000000004	-0.6799999999999962	NaN	3.2489999999999988
752	23	31.513	34.118	31.0095	NaN	34.603	2.6050000000000004	-0.5035000000000025	NaN	3.09
752	23	31.76	33.3595	30.3975	NaN	35.174	1.5994999999999955	-1.3625000000000007	NaN	3.413999999999998
752	23	30.808	34.936	30.3235	NaN	32.225	4.128	-0.4845000000000006	NaN	1.4170000000000016
752	23	31.624	33.9775	29.945	NaN	33.905	2.3535000000000004	-1.6789999999999985	NaN	2.2810000000000024
752	23	31.502	34.2025	30.966	NaN	34.478	2.7005000000000017	-0.5359999999999978	NaN	2.9760000000000026
752	23	31.072	32.174	29.646500000000003	NaN	34.797	1.1020000000000003	-1.425499999999996	NaN	3.724999999999998
752	23	31.115	33.578	30.3725	NaN	33.929	2.4630000000000045	-0.7424999999999997	NaN	2.8140000000000036
752	23	31.066	32.7375	29.834	NaN	34.696	1.6714999999999982	-1.2319999999999993	NaN	3.629999999999999
752	23	30.155	31.930500000000002	29.307000000000002	NaN	34.472	1.775500000000001	-0.847999999999999	NaN	4.317
752	23	30.87	31.8925	30.438	NaN	33.141	1.0224999999999973	-0.43200000000000216	NaN	2.2709999999999972
752	23	30.672	32.667500000000004	30.532	NaN	32.971	1.9955000000000034	-0.14000000000000057	NaN	2.298999999999996
752	23	30.767	31.9155	29.3515	NaN	32.824	1.148500000000002	-1.415499999999998	NaN	2.0569999999999986
752	23	30.603	32.699	30.413	NaN	32.585	2.0959999999999965	-0.19000000000000128	NaN	1.9819999999999993
752	23	30.448	32.229	30.368499999999997	NaN	33.52	1.7809999999999988	-0.07950000000000301	NaN	3.0720000000000027
752	23	30.954	32.1925	30.8975	NaN	32.848	1.238500000000002	-0.05649999999999977	NaN	1.8939999999999984
752	23	31.815	30.2195	30.724	NaN	33.058	-1.5955000000000013	-1.091000000000001	NaN	1.2429999999999986
752	23	31.795	30.691000000000003	30.941000000000003	NaN	33.524	-1.1039999999999992	-0.8539999999999992	NaN	1.7289999999999992
752	23	32.078	30.56	30.7335	NaN	33.399	-1.5180000000000042	-1.3445000000000036	NaN	1.320999999999998
752	23	32.195	31.070999999999998	30.7965	NaN	34.182	-1.1240000000000023	-1.3984999999999985	NaN	1.9870000000000019
752	23	31.761	30.055999999999997	29.919	NaN	33.07	-1.7050000000000018	-1.8419999999999987	NaN	1.309000000000001
752	23	32.226	30.7745	31.269000000000002	NaN	33.515	-1.4514999999999993	-0.9569999999999972	NaN	1.2890000000000015
752	23	31.99	30.454500000000003	30.5305	NaN	33.916	-1.5354999999999954	-1.4594999999999985	NaN	1.9259999999999984
752	23	32.121	30.768	31.1325	NaN	34.532	-1.3530000000000015	-0.9885000000000019	NaN	2.4109999999999943
752	23	32.385	30.795	31.179499999999997	NaN	34.8	-1.5899999999999963	-1.2055000000000007	NaN	2.414999999999999
752	23	32.583	30.971	30.985500000000002	NaN	34.655	-1.6119999999999983	-1.5974999999999966	NaN	2.0720000000000027
752	23	32.492	30.2455	30.4025	NaN	34.445	-2.2464999999999975	-2.0894999999999975	NaN	1.953000000000003
752	23	32.614	30.527500000000003	30.9155	NaN	34.744	-2.086499999999994	-1.6984999999999957	NaN	2.1300000000000026
752	23	32.545	30.159	30.523	NaN	34.948	-2.386000000000003	-2.022000000000002	NaN	2.4029999999999987
752	23	32.644	30.2715	30.75	NaN	34.55	-2.3724999999999987	-1.8939999999999984	NaN	1.9059999999999988
752	23	32.258	29.683	29.908	NaN	34.453	-2.575000000000003	-2.3500000000000014	NaN	2.1950000000000003
752	23	32.424	29.89	30.139499999999998	NaN	34.404	-2.533999999999999	-2.2845000000000013	NaN	1.980000000000004
752	23	32.129	29.487000000000002	29.687	NaN	34.127	-2.641999999999996	-2.4419999999999966	NaN	1.9980000000000047
752	23	31.916	29.322499999999998	29.240000000000002	NaN	33.823	-2.5935000000000024	-2.6759999999999984	NaN	1.907
752	23	32.079	29.628	30.0945	NaN	33.907	-2.4510000000000005	-1.9845000000000006	NaN	1.8279999999999959
752	23	32.197	29.566	29.4715	NaN	33.502	-2.631000000000004	-2.725500000000004	NaN	1.3049999999999997
752	23	31.796	29.043	28.981	NaN	33.283	-2.753	-2.8149999999999977	NaN	1.4870000000000019
752	23	31.701	29.9125	29.325	NaN	32.925	-1.788499999999999	-2.3760000000000012	NaN	1.2239999999999966
752	23	31.855	28.411	28.6875	NaN	32.761	-3.443999999999999	-3.1675000000000004	NaN	0.9060000000000024
752	23	31.714	28.798000000000002	28.807	NaN	32.461	-2.915999999999997	-2.907	NaN	0.7469999999999999
752	23	31.426	28.874	28.701	NaN	31.959	-2.5519999999999996	-2.724999999999998	NaN	0.5330000000000013
752	23	31.249	28.966	28.398	NaN	31.434	-2.2829999999999977	-2.850999999999999	NaN	0.18500000000000227
752	23	30.669	27.7695	27.583	NaN	30.661	-2.8994999999999997	-3.086000000000002	NaN	-0.007999999999999119
752	23	30.525	27.761000000000003	27.595	NaN	30.03	-2.763999999999996	-2.9299999999999997	NaN	-0.49499999999999744
752	23	30.534	27.39	27.4155	NaN	29.83	-3.1439999999999984	-3.1184999999999974	NaN	-0.7040000000000006
752	23	30.526	26.8335	26.64	NaN	29.185	-3.692499999999999	-3.8859999999999992	NaN	-1.341000000000001
752	23	30.379	26.055500000000002	26.250999999999998	NaN	28.893	-4.323499999999999	-4.128000000000004	NaN	-1.4860000000000007
752	23	30.164	25.627	25.788	NaN	28.275	-4.537000000000003	-4.376000000000001	NaN	-1.889000000000003
752	23	29.272	25.2885	25.448999999999998	NaN	27.791	-3.9834999999999994	-3.8230000000000004	NaN	-1.480999999999998
752	23	28.93	25.0045	24.663	NaN	27.247	-3.9254999999999995	-4.2669999999999995	NaN	-1.6829999999999998
752	23	14.314	13.211500000000001	13.1155	NaN	13.482	-1.1024999999999991	-1.1984999999999992	NaN	-0.8320000000000007
752	23	14.158	13.132000000000001	12.9775	NaN	13.377	-1.025999999999998	-1.1805000000000003	NaN	-0.7809999999999988
752	23	14.178	13.1355	13.222000000000001	NaN	13.377	-1.0425000000000004	-0.9559999999999995	NaN	-0.8010000000000002
752	23	29.979	31.961	32.116	NaN	31.78	1.9819999999999993	2.1370000000000005	NaN	1.801000000000002
752	23	29.921	31.2065	31.7545	NaN	32.881	1.285499999999999	1.8335000000000008	NaN	2.960000000000001
752	23	30.762	31.771	31.335500000000003	NaN	33.21	1.0090000000000003	0.5735000000000028	NaN	2.4480000000000004
752	23	31.005	33.1375	30.404	NaN	33.508	2.132500000000004	-0.6009999999999991	NaN	2.5030000000000037
752	23	31.073	33.201499999999996	31.5105	NaN	33.962	2.1284999999999954	0.4375	NaN	2.889000000000003
752	23	31.481	33.8865	32.72	NaN	33.941	2.4054999999999964	1.2389999999999972	NaN	2.460000000000001
752	23	31.656	34.224000000000004	31.9125	NaN	34.519	2.568000000000005	0.2565000000000026	NaN	2.8629999999999995
752	23	31.529	32.6425	31.639499999999998	NaN	32.942	1.1134999999999984	0.11049999999999827	NaN	1.4130000000000003
752	23	31.481	32.827	32.8195	NaN	33.463	1.3459999999999965	1.3384999999999962	NaN	1.9819999999999993
752	23	32.168	35.775	34.9815	NaN	34.253	3.6069999999999993	2.8134999999999977	NaN	2.085000000000001
752	23	32.702	36.532	35.822	NaN	34.937	3.8299999999999983	3.1200000000000045	NaN	2.2349999999999994
752	23	32.867	36.613	36.078	NaN	36.086	3.746000000000002	3.2110000000000056	NaN	3.219000000000001
752	23	33.089	37.786	37.012	NaN	36.41	4.697000000000003	3.923000000000002	NaN	3.320999999999998
752	23	33.325	36.809	36.6215	NaN	36.761	3.4839999999999947	3.2964999999999947	NaN	3.436
752	23	33.877	39.1315	37.786500000000004	NaN	36.688	5.2545	3.9095000000000013	NaN	2.811
752	23	34.073	38.566500000000005	38.087	NaN	37.539	4.4935000000000045	4.014000000000003	NaN	3.466000000000001
752	23	34.349	39.329499999999996	38.1725	NaN	37.896	4.980499999999999	3.823500000000003	NaN	3.547000000000004
752	23	34.802	38.65	37.6235	NaN	38.054	3.847999999999999	2.8215000000000003	NaN	3.2520000000000024
752	23	35.118	39.3705	38.0525	NaN	37.579	4.252499999999998	2.9345	NaN	2.4609999999999985
752	23	35.166	37.219	36.61	NaN	37.648	2.0530000000000044	1.4440000000000026	NaN	2.4820000000000064
752	23	35.241	37.326499999999996	36.4135	NaN	37.556	2.085499999999996	1.1724999999999994	NaN	2.3149999999999977
752	23	35.195	38.507	37.322	NaN	36.986	3.3119999999999976	2.1270000000000024	NaN	1.7909999999999968
752	23	35.629	39.692	38.054	NaN	37.252	4.063000000000002	2.4250000000000043	NaN	1.6230000000000047
752	23	35.957	38.388000000000005	37.782	NaN	38.114	2.4310000000000045	1.8249999999999957	NaN	2.1569999999999965
752	23	36.217	37.7415	37.412	NaN	37.908	1.5245000000000033	1.1950000000000003	NaN	1.6910000000000025
752	23	36.048	37.432500000000005	36.510000000000005	NaN	37.515	1.3845000000000027	0.4620000000000033	NaN	1.4669999999999987
752	23	36.224	37.5085	36.879999999999995	NaN	37.029	1.2845000000000013	0.6559999999999988	NaN	0.8050000000000068
752	23	36.515	37.985	37.0155	NaN	37.542	1.4699999999999989	0.5005000000000024	NaN	1.027000000000001
752	23	36.695	38.064	37.391999999999996	NaN	37.756	1.3689999999999998	0.6969999999999956	NaN	1.061
752	23	36.946	38.346999999999994	37.667	NaN	38.009	1.4009999999999962	0.7210000000000036	NaN	1.0630000000000024
752	23	37.362	39.213499999999996	38.5215	NaN	38.366	1.8514999999999944	1.1595000000000013	NaN	1.0039999999999978
752	23	37.796	40.573	39.202	NaN	38.981	2.777000000000001	1.4059999999999988	NaN	1.1850000000000023
752	23	37.847	40.278000000000006	38.903000000000006	NaN	39.368	2.4310000000000045	1.0560000000000045	NaN	1.5210000000000008
752	23	37.782	39.471999999999994	38.3895	NaN	38.756	1.6899999999999977	0.6075000000000017	NaN	0.9740000000000038
752	23	37.817	39.335499999999996	38.3525	NaN	38.275	1.518499999999996	0.535499999999999	NaN	0.4579999999999984
752	23	37.868	39.38849999999999	38.1785	NaN	38.449	1.5204999999999913	0.31049999999999756	NaN	0.580999999999996
752	23	38.021	39.230999999999995	38.435500000000005	NaN	38.523	1.2099999999999937	0.41450000000000387	NaN	0.5020000000000024
752	23	38.045	39.7205	39.035	NaN	38.557	1.6754999999999995	0.9899999999999949	NaN	0.5120000000000005
752	23	38.038	39.1115	38.397	NaN	38.605	1.0735000000000028	0.35900000000000176	NaN	0.5670000000000002
752	23	38.297	39.5195	38.802499999999995	NaN	38.648	1.2225000000000037	0.5054999999999978	NaN	0.3510000000000062
752	23	38.388	40.4965	38.783500000000004	NaN	38.572	2.1084999999999994	0.3955000000000055	NaN	0.1840000000000046
752	23	38.68	40.152	38.793499999999995	NaN	39.133	1.4720000000000013	0.11349999999999483	NaN	0.45300000000000296
752	23	37.752	36.702	36.1785	NaN	37.064	-1.0500000000000043	-1.5735000000000028	NaN	-0.6880000000000024
752	23	37.395	39.197	38.477500000000006	NaN	36.684	1.8019999999999996	1.0825000000000031	NaN	-0.7110000000000056
752	23	38.036	39.2885	38.3475	NaN	37.26	1.2524999999999977	0.3114999999999952	NaN	-0.7760000000000034
752	23	38.905	40.4645	39.8945	NaN	38.58	1.5594999999999999	0.9894999999999996	NaN	-0.32500000000000284
752	23	39.161	40.899	40.0715	NaN	38.961	1.7379999999999995	0.910499999999999	NaN	-0.20000000000000284
752	23	39.57	41.010999999999996	40.489999999999995	NaN	39.51	1.4409999999999954	0.9199999999999946	NaN	-0.060000000000002274
752	23	39.869	41.7995	40.7315	NaN	39.843	1.930500000000002	0.8624999999999972	NaN	-0.02599999999999625
752	23	39.924	42.047	40.552	NaN	39.976	2.1229999999999976	0.6280000000000001	NaN	0.0519999999999996
752	23	38.944	37.2625	36.58	NaN	38.292	-1.6814999999999998	-2.3640000000000043	NaN	-0.652000000000001
752	23	39.495	41.8495	41.019999999999996	NaN	39.542	2.3545000000000016	1.5249999999999986	NaN	0.04700000000000415
752	23	39.091	36.161	35.864000000000004	NaN	38.819	-2.9299999999999997	-3.2269999999999968	NaN	-0.27199999999999847
752	23	38.496	36.4205	35.549499999999995	NaN	37.646	-2.0755000000000052	-2.9465000000000074	NaN	-0.8500000000000014
752	23	38.103	36.3935	35.623000000000005	NaN	37.419	-1.7094999999999985	-2.479999999999997	NaN	-0.6840000000000046
752	23	37.8	36.43	35.6195	NaN	36.692	-1.3699999999999974	-2.180499999999995	NaN	-1.107999999999997
752	23	37.393	35.04	34.382999999999996	NaN	36.255	-2.3530000000000015	-3.010000000000005	NaN	-1.1379999999999981
752	23	37.158	36.049	35.158500000000004	NaN	35.804	-1.1090000000000018	-1.9994999999999976	NaN	-1.3539999999999992
752	23	36.703	35.4185	34.8805	NaN	35.739	-1.2845000000000013	-1.8225000000000051	NaN	-0.9640000000000057
752	23	36.059	33.9825	33.597	NaN	35.156	-2.076499999999996	-2.461999999999996	NaN	-0.9029999999999987
752	23	35.774	33.9035	33.4505	NaN	34.955	-1.8704999999999998	-2.323500000000003	NaN	-0.8190000000000026
752	23	35.684	36.9045	35.5995	NaN	35.515	1.2205000000000013	-0.08449999999999847	NaN	-0.16899999999999693
752	23	36.202	37.3405	36.462	NaN	36.108	1.1385000000000005	0.2600000000000051	NaN	-0.0940000000000012
752	23	38.301	36.442	36.15	NaN	38.772	-1.8590000000000018	-2.1510000000000034	NaN	0.47099999999999653
752	23	38.04	35.93	36.208	NaN	38.443	-2.1099999999999994	-1.8320000000000007	NaN	0.4029999999999987
752	23	37.716	35.3005	34.870000000000005	NaN	38.25	-2.4155000000000015	-2.8459999999999965	NaN	0.5339999999999989
752	23	37.256	34.650499999999994	33.65	NaN	37.209	-2.6055000000000064	-3.6060000000000016	NaN	-0.046999999999997044
752	23	36.521	33.6375	32.9195	NaN	36.389	-2.883499999999998	-3.6015000000000015	NaN	-0.1319999999999979
752	23	36.126	34.061	33.052499999999995	NaN	35.659	-2.0649999999999977	-3.073500000000003	NaN	-0.46699999999999875
752	23	35.657	33.098	32.8455	NaN	34.887	-2.5589999999999975	-2.8114999999999952	NaN	-0.769999999999996
752	23	35.234	33.4945	32.475	NaN	34.288	-1.7394999999999996	-2.7590000000000003	NaN	-0.9460000000000051
752	23	34.974	33.174499999999995	32.661500000000004	NaN	34.256	-1.7995000000000019	-2.312499999999993	NaN	-0.7179999999999964
752	23	34.653	33.245000000000005	32.6255	NaN	33.927	-1.4079999999999941	-2.0274999999999963	NaN	-0.7259999999999991
752	23	37.289	36.263999999999996	36.951499999999996	NaN	37.776	-1.0250000000000057	-0.3375000000000057	NaN	0.4870000000000019
752	23	38.039	35.301	36.873999999999995	NaN	38.111	-2.7379999999999995	-1.1650000000000063	NaN	0.07199999999999562
752	23	37.939	36.7685	36.241	NaN	37.985	-1.170499999999997	-1.6980000000000004	NaN	0.045999999999999375
752	23	38.238	35.146	36.339	NaN	37.756	-3.0919999999999987	-1.899000000000001	NaN	-0.4819999999999993
752	23	37.836	34.8695	35.4355	NaN	37.188	-2.9664999999999964	-2.400500000000001	NaN	-0.6479999999999961
752	23	38.075	35.347	35.1605	NaN	36.844	-2.7280000000000015	-2.914500000000004	NaN	-1.2310000000000016
752	23	37.492	34.435500000000005	34.9505	NaN	36.917	-3.0564999999999927	-2.541499999999999	NaN	-0.5749999999999957
752	23	37.259	35.495000000000005	34.724000000000004	NaN	36.886	-1.7639999999999958	-2.5349999999999966	NaN	-0.37299999999999756
752	23	37.089	34.548	33.824	NaN	36.464	-2.540999999999997	-3.2650000000000006	NaN	-0.625
752	23	36.307	33.4845	34.032	NaN	35.643	-2.822500000000005	-2.2750000000000057	NaN	-0.6640000000000015
752	23	36.233	33.7175	33.8645	NaN	35.674	-2.515499999999996	-2.3684999999999974	NaN	-0.5589999999999975
752	23	36.167	32.573	33.213	NaN	34.931	-3.594000000000001	-2.9540000000000006	NaN	-1.2360000000000042
752	23	36.147	31.490000000000002	32.293	NaN	34.568	-4.6569999999999965	-3.853999999999999	NaN	-1.5790000000000006
752	23	35.961	32.574	32.321	NaN	33.607	-3.3870000000000005	-3.6400000000000006	NaN	-2.353999999999999
752	23	35.944	30.7415	31.84	NaN	33.514	-5.202500000000004	-4.104000000000003	NaN	-2.4299999999999997
752	23	35.715	30.750999999999998	31.319499999999998	NaN	32.907	-4.964000000000006	-4.3955000000000055	NaN	-2.808000000000007
752	23	35.195	30.316499999999998	30.642000000000003	NaN	32.608	-4.8785000000000025	-4.552999999999997	NaN	-2.5870000000000033
752	23	34.793	29.229	29.527	NaN	32.16	-5.564	-5.265999999999998	NaN	-2.6330000000000027
752	23	34.18	29.308500000000002	29.272	NaN	31.261	-4.8714999999999975	-4.908000000000001	NaN	-2.9190000000000005
752	23	33.352	29.35	29.375	NaN	30.778	-4.001999999999995	-3.9769999999999968	NaN	-2.573999999999998
752	23	32.58	28.575499999999998	28.207	NaN	30.205	-4.0045	-4.3729999999999976	NaN	-2.375
752	23	18.551	17.2675	16.398	NaN	17.245	-1.2835	-2.1529999999999987	NaN	-1.3059999999999974
752	23	18.396	16.985500000000002	16.2685	NaN	17.158	-1.410499999999999	-2.1275000000000013	NaN	-1.2379999999999995
752	23	18.285	16.6585	16.1645	NaN	17.059	-1.6265	-2.1205	NaN	-1.225999999999999
752	23	18.222	16.6815	16.066	NaN	16.957	-1.5405000000000015	-2.1560000000000024	NaN	-1.2650000000000006
752	23	18.282	16.744	16.0265	NaN	16.85	-1.5380000000000003	-2.2555000000000014	NaN	-1.4319999999999986
752	23	18.111	16.689500000000002	15.99	NaN	16.789	-1.4214999999999982	-2.1210000000000004	NaN	-1.3219999999999992
752	23	18.076	16.758499999999998	16.2735	NaN	16.736	-1.3175000000000026	-1.802500000000002	NaN	-1.3399999999999999
752	23	17.945	16.5885	16.0505	NaN	16.68	-1.3565000000000005	-1.8945000000000007	NaN	-1.2650000000000006
752	23	17.927	16.637999999999998	15.891	NaN	16.598	-1.2890000000000015	-2.0359999999999996	NaN	-1.3290000000000006
752	23	17.902	16.4405	15.831	NaN	16.562	-1.461500000000001	-2.0710000000000015	NaN	-1.3399999999999999
752	23	17.927	16.852	16.447	NaN	16.584	-1.0749999999999993	-1.4800000000000004	NaN	-1.343
752	23	17.811	16.7795	16.289	NaN	16.499	-1.0315000000000012	-1.5219999999999985	NaN	-1.3120000000000012
752	23	17.882	16.692	16.2845	NaN	16.839	-1.1900000000000013	-1.5975000000000001	NaN	-1.0430000000000028
752	23	17.871	16.692	16.256999999999998	NaN	16.756	-1.1789999999999985	-1.6140000000000008	NaN	-1.1149999999999984
752	23	17.822	16.434	15.9955	NaN	16.613	-1.3879999999999981	-1.8264999999999993	NaN	-1.2089999999999996
752	23	17.763	16.2765	15.751999999999999	NaN	16.505	-1.486500000000003	-2.011000000000003	NaN	-1.2580000000000027
752	23	17.698	16.435499999999998	15.7	NaN	16.404	-1.2625000000000028	-1.998000000000001	NaN	-1.2940000000000005
752	23	17.561	16.341	15.7425	NaN	16.367	-1.2199999999999989	-1.8185000000000002	NaN	-1.193999999999999
752	23	17.575	16.537	15.74	NaN	16.386	-1.0380000000000003	-1.834999999999999	NaN	-1.189
752	23	17.58	16.465	15.849	NaN	16.356	-1.1149999999999984	-1.730999999999998	NaN	-1.2239999999999966
752	23	17.557	16.539	15.947	NaN	16.356	-1.0179999999999971	-1.6099999999999994	NaN	-1.200999999999997
752	23	17.596	16.5735	16.217	NaN	16.644	-1.0225000000000009	-1.3790000000000013	NaN	-0.9520000000000017
752	23	20.794	19.738	20.126	NaN	20.283	-1.056000000000001	-0.6679999999999993	NaN	-0.5109999999999992
752	23	20.643	19.17	19.2635	NaN	20.06	-1.472999999999999	-1.3795000000000002	NaN	-0.583000000000002
752	23	20.393	19.2075	19.0685	NaN	19.774	-1.185500000000001	-1.3245000000000005	NaN	-0.6189999999999998
752	23	20.399	19.1075	19.104	NaN	19.741	-1.2914999999999992	-1.2950000000000017	NaN	-0.6580000000000013
752	23	20.45	19.174	19.006	NaN	19.723	-1.2759999999999998	-1.443999999999999	NaN	-0.7270000000000003
752	23	20.731	19.619	19.734499999999997	NaN	19.935	-1.1120000000000019	-0.9965000000000046	NaN	-0.7960000000000029
752	23	21.116	19.8085	19.9015	NaN	20.611	-1.307500000000001	-1.214500000000001	NaN	-0.504999999999999
752	23	21.155	19.9625	19.881500000000003	NaN	20.548	-1.1925000000000026	-1.2734999999999985	NaN	-0.6070000000000029
752	23	21.436	20.4285	20.622999999999998	NaN	20.937	-1.0075000000000003	-0.8130000000000024	NaN	-0.4989999999999988
752	23	23.908	22.865	23.011000000000003	NaN	24.938	-1.0430000000000028	-0.8969999999999985	NaN	1.0299999999999976
752	23	23.962	22.5835	22.863	NaN	25.021	-1.378499999999999	-1.0990000000000002	NaN	1.059000000000001
752	23	23.995	22.8465	23.0245	NaN	25.03	-1.148500000000002	-0.9705000000000013	NaN	1.0350000000000001
752	23	24.015	22.793	22.8575	NaN	24.984	-1.2220000000000013	-1.1574999999999989	NaN	0.9690000000000012
752	23	23.922	22.7095	22.8595	NaN	25.292	-1.2125000000000021	-1.0625	NaN	1.370000000000001
752	23	23.759	22.375999999999998	22.4375	NaN	22.925	-1.3830000000000027	-1.3215000000000003	NaN	-0.8339999999999996
752	23	23.63	22.564999999999998	22.314	NaN	25.193	-1.0650000000000013	-1.315999999999999	NaN	1.5630000000000024
752	23	22.501	23.6955	27.466	NaN	27.093	1.194499999999998	4.965	NaN	4.591999999999999
752	23	22.551	24.5365	27.242	NaN	27.911	1.9855000000000018	4.6910000000000025	NaN	5.360000000000003
752	23	22.494	24.430500000000002	26.0035	NaN	25.801	1.9365000000000023	3.509499999999999	NaN	3.3069999999999986
752	23	22.473	24.8335	22.673000000000002	NaN	24.849	2.360500000000002	0.20000000000000284	NaN	2.3760000000000012
752	23	22.595	26.673000000000002	26.186	NaN	24.884	4.078000000000003	3.591000000000001	NaN	2.2890000000000015
752	23	22.715	27.5435	27.7675	NaN	25.576	4.828500000000002	5.052499999999998	NaN	2.8610000000000007
752	23	22.698	24.5625	24.063000000000002	NaN	27.765	1.8644999999999996	1.365000000000002	NaN	5.067
752	23	22.714	27.677500000000002	25.1265	NaN	25.857	4.963500000000003	2.4125000000000014	NaN	3.1430000000000007
752	23	23.217	29.284	25.35	NaN	27.309	6.067	2.1330000000000027	NaN	4.092000000000002
752	23	23.416	30.567	26.818	NaN	28.231	7.151	3.402000000000001	NaN	4.815000000000001
752	23	23.706	30.095	30.545	NaN	30.027	6.388999999999999	6.839000000000002	NaN	6.3210000000000015
752	23	23.555	27.002000000000002	26.674999999999997	NaN	28.155	3.4470000000000027	3.1199999999999974	NaN	4.600000000000001
752	23	23.65	28.363999999999997	27.532	NaN	27.968	4.713999999999999	3.8820000000000014	NaN	4.318000000000001
752	23	23.501	27.2755	27.5975	NaN	26.885	3.7744999999999997	4.096499999999999	NaN	3.3840000000000003
752	23	23.76	27.712	26.9045	NaN	27.838	3.951999999999998	3.144499999999997	NaN	4.077999999999999
752	23	23.926	27.509	27.4445	NaN	29.28	3.583000000000002	3.518500000000003	NaN	5.354000000000003
752	23	23.879	29.8435	30.259	NaN	27.567	5.9644999999999975	6.379999999999999	NaN	3.687999999999999
752	23	24.076	29.826	30.1115	NaN	28.594	5.75	6.035499999999999	NaN	4.518000000000001
752	23	24.511	28.561500000000002	28.009	NaN	30.04	4.050500000000003	3.498000000000001	NaN	5.529
752	23	24.104	28.5105	28.090000000000003	NaN	28.751	4.406500000000001	3.986000000000004	NaN	4.647000000000002
752	23	24.374	30.7125	30.415999999999997	NaN	27.81	6.3385	6.041999999999998	NaN	3.436
752	23	24.482	29.86	28.4805	NaN	28.396	5.378	3.9985	NaN	3.9140000000000015
752	23	24.513	29.456	28.544	NaN	28.552	4.942999999999998	4.030999999999999	NaN	4.038999999999998
752	23	24.875	31.39	30.9585	NaN	28.645	6.515000000000001	6.083500000000001	NaN	3.7699999999999996
752	23	25.216	29.692500000000003	28.8855	NaN	29.674	4.4765000000000015	3.6694999999999993	NaN	4.457999999999998
752	23	25.444	29.5335	28.6005	NaN	29.916	4.089500000000001	3.156500000000001	NaN	4.472000000000001
752	23	25.883	27.387	25.9315	NaN	29.804	1.5040000000000013	0.048500000000000654	NaN	3.9209999999999994
752	23	25.402	30.112000000000002	30.326999999999998	NaN	27.592	4.710000000000001	4.924999999999997	NaN	2.1899999999999977
752	23	25.82	31.240000000000002	31.061	NaN	28.422	5.420000000000002	5.241	NaN	2.6020000000000003
752	23	25.955	30.3235	30.8545	NaN	28.126	4.368500000000001	4.899500000000003	NaN	2.171000000000003
752	23	26.168	29.872	29.401	NaN	29.429	3.7040000000000006	3.2330000000000005	NaN	3.2609999999999992
752	23	26.566	27.7395	26.293	NaN	28.55	1.1735000000000007	-0.2729999999999997	NaN	1.9840000000000018
752	23	25.892	27.573	26.555500000000002	NaN	27.254	1.681000000000001	0.6635000000000026	NaN	1.3620000000000019
752	23	26.612	31.667	30.674	NaN	29.024	5.055000000000003	4.062000000000001	NaN	2.4120000000000026
752	23	27.546	32.687	33.186499999999995	NaN	29.455	5.140999999999998	5.640499999999996	NaN	1.908999999999999
752	23	27.909	32.213499999999996	31.046999999999997	NaN	31.871	4.304499999999997	3.137999999999998	NaN	3.9619999999999997
752	23	27.046	30.998	30.3335	NaN	29.188	3.9520000000000017	3.2875000000000014	NaN	2.1419999999999995
752	23	27.488	30.4465	28.988	NaN	29.434	2.958500000000001	1.5	NaN	1.9460000000000015
752	23	28.362	30.5825	29.996000000000002	NaN	30.807	2.2205000000000013	1.634000000000004	NaN	2.4450000000000003
752	23	28.738	34.434	34.497	NaN	31.484	5.695999999999998	5.759	NaN	2.746000000000002
752	23	29.405	34.3065	33.945499999999996	NaN	32.245	4.901499999999999	4.540499999999994	NaN	2.8399999999999963
752	23	29.671	31.395500000000002	31.352	NaN	32.967	1.7245000000000026	1.681000000000001	NaN	3.2959999999999994
752	23	30.143	34.32	34.7085	NaN	33.192	4.177	4.5655	NaN	3.0489999999999995
752	23	29.673	33.513000000000005	33.503	NaN	33.722	3.840000000000007	3.830000000000002	NaN	4.049000000000003
752	23	30.289	33.2025	34.707	NaN	33.441	2.913499999999999	4.417999999999999	NaN	3.152000000000001
752	23	29.697	32.7045	32.9505	NaN	33.515	3.007500000000004	3.253499999999999	NaN	3.8180000000000014
752	23	29.832	32.812	33.710499999999996	NaN	33.309	2.979999999999997	3.8784999999999954	NaN	3.4769999999999968
752	23	29.868	32.6155	32.8625	NaN	33.227	2.7474999999999987	2.9944999999999986	NaN	3.358999999999998
752	23	29.979	32.9345	32.948	NaN	34.087	2.9555000000000007	2.969000000000001	NaN	4.108000000000004
752	23	29.561	32.333	30.862000000000002	NaN	33.842	2.7719999999999985	1.301000000000002	NaN	4.280999999999999
752	23	29.045	32.6455	32.3925	NaN	31.926	3.6004999999999967	3.3474999999999966	NaN	2.8809999999999967
752	23	28.453	26.752000000000002	26.3005	NaN	32.305	-1.700999999999997	-2.1525	NaN	3.8520000000000003
752	23	28.147	30.801000000000002	29.0825	NaN	30.651	2.6540000000000035	0.9355000000000011	NaN	2.5040000000000013
752	23	27.892	30.0435	31.423000000000002	NaN	31.327	2.151500000000002	3.5310000000000024	NaN	3.4350000000000023
752	23	27.616	29.256999999999998	28.6465	NaN	30.919	1.6409999999999982	1.0305	NaN	3.303000000000001
752	23	26.633	28.0565	28.9705	NaN	29.134	1.4235000000000007	2.337500000000002	NaN	2.5010000000000012
752	23	27.209	29.9825	30.421	NaN	29.182	2.773500000000002	3.2119999999999997	NaN	1.972999999999999
752	23	26.45	24.654	24.246000000000002	NaN	27.806	-1.7959999999999994	-2.203999999999997	NaN	1.3560000000000016
752	23	25.243	28.186	28.509999999999998	NaN	26.568	2.9430000000000014	3.2669999999999995	NaN	1.3250000000000028
752	23	25.482	29.458	30.153	NaN	26.505	3.975999999999999	4.670999999999999	NaN	1.0229999999999997
752	23	26.143	30.2045	30.557000000000002	NaN	29.08	4.061499999999999	4.4140000000000015	NaN	2.9369999999999976
752	23	26.745	30.7155	30.769	NaN	29.97	3.9704999999999977	4.023999999999997	NaN	3.224999999999998
752	23	26.739	28.064	27.689	NaN	30.686	1.3249999999999993	0.9499999999999993	NaN	3.946999999999999
752	23	25.917	29.4085	30.8645	NaN	27.294	3.4914999999999985	4.947499999999998	NaN	1.376999999999999
752	23	26.747	28.419	29.109	NaN	29.605	1.6720000000000006	2.362000000000002	NaN	2.8580000000000005
752	23	26.909	28.7495	28.924	NaN	30.514	1.8405000000000022	2.0150000000000006	NaN	3.6050000000000004
752	23	26.552	27.838	28.685000000000002	NaN	29.141	1.2860000000000014	2.1330000000000027	NaN	2.5889999999999986
752	23	25.573	23.0325	22.962	NaN	28.613	-2.5405000000000015	-2.6110000000000007	NaN	3.039999999999999
752	23	25.645	28.067500000000003	30.242	NaN	24.863	2.422500000000003	4.597000000000001	NaN	-0.782
752	23	25.064	23.7155	23.814	NaN	28.062	-1.3485000000000014	-1.25	NaN	2.998000000000001
752	23	25.638	29.5545	27.68	NaN	27.187	3.916499999999999	2.041999999999998	NaN	1.5489999999999995
752	23	26.781	28.492	30.7735	NaN	29.115	1.711000000000002	3.9924999999999997	NaN	2.3339999999999996
752	23	25.532	23.423499999999997	22.813499999999998	NaN	27.796	-2.108500000000003	-2.7185000000000024	NaN	2.2639999999999993
752	23	24.945	26.2735	29.0835	NaN	23.771	1.3284999999999982	4.1385000000000005	NaN	-1.1739999999999995
752	23	25.555	23.909	23.146500000000003	NaN	28.218	-1.6460000000000008	-2.4084999999999965	NaN	2.6630000000000003
752	23	25.357	22.9055	21.962	NaN	26.833	-2.4514999999999993	-3.3949999999999996	NaN	1.475999999999999
752	23	25.19	24.035	24.7715	NaN	27.494	-1.1550000000000011	-0.41850000000000165	NaN	2.3039999999999985
752	23	24.761	22.5195	22.647	NaN	27.091	-2.2414999999999985	-2.1140000000000008	NaN	2.330000000000002
752	23	23.895	22.418999999999997	22.471	NaN	25.897	-1.4760000000000026	-1.4239999999999995	NaN	2.001999999999999
752	23	23.559	21.618000000000002	20.9215	NaN	24.649	-1.940999999999999	-2.6374999999999993	NaN	1.0899999999999999
752	23	23.419	22.096	21.8985	NaN	25.534	-1.3230000000000004	-1.520500000000002	NaN	2.1149999999999984
752	23	22.263	21.193	20.947000000000003	NaN	22.896	-1.0700000000000003	-1.315999999999999	NaN	0.6329999999999991
752	23	21.974	20.5565	20.405	NaN	22.22	-1.4175000000000004	-1.568999999999999	NaN	0.24599999999999866
752	23	21.633	19.945999999999998	19.751	NaN	21.943	-1.6870000000000012	-1.881999999999998	NaN	0.3100000000000023
752	23	21.37	20.006	19.9215	NaN	21.424	-1.3640000000000008	-1.4484999999999992	NaN	0.053999999999998494
752	23	22.376	25.252000000000002	27.087	NaN	22.899	2.8760000000000012	4.7109999999999985	NaN	0.5229999999999997
752	23	22.977	25.386499999999998	26.7505	NaN	24.094	2.4094999999999978	3.7734999999999985	NaN	1.1170000000000009
752	23	24.194	25.744500000000002	28.2815	NaN	25.729	1.550500000000003	4.087500000000002	NaN	1.5350000000000001
752	23	24.355	22.738500000000002	24.075000000000003	NaN	27.277	-1.6164999999999985	-0.2799999999999976	NaN	2.9220000000000006
752	23	24.045	21.674	22.905	NaN	26.226	-2.371000000000002	-1.1400000000000006	NaN	2.1809999999999974
752	23	23.607	21.186500000000002	21.9305	NaN	25.545	-2.420499999999997	-1.6765000000000008	NaN	1.9380000000000024
752	23	23.182	21.759	21.252	NaN	25.023	-1.4229999999999983	-1.9299999999999997	NaN	1.841000000000001
752	23	22.856	20.740000000000002	20.854	NaN	24.398	-2.1159999999999997	-2.0020000000000024	NaN	1.541999999999998
752	23	22.355	20.2075	20.265500000000003	NaN	23.692	-2.147500000000001	-2.0894999999999975	NaN	1.3369999999999997
752	23	21.805	20.144	20.192999999999998	NaN	22.882	-1.6610000000000014	-1.6120000000000019	NaN	1.0770000000000017
752	23	21.55	20.4825	19.989	NaN	22.407	-1.067499999999999	-1.561	NaN	0.8569999999999993
752	23	21.533	20.364	20.796999999999997	NaN	22.548	-1.1690000000000005	-0.7360000000000042	NaN	1.014999999999997
752	23	21.783	20.5265	20.8145	NaN	23.068	-1.2565000000000026	-0.9685000000000024	NaN	1.2850000000000001
752	23	21.19	18.8755	18.9925	NaN	22.101	-2.3145000000000024	-2.1975000000000016	NaN	0.9109999999999978
752	23	20.697	18.384999999999998	18.4125	NaN	21.742	-2.312000000000001	-2.2844999999999978	NaN	1.0450000000000017
752	23	20.328	18.237000000000002	18.14	NaN	21.057	-2.0909999999999975	-2.187999999999999	NaN	0.7289999999999992
752	23	20.03	18.085	18.1005	NaN	20.316	-1.9450000000000003	-1.9295000000000009	NaN	0.2859999999999978
752	23	19.619	17.9065	17.874	NaN	20.049	-1.7124999999999986	-1.745000000000001	NaN	0.4299999999999997
752	23	19.532	18.162	18.0875	NaN	19.728	-1.370000000000001	-1.4445000000000014	NaN	0.1960000000000015
