# Supplementary material for: Pollination in a new climate: Assessing the potential influence of flower temperature variation on insect pollinator behaviour
Source: PLoS One. 2018 Aug 1;13(8):e0200549. doi: 10.1371/journal.pone.0200549 (PMC6070230; doi:10.1371/journal.pone.0200549)
Supplement: S1 Table — Raw data of Flower temperature measurement is in .csv format. Details of each file provided in README file. (ZIP) [file pone.0200549.s001.zip › Supplimentary_TableS1_RAW data/Species_6.csv]

708	6	12.83	15.472	12.509	NaN	NaN	2.6419999999999995	-0.32099999999999973	NaN	NaN
708	6	13.412	15.724666666666666	13.4645	NaN	NaN	2.312666666666665	0.05249999999999844	NaN	NaN
708	6	13.252	16.084666666666667	13.3465	NaN	NaN	2.8326666666666664	0.09450000000000003	NaN	NaN
708	6	13.551	15.944	13.967500000000001	NaN	NaN	2.3930000000000007	0.416500000000001	NaN	NaN
708	6	13.98	18.65133333333333	14.567	NaN	NaN	4.67133333333333	0.5869999999999997	NaN	NaN
708	6	14.231	17.927	14.714500000000001	NaN	NaN	3.6959999999999997	0.48350000000000115	NaN	NaN
708	6	14.199	16.390333333333334	14.7725	NaN	NaN	2.1913333333333345	0.573500000000001	NaN	NaN
708	6	14.21	15.992333333333333	15.022	NaN	NaN	1.782333333333332	0.8119999999999994	NaN	NaN
708	6	14.611	16.052333333333333	15.88	NaN	NaN	1.4413333333333327	1.2690000000000001	NaN	NaN
708	6	15.04	16.483	17.392	NaN	NaN	1.4430000000000014	2.3520000000000003	NaN	NaN
708	6	15.112	16.492333333333335	17.0375	NaN	NaN	1.3803333333333345	1.9255000000000013	NaN	NaN
708	6	15.352	16.69	17.2635	NaN	NaN	1.338000000000001	1.9115000000000002	NaN	NaN
708	6	15.495	17.047333333333334	17.1095	NaN	NaN	1.5523333333333351	1.6145000000000014	NaN	NaN
708	6	16.073	18.134666666666664	18.176000000000002	NaN	NaN	2.061666666666664	2.1030000000000015	NaN	NaN
708	6	15.902	18.38866666666667	18.54	NaN	NaN	2.48666666666667	2.638	NaN	NaN
708	6	15.82	18.156000000000002	18.7305	NaN	NaN	2.336000000000002	2.910499999999999	NaN	NaN
708	6	16.003	18.554333333333336	18.4605	NaN	NaN	2.5513333333333357	2.4574999999999996	NaN	NaN
708	6	16.166	19.691	21.0995	NaN	NaN	3.5249999999999986	4.933499999999999	NaN	NaN
708	6	16.624	18.887666666666668	20.884500000000003	NaN	NaN	2.263666666666669	4.260500000000004	NaN	NaN
708	6	16.509	17.66933333333333	19.380000000000003	NaN	NaN	1.1603333333333303	2.871000000000002	NaN	NaN
708	6	16.699	19.398	20.779	NaN	NaN	2.698999999999998	4.079999999999998	NaN	NaN
708	6	16.97	19.369666666666664	19.899500000000003	NaN	NaN	2.399666666666665	2.9295000000000044	NaN	NaN
708	6	17.329	19.608333333333334	19.735500000000002	NaN	NaN	2.2793333333333337	2.406500000000001	NaN	NaN
708	6	17.858	19.699	20.317	NaN	NaN	1.841000000000001	2.4589999999999996	NaN	NaN
708	6	17.816	19.016666666666666	20.1385	NaN	NaN	1.2006666666666668	2.3225000000000016	NaN	NaN
708	6	18.159	19.753	20.392	NaN	NaN	1.5940000000000012	2.2330000000000005	NaN	NaN
708	6	18.445	19.947333333333333	20.7215	NaN	NaN	1.5023333333333326	2.2764999999999986	NaN	NaN
708	6	18.363	19.441666666666666	19.985	NaN	NaN	1.0786666666666669	1.6219999999999999	NaN	NaN
708	6	19.21	20.25066666666667	22.3535	NaN	NaN	1.0406666666666702	3.1434999999999995	NaN	NaN
708	6	20.806	19.801333333333332	20.4845	NaN	NaN	-1.0046666666666688	-0.32150000000000034	NaN	NaN
708	6	16.459	15.231	15.742999999999999	NaN	NaN	-1.2279999999999998	-0.7160000000000011	NaN	NaN
708	6	15.986	14.522666666666666	14.869	NaN	NaN	-1.4633333333333347	-1.1170000000000009	NaN	NaN
708	6	15.839	14.803666666666667	14.494	NaN	NaN	-1.0353333333333339	-1.3450000000000006	NaN	NaN
708	6	15.305	13.415	13.961500000000001	NaN	NaN	-1.8900000000000006	-1.3434999999999988	NaN	NaN
708	6	15.2	14.095	14.615	NaN	NaN	-1.1049999999999986	-0.5849999999999991	NaN	NaN
708	6	18.994	21.629666666666665	23.3595	NaN	NaN	2.6356666666666655	4.365500000000001	NaN	NaN
708	6	21.738	22.91333333333333	22.7805	NaN	NaN	1.175333333333331	1.0425000000000004	NaN	NaN
708	6	22.784	19.953666666666667	20.022	NaN	NaN	-2.830333333333332	-2.7620000000000005	NaN	NaN
708	6	20.422	17.906000000000002	17.907	NaN	NaN	-2.5159999999999982	-2.5150000000000006	NaN	NaN
708	6	19.59	17.701333333333334	17.545	NaN	NaN	-1.8886666666666656	-2.044999999999998	NaN	NaN
708	6	18.878	16.983666666666664	16.961	NaN	NaN	-1.8943333333333356	-1.9170000000000016	NaN	NaN
708	6	18.239	16.656000000000002	16.609	NaN	NaN	-1.5829999999999984	-1.629999999999999	NaN	NaN
708	6	17.841	16.248	16.299999999999997	NaN	NaN	-1.593	-1.541000000000004	NaN	NaN
708	6	17.38	16.233666666666664	16.278	NaN	NaN	-1.1463333333333345	-1.1020000000000003	NaN	NaN
708	6	17.165	16.066666666666666	15.979	NaN	NaN	-1.0983333333333327	-1.186	NaN	NaN
708	6	16.868	15.85966666666667	15.783	NaN	NaN	-1.0083333333333293	-1.084999999999999	NaN	NaN
708	6	15.73	18.487	18.41	NaN	NaN	2.756999999999998	2.6799999999999997	NaN	NaN
708	6	16.146	17.877	18.489	NaN	NaN	1.730999999999998	2.343	NaN	NaN
708	6	16.682	17.98166666666667	17.451999999999998	NaN	NaN	1.2996666666666705	0.7699999999999996	NaN	NaN
708	6	16.435	18.106333333333335	17.742	NaN	NaN	1.6713333333333367	1.3070000000000022	NaN	NaN
708	6	16.749	19.759333333333334	18.924500000000002	NaN	NaN	3.0103333333333353	2.175500000000003	NaN	NaN
708	6	16.088	17.577	19.3565	NaN	NaN	1.4890000000000008	3.2684999999999995	NaN	NaN
708	6	16.601	17.665000000000003	20.058999999999997	NaN	NaN	1.0640000000000036	3.4579999999999984	NaN	NaN
708	6	14.554	13.534666666666666	13.483	NaN	NaN	-1.0193333333333339	-1.0709999999999997	NaN	NaN
