# Supplementary material for: Pollination in a new climate: Assessing the potential influence of flower temperature variation on insect pollinator behaviour
Source: PLoS One. 2018 Aug 1;13(8):e0200549. doi: 10.1371/journal.pone.0200549 (PMC6070230; doi:10.1371/journal.pone.0200549)
Supplement: S1 Table — Raw data of Flower temperature measurement is in .csv format. Details of each file provided in README file. (ZIP) [file pone.0200549.s001.zip › Supplimentary_TableS1_RAW data/Species_7.csv]

709	7	15.173	13.302499999999998	13.98	NaN	NaN	-1.8705000000000016	-1.1929999999999996	NaN	NaN
709	7	14.58	13.1405	13.8395	NaN	NaN	-1.4395000000000007	-0.7405000000000008	NaN	NaN
709	7	13.254	14.3725	14.8825	NaN	NaN	1.118500000000001	1.6285000000000007	NaN	NaN
709	7	13.496	14.79	15.925	NaN	NaN	1.2939999999999987	2.4290000000000003	NaN	NaN
709	7	13.615	16.265	15.9175	NaN	NaN	2.6500000000000004	2.3025	NaN	NaN
709	7	13.896	15.591999999999999	16.189	NaN	NaN	1.695999999999998	2.2929999999999993	NaN	NaN
709	7	14.343	16.330000000000002	16.7525	NaN	NaN	1.9870000000000019	2.4095000000000013	NaN	NaN
709	7	14.688	16.985500000000002	17.6175	NaN	NaN	2.297500000000001	2.929499999999999	NaN	NaN
709	7	14.411	17.698500000000003	16.4715	NaN	NaN	3.287500000000003	2.0604999999999993	NaN	NaN
709	7	14.542	17.421	17.6235	NaN	NaN	2.8789999999999996	3.0815	NaN	NaN
709	7	14.721	16.997	17.6065	NaN	NaN	2.276	2.8855000000000004	NaN	NaN
709	7	15.375	17.9445	18.555500000000002	NaN	NaN	2.5695000000000014	3.180500000000002	NaN	NaN
709	7	14.76	13.58	15.100999999999999	NaN	NaN	-1.1799999999999997	0.3409999999999993	NaN	NaN
709	7	14.252	16.5355	15.452	NaN	NaN	2.2834999999999983	1.1999999999999993	NaN	NaN
709	7	15.289	18.9555	18.0205	NaN	NaN	3.666500000000001	2.7314999999999987	NaN	NaN
709	7	15.463	18.267000000000003	18.5415	NaN	NaN	2.804000000000004	3.0785	NaN	NaN
709	7	15.396	19.0715	17.808999999999997	NaN	NaN	3.6754999999999995	2.4129999999999967	NaN	NaN
709	7	15.428	16.5455	17.4835	NaN	NaN	1.1174999999999997	2.0554999999999986	NaN	NaN
709	7	15.526	16.847	17.459	NaN	NaN	1.3210000000000015	1.9329999999999998	NaN	NaN
709	7	14.961	18.503999999999998	17.9055	NaN	NaN	3.5429999999999975	2.9444999999999997	NaN	NaN
709	7	15.7	19.467	20.104	NaN	NaN	3.7669999999999995	4.404	NaN	NaN
709	7	14.826	13.7665	15.1415	NaN	NaN	-1.0594999999999999	0.3155000000000001	NaN	NaN
709	7	15.291	16.7355	17.855	NaN	NaN	1.444499999999998	2.564	NaN	NaN
709	7	15.136	16.6725	17.4155	NaN	NaN	1.5365000000000002	2.2795000000000023	NaN	NaN
709	7	15.16	16.3545	17.296499999999998	NaN	NaN	1.1945000000000014	2.136499999999998	NaN	NaN
709	7	12.841	14.525	14.123000000000001	NaN	NaN	1.684000000000001	1.2820000000000018	NaN	NaN
709	7	13.605	15.091000000000001	14.5745	NaN	NaN	1.4860000000000007	0.9695	NaN	NaN
709	7	13.935	16.6515	15.4825	NaN	NaN	2.716499999999998	1.5474999999999994	NaN	NaN
709	7	13.839	15.2925	15.051499999999999	NaN	NaN	1.4535	1.2124999999999986	NaN	NaN
709	7	14.099	15.3505	15.4875	NaN	NaN	1.2515	1.3885000000000005	NaN	NaN
709	7	14.41	15.690000000000001	15.838000000000001	NaN	NaN	1.2800000000000011	1.4280000000000008	NaN	NaN
709	7	13.936	15.192499999999999	14.565999999999999	NaN	NaN	1.256499999999999	0.629999999999999	NaN	NaN
709	7	14.316	16.4645	16.725	NaN	NaN	2.1485000000000003	2.4090000000000007	NaN	NaN
709	7	14.058	16.284	16.3495	NaN	NaN	2.225999999999999	2.291499999999999	NaN	NaN
709	7	14.227	16.045	16.430999999999997	NaN	NaN	1.8180000000000014	2.203999999999997	NaN	NaN
709	7	14.439	20.0025	19.15	NaN	NaN	5.563500000000001	4.7109999999999985	NaN	NaN
709	7	14.572	15.835999999999999	18.579	NaN	NaN	1.2639999999999993	4.0070000000000014	NaN	NaN
709	7	15.016	19.061	20.214	NaN	NaN	4.045	5.197999999999999	NaN	NaN
709	7	15.17	19.4735	20.3235	NaN	NaN	4.303500000000001	5.153499999999999	NaN	NaN
709	7	15.35	17.344	19.845	NaN	NaN	1.9940000000000015	4.494999999999999	NaN	NaN
709	7	15.43	17.820999999999998	20.056	NaN	NaN	2.3909999999999982	4.626000000000001	NaN	NaN
709	7	15.241	16.809	18.902	NaN	NaN	1.5680000000000014	3.6610000000000014	NaN	NaN
709	7	15.15	18.872999999999998	20.037	NaN	NaN	3.722999999999997	4.886999999999999	NaN	NaN
709	7	15.364	20.4515	21.040999999999997	NaN	NaN	5.087499999999999	5.676999999999996	NaN	NaN
