# Supplementary material for: Pollination in a new climate: Assessing the potential influence of flower temperature variation on insect pollinator behaviour
Source: PLoS One. 2018 Aug 1;13(8):e0200549. doi: 10.1371/journal.pone.0200549 (PMC6070230; doi:10.1371/journal.pone.0200549)
Supplement: S1 Table — Raw data of Flower temperature measurement is in .csv format. Details of each file provided in README file. (ZIP) [file pone.0200549.s001.zip › Supplimentary_TableS1_RAW data/Species_22.csv]

746	22	10.258	9.189	9.039000000000001	NaN	10.064	-1.068999999999999	-1.2189999999999976	NaN	-0.19399999999999906
746	22	10.16	9.1335	9.024999999999999	NaN	9.97	-1.0265000000000004	-1.1350000000000016	NaN	-0.1899999999999995
746	22	10.047	8.879999999999999	8.797	NaN	9.853	-1.1670000000000016	-1.25	NaN	-0.19400000000000084
746	22	9.896	8.887	8.7305	NaN	9.757	-1.0090000000000003	-1.1655000000000015	NaN	-0.13900000000000112
746	22	9.792	8.779	8.839500000000001	NaN	9.663	-1.013	-0.9524999999999988	NaN	-0.12899999999999956
746	22	17.41	16.247999999999998	16.1325	NaN	19.011	-1.1620000000000026	-1.2774999999999999	NaN	1.600999999999999
746	22	18.01	16.889499999999998	16.909	NaN	19.49	-1.1205000000000034	-1.1010000000000026	NaN	1.4799999999999969
746	22	18.379	16.8245	16.994999999999997	NaN	20.413	-1.5545000000000009	-1.384000000000004	NaN	2.033999999999999
746	22	18.878	17.847	17.807000000000002	NaN	20.888	-1.0309999999999988	-1.070999999999998	NaN	2.0100000000000016
746	22	18.855	17.8495	18.43	NaN	21.305	-1.0055000000000014	-0.4250000000000007	NaN	2.4499999999999993
746	22	19.713	22.814999999999998	19.5735	NaN	22.359	3.1019999999999968	-0.13950000000000173	NaN	2.646000000000001
746	22	19.798	21.1445	19.925	NaN	22.205	1.3465000000000025	0.12700000000000244	NaN	2.407
746	22	20.241	21.537	20.649	NaN	22.828	1.2959999999999994	0.40800000000000125	NaN	2.5869999999999997
746	22	20.91	21.955	22.7615	NaN	23.439	1.0449999999999982	1.8515000000000015	NaN	2.529
746	22	20.496	23.067999999999998	23.6295	NaN	23.475	2.571999999999999	3.1335000000000015	NaN	2.9790000000000028
746	22	20.912	22.8065	22.774	NaN	23.952	1.8945000000000007	1.8620000000000019	NaN	3.0400000000000027
746	22	20.842	22.5385	22.618499999999997	NaN	23.658	1.6965000000000003	1.7764999999999986	NaN	2.8160000000000025
746	22	20.808	22.490499999999997	22.2865	NaN	23.696	1.6824999999999974	1.4785000000000004	NaN	2.8880000000000017
746	22	20.67	23.6575	23.1115	NaN	23.463	2.987499999999997	2.441499999999998	NaN	2.7929999999999993
746	22	21.215	24.113	24.573	NaN	24.291	2.8979999999999997	3.3580000000000005	NaN	3.0760000000000005
746	22	21.309	23.559	25.052999999999997	NaN	24.413	2.25	3.743999999999996	NaN	3.103999999999999
746	22	21.524	22.976	24.6695	NaN	24.935	1.4519999999999982	3.1454999999999984	NaN	3.410999999999998
746	22	21.562	23.369	23.4675	NaN	24.662	1.8069999999999986	1.9055	NaN	3.099999999999998
746	22	22.363	24.2205	25.9405	NaN	24.639	1.8575000000000017	3.5775000000000006	NaN	2.276
746	22	22.429	24.042499999999997	24.289	NaN	24.729	1.6134999999999984	1.860000000000003	NaN	2.3000000000000007
746	22	22.373	25.7145	25.84	NaN	25.263	3.3415	3.4669999999999987	NaN	2.8900000000000006
746	22	22.468	25.441	25.5045	NaN	24.611	2.972999999999999	3.0365	NaN	2.1430000000000007
746	22	22.394	24.252499999999998	25.2825	NaN	24.686	1.8584999999999994	2.8885000000000005	NaN	2.2920000000000016
746	22	22.387	26.434	27.314999999999998	NaN	24.945	4.047000000000001	4.927999999999997	NaN	2.558
746	22	22.629	25.7235	27.194	NaN	25.507	3.0945	4.564999999999998	NaN	2.878
746	22	22.661	24.8795	24.8875	NaN	25.039	2.218499999999999	2.226499999999998	NaN	2.378
746	22	22.93	25.134999999999998	26.3595	NaN	25.267	2.2049999999999983	3.429500000000001	NaN	2.3369999999999997
746	22	22.718	24.2875	24.58	NaN	25.016	1.5695000000000014	1.8619999999999983	NaN	2.2979999999999983
746	22	22.859	23.919	23.433500000000002	NaN	24.947	1.0599999999999987	0.5745000000000005	NaN	2.0879999999999974
746	22	22.592	26.962	27.844	NaN	25.056	4.370000000000001	5.2520000000000024	NaN	2.464000000000002
746	22	23.232	26.360999999999997	26.716	NaN	25.693	3.128999999999998	3.4840000000000018	NaN	2.461000000000002
746	22	23.318	25.889000000000003	26.21	NaN	25.577	2.5710000000000015	2.8919999999999995	NaN	2.2590000000000003
746	22	23.389	24.8795	24.692	NaN	25.579	1.4905000000000008	1.3030000000000008	NaN	2.1900000000000013
746	22	23.652	28.161	28.0835	NaN	26.124	4.509	4.4315	NaN	2.4719999999999978
746	22	23.46	28.2155	28.1925	NaN	26.08	4.755499999999998	4.732499999999998	NaN	2.6199999999999974
746	22	23.903	29.3365	29.2285	NaN	26.278	5.433500000000002	5.325500000000002	NaN	2.375
746	22	24.308	26.6045	27.14	NaN	26.639	2.2965000000000018	2.8320000000000007	NaN	2.3309999999999995
746	22	24.521	27.4615	28.5175	NaN	26.508	2.9405	3.9964999999999975	NaN	1.9869999999999983
746	22	24.028	28.3095	28.109	NaN	26.037	4.281500000000001	4.081000000000003	NaN	2.0090000000000003
746	22	24.417	29.3105	29.2725	NaN	26.392	4.8934999999999995	4.855499999999999	NaN	1.9749999999999979
746	22	23.907	26.319	27.119	NaN	25.979	2.411999999999999	3.2119999999999997	NaN	2.071999999999999
746	22	23.557	25.269	24.586	NaN	25.72	1.7119999999999997	1.029	NaN	2.1630000000000003
746	22	22.972	25.2815	25.941000000000003	NaN	25.759	2.3095	2.969000000000001	NaN	2.786999999999999
746	22	23.89	28.3355	28.4715	NaN	25.907	4.445499999999999	4.581499999999998	NaN	2.0169999999999995
746	22	24.283	28.5945	29.582	NaN	26.123	4.311499999999999	5.2989999999999995	NaN	1.8399999999999999
746	22	24.062	27.9285	27.366500000000002	NaN	26.014	3.8664999999999985	3.304500000000001	NaN	1.9519999999999982
746	22	23.929	22.524500000000003	22.2765	NaN	25.498	-1.4044999999999952	-1.6524999999999999	NaN	1.5690000000000026
746	22	23.699	25.771500000000003	25.413	NaN	26.306	2.0725000000000016	1.7139999999999986	NaN	2.6069999999999993
746	22	24.028	26.4835	25.829	NaN	26.29	2.4555000000000007	1.801000000000002	NaN	2.2620000000000005
746	22	24.439	28.0125	26.5485	NaN	26.469	3.5734999999999992	2.1095000000000006	NaN	2.030000000000001
746	22	24.613	28.438499999999998	26.2115	NaN	26.521	3.825499999999998	1.5985000000000014	NaN	1.9080000000000013
746	22	24.852	27.0675	25.929	NaN	26.62	2.2154999999999987	1.0769999999999982	NaN	1.7680000000000007
746	22	23.764	22.7125	22.7895	NaN	25.632	-1.0515000000000008	-0.974499999999999	NaN	1.868000000000002
746	22	24.049	27.238500000000002	25.974	NaN	26.284	3.1895000000000024	1.9250000000000007	NaN	2.2349999999999994
746	22	23.937	25.042499999999997	24.563	NaN	25.929	1.1054999999999957	0.6259999999999977	NaN	1.9919999999999973
746	22	24.239	27.3205	25.733	NaN	25.892	3.0814999999999984	1.4939999999999998	NaN	1.6529999999999987
746	22	23.789	24.866	23.863999999999997	NaN	25.545	1.0769999999999982	0.07499999999999574	NaN	1.7560000000000002
746	22	23.71	26.159	24.884500000000003	NaN	25.269	2.448999999999998	1.1745000000000019	NaN	1.5589999999999975
746	22	23.731	26.054000000000002	24.689999999999998	NaN	25.003	2.3230000000000004	0.9589999999999961	NaN	1.2719999999999985
746	22	23.397	25.65	25.613	NaN	25.51	2.253	2.216000000000001	NaN	2.113000000000003
746	22	23.001	27.2025	27.4315	NaN	24.992	4.201499999999999	4.4304999999999986	NaN	1.9909999999999997
746	22	23.24	25.878	26.0165	NaN	24.999	2.6380000000000017	2.776500000000002	NaN	1.7590000000000003
746	22	23.68	29.1805	29.0235	NaN	25.233	5.500499999999999	5.343499999999999	NaN	1.5530000000000008
746	22	23.491	27.889	29.2975	NaN	24.739	4.398	5.8065	NaN	1.248000000000001
746	22	23.683	28.304000000000002	28.172	NaN	24.894	4.621000000000002	4.489000000000001	NaN	1.2109999999999985
746	22	23.858	28.335	28.334000000000003	NaN	24.864	4.477	4.476000000000003	NaN	1.0060000000000002
746	22	23.534	27.5355	27.323	NaN	24.952	4.0015	3.7890000000000015	NaN	1.4180000000000028
746	22	23.531	26.1045	26.0785	NaN	24.597	2.573500000000003	2.5474999999999994	NaN	1.0660000000000025
746	22	23.31	25.038	25.424999999999997	NaN	24.225	1.7280000000000015	2.1149999999999984	NaN	0.9150000000000027
746	22	23.396	24.523000000000003	25.747999999999998	NaN	24.628	1.1270000000000024	2.3519999999999968	NaN	1.2319999999999993
746	22	22.843	24.414	24.4655	NaN	23.873	1.5710000000000015	1.6224999999999987	NaN	1.0300000000000011
746	22	22.704	24.641	24.1695	NaN	23.927	1.9369999999999976	1.4654999999999987	NaN	1.222999999999999
746	22	22.706	24.134	23.343	NaN	23.976	1.4280000000000008	0.6370000000000005	NaN	1.2699999999999996
746	22	22.535	24.456	23.198999999999998	NaN	24.133	1.9209999999999994	0.6639999999999979	NaN	1.597999999999999
746	22	22.433	24.198	22.444499999999998	NaN	24.291	1.7650000000000006	0.011499999999998067	NaN	1.8580000000000005
746	22	22.253	23.613	22.0445	NaN	24.305	1.3599999999999994	-0.2085000000000008	NaN	2.0519999999999996
746	22	22.225	23.4605	22.2485	NaN	25.166	1.2354999999999983	0.023499999999998522	NaN	2.940999999999999
746	22	21.976	23.041	21.6565	NaN	24.708	1.0650000000000013	-0.3194999999999979	NaN	2.7319999999999993
746	22	20.354	21.783	21.7955	NaN	22.536	1.429000000000002	1.4415000000000013	NaN	2.182000000000002
746	22	20.84	22.224	22.0245	NaN	22.921	1.3840000000000003	1.1844999999999999	NaN	2.0809999999999995
746	22	21.62	24.273	24.5165	NaN	24.424	2.6529999999999987	2.8964999999999996	NaN	2.8039999999999985
746	22	22.316	24.308	25.093	NaN	24.977	1.9920000000000009	2.777000000000001	NaN	2.6610000000000014
746	22	22.13	23.5255	24.673499999999997	NaN	24.159	1.395500000000002	2.543499999999998	NaN	2.029
746	22	22.538	24.1895	23.85	NaN	25.37	1.6514999999999986	1.3120000000000012	NaN	2.8320000000000007
746	22	22.797	25.091	25.075499999999998	NaN	25.608	2.2940000000000005	2.2784999999999975	NaN	2.811
746	22	22.381	21.2105	21.334	NaN	23.794	-1.1705000000000005	-1.0470000000000006	NaN	1.4130000000000003
746	22	23.04	24.9435	24.877000000000002	NaN	25.664	1.903500000000001	1.8370000000000033	NaN	2.6240000000000023
746	22	23.232	24.2595	24.784	NaN	25.892	1.0274999999999999	1.5519999999999996	NaN	2.66
746	22	23.647	26.0	26.757	NaN	26.144	2.3530000000000015	3.110000000000003	NaN	2.497
746	22	23.585	25.299500000000002	25.696	NaN	26.004	1.714500000000001	2.1110000000000007	NaN	2.4190000000000005
746	22	23.262	25.045	25.4635	NaN	25.262	1.7830000000000013	2.2014999999999993	NaN	2.0
746	22	22.881	24.0785	24.0805	NaN	24.207	1.197499999999998	1.1995000000000005	NaN	1.3260000000000005
746	22	22.661	21.506999999999998	21.558	NaN	23.834	-1.1540000000000035	-1.1030000000000015	NaN	1.1729999999999983
746	22	21.955	25.204	24.521	NaN	23.378	3.2490000000000023	2.5660000000000025	NaN	1.4230000000000018
746	22	23.274	25.167499999999997	25.0825	NaN	25.669	1.893499999999996	1.8084999999999987	NaN	2.3949999999999996
746	22	23.189	24.214	24.415999999999997	NaN	24.467	1.0249999999999986	1.2269999999999968	NaN	1.2779999999999987
746	22	23.312	26.284	25.499499999999998	NaN	25.464	2.9719999999999978	2.1874999999999964	NaN	2.1519999999999975
746	22	23.436	25.951999999999998	26.893500000000003	NaN	25.386	2.5159999999999982	3.457500000000003	NaN	1.9499999999999993
746	22	23.84	25.1915	25.8035	NaN	25.579	1.3515000000000015	1.9634999999999998	NaN	1.7390000000000008
746	22	23.642	27.333	28.799	NaN	25.865	3.690999999999999	5.157	NaN	2.222999999999999
746	22	24.428	28.820999999999998	29.825499999999998	NaN	26.869	4.392999999999997	5.397499999999997	NaN	2.440999999999999
746	22	24.667	26.448	26.903	NaN	26.39	1.7809999999999988	2.235999999999997	NaN	1.722999999999999
746	22	23.743	25.363500000000002	25.427	NaN	25.076	1.6205000000000034	1.684000000000001	NaN	1.333000000000002
746	22	24.119	27.2165	28.146	NaN	25.931	3.0975	4.027000000000001	NaN	1.8120000000000012
746	22	23.982	25.6815	26.2175	NaN	25.269	1.6995000000000005	2.235500000000002	NaN	1.286999999999999
746	22	23.091	24.096	24.6875	NaN	24.365	1.004999999999999	1.596499999999999	NaN	1.2739999999999974
746	22	22.054	20.2725	20.130000000000003	NaN	22.636	-1.7814999999999976	-1.923999999999996	NaN	0.5820000000000007
746	22	21.262	22.4695	22.477	NaN	22.179	1.2074999999999996	1.2149999999999999	NaN	0.916999999999998
746	22	21.464	22.5905	22.934	NaN	22.356	1.1265	1.4700000000000024	NaN	0.892000000000003
766	22	26.209	28.744999999999997	NaN	NaN	NaN	2.535999999999998	NaN	NaN	NaN
766	22	26.489	29.055999999999997	NaN	NaN	NaN	2.5669999999999966	NaN	NaN	NaN
766	22	27.069	29.5855	NaN	NaN	NaN	2.5165000000000006	NaN	NaN	NaN
766	22	27.499	29.959	NaN	NaN	NaN	2.460000000000001	NaN	NaN	NaN
766	22	28.141	29.466	NaN	NaN	NaN	1.3250000000000028	NaN	NaN	NaN
766	22	28.119	29.9235	NaN	NaN	NaN	1.8045000000000009	NaN	NaN	NaN
766	22	28.608	30.484	NaN	NaN	NaN	1.8760000000000012	NaN	NaN	NaN
766	22	29.191	30.7995	NaN	NaN	NaN	1.6084999999999994	NaN	NaN	NaN
766	22	29.679	30.83	NaN	NaN	NaN	1.1509999999999998	NaN	NaN	NaN
766	22	29.756	31.0965	NaN	NaN	NaN	1.3404999999999987	NaN	NaN	NaN
766	22	29.664	31.524	NaN	NaN	NaN	1.8599999999999994	NaN	NaN	NaN
766	22	30.243	31.3165	NaN	NaN	NaN	1.0735000000000028	NaN	NaN	NaN
766	22	30.517	31.6605	NaN	NaN	NaN	1.1434999999999995	NaN	NaN	NaN
766	22	30.634	31.9895	NaN	NaN	NaN	1.3554999999999993	NaN	NaN	NaN
766	22	30.868	31.936	NaN	NaN	NaN	1.0680000000000014	NaN	NaN	NaN
766	22	31.035	32.123999999999995	NaN	NaN	NaN	1.088999999999995	NaN	NaN	NaN
766	22	31.402	33.144000000000005	NaN	NaN	NaN	1.7420000000000044	NaN	NaN	NaN
766	22	31.688	32.8365	NaN	NaN	NaN	1.148500000000002	NaN	NaN	NaN
766	22	32.23	34.318	NaN	NaN	NaN	2.088000000000001	NaN	NaN	NaN
766	22	32.7	33.7465	NaN	NaN	NaN	1.0464999999999947	NaN	NaN	NaN
766	22	34.003	30.5425	NaN	NaN	NaN	-3.4604999999999997	NaN	NaN	NaN
766	22	34.477	30.921	NaN	NaN	NaN	-3.5559999999999974	NaN	NaN	NaN
766	22	34.784	30.994	NaN	NaN	NaN	-3.789999999999999	NaN	NaN	NaN
766	22	35.043	31.3935	NaN	NaN	NaN	-3.6494999999999997	NaN	NaN	NaN
766	22	35.244	31.7345	NaN	NaN	NaN	-3.509499999999999	NaN	NaN	NaN
766	22	35.509	31.1325	NaN	NaN	NaN	-4.3765	NaN	NaN	NaN
766	22	35.68	31.524500000000003	NaN	NaN	NaN	-4.155499999999996	NaN	NaN	NaN
766	22	35.096	36.228	NaN	NaN	NaN	1.132000000000005	NaN	NaN	NaN
766	22	35.875	36.9735	NaN	NaN	NaN	1.0985000000000014	NaN	NaN	NaN
766	22	36.777	32.1255	NaN	NaN	NaN	-4.651499999999999	NaN	NaN	NaN
766	22	36.94	32.105000000000004	NaN	NaN	NaN	-4.834999999999994	NaN	NaN	NaN
766	22	37.144	32.41	NaN	NaN	NaN	-4.734000000000002	NaN	NaN	NaN
766	22	37.263	32.5665	NaN	NaN	NaN	-4.6965	NaN	NaN	NaN
766	22	37.36	32.861999999999995	NaN	NaN	NaN	-4.498000000000005	NaN	NaN	NaN
766	22	37.589	32.945	NaN	NaN	NaN	-4.643999999999998	NaN	NaN	NaN
766	22	37.753	33.6995	NaN	NaN	NaN	-4.0535	NaN	NaN	NaN
766	22	37.105	38.147999999999996	NaN	NaN	NaN	1.0429999999999993	NaN	NaN	NaN
766	22	37.029	38.1025	NaN	NaN	NaN	1.0734999999999957	NaN	NaN	NaN
766	22	37.19	38.3525	NaN	NaN	NaN	1.1625000000000014	NaN	NaN	NaN
766	22	37.961	39.165	NaN	NaN	NaN	1.2040000000000006	NaN	NaN	NaN
766	22	38.705	40.9105	NaN	NaN	NaN	2.2055000000000007	NaN	NaN	NaN
766	22	39.129	34.721000000000004	NaN	NaN	NaN	-4.407999999999994	NaN	NaN	NaN
766	22	39.228	34.896	NaN	NaN	NaN	-4.332000000000001	NaN	NaN	NaN
766	22	39.415	34.435	NaN	NaN	NaN	-4.979999999999997	NaN	NaN	NaN
766	22	39.594	35.9485	NaN	NaN	NaN	-3.6454999999999984	NaN	NaN	NaN
766	22	39.019	40.019000000000005	NaN	NaN	NaN	1.000000000000007	NaN	NaN	NaN
766	22	39.782	34.9405	NaN	NaN	NaN	-4.841499999999996	NaN	NaN	NaN
766	22	39.939	36.5565	NaN	NaN	NaN	-3.3825000000000003	NaN	NaN	NaN
766	22	39.956	36.572	NaN	NaN	NaN	-3.3840000000000003	NaN	NaN	NaN
766	22	40.019	37.177499999999995	NaN	NaN	NaN	-2.8415000000000035	NaN	NaN	NaN
766	22	40.134	35.596000000000004	NaN	NaN	NaN	-4.537999999999997	NaN	NaN	NaN
766	22	40.27	35.905	NaN	NaN	NaN	-4.365000000000002	NaN	NaN	NaN
766	22	39.604	41.5895	NaN	NaN	NaN	1.9855000000000018	NaN	NaN	NaN
766	22	40.43	36.8485	NaN	NaN	NaN	-3.5814999999999984	NaN	NaN	NaN
766	22	41.222	36.6075	NaN	NaN	NaN	-4.6145	NaN	NaN	NaN
766	22	40.712	35.6525	NaN	NaN	NaN	-5.0595	NaN	NaN	NaN
766	22	40.888	36.5605	NaN	NaN	NaN	-4.327500000000001	NaN	NaN	NaN
766	22	40.912	37.323	NaN	NaN	NaN	-3.5889999999999986	NaN	NaN	NaN
766	22	41.062	36.339	NaN	NaN	NaN	-4.722999999999999	NaN	NaN	NaN
766	22	41.083	37.047	NaN	NaN	NaN	-4.036000000000001	NaN	NaN	NaN
766	22	41.261	36.772000000000006	NaN	NaN	NaN	-4.488999999999997	NaN	NaN	NaN
766	22	41.119	37.164500000000004	NaN	NaN	NaN	-3.954499999999996	NaN	NaN	NaN
766	22	41.273	39.3835	NaN	NaN	NaN	-1.8895000000000053	NaN	NaN	NaN
766	22	41.724	39.046	NaN	NaN	NaN	-2.6779999999999973	NaN	NaN	NaN
766	22	41.941	38.692499999999995	NaN	NaN	NaN	-3.248500000000007	NaN	NaN	NaN
766	22	41.721	38.420500000000004	NaN	NaN	NaN	-3.3004999999999924	NaN	NaN	NaN
766	22	41.607	37.624	NaN	NaN	NaN	-3.982999999999997	NaN	NaN	NaN
766	22	41.931	38.179	NaN	NaN	NaN	-3.7519999999999953	NaN	NaN	NaN
766	22	41.639	37.1725	NaN	NaN	NaN	-4.4665000000000035	NaN	NaN	NaN
766	22	41.84	38.960499999999996	NaN	NaN	NaN	-2.8795000000000073	NaN	NaN	NaN
766	22	42.238	36.946	NaN	NaN	NaN	-5.292000000000002	NaN	NaN	NaN
766	22	42.127	38.673	NaN	NaN	NaN	-3.4540000000000006	NaN	NaN	NaN
766	22	42.272	37.9445	NaN	NaN	NaN	-4.327500000000001	NaN	NaN	NaN
766	22	41.872	38.8455	NaN	NaN	NaN	-3.0264999999999986	NaN	NaN	NaN
766	22	41.573	44.1485	NaN	NaN	NaN	2.575499999999998	NaN	NaN	NaN
766	22	42.535	37.508	NaN	NaN	NaN	-5.026999999999994	NaN	NaN	NaN
766	22	42.44	36.9975	NaN	NaN	NaN	-5.4424999999999955	NaN	NaN	NaN
766	22	42.409	39.361	NaN	NaN	NaN	-3.048000000000002	NaN	NaN	NaN
766	22	41.512	43.647499999999994	NaN	NaN	NaN	2.1354999999999933	NaN	NaN	NaN
766	22	42.701	35.744	NaN	NaN	NaN	-6.957000000000001	NaN	NaN	NaN
766	22	42.827	38.4005	NaN	NaN	NaN	-4.426499999999997	NaN	NaN	NaN
766	22	42.961	40.272	NaN	NaN	NaN	-2.689	NaN	NaN	NaN
766	22	43.147	39.553	NaN	NaN	NaN	-3.594000000000001	NaN	NaN	NaN
766	22	43.115	38.06	NaN	NaN	NaN	-5.055	NaN	NaN	NaN
766	22	42.93	39.6325	NaN	NaN	NaN	-3.2974999999999994	NaN	NaN	NaN
766	22	42.427	44.356	NaN	NaN	NaN	1.929000000000002	NaN	NaN	NaN
766	22	42.978	39.924499999999995	NaN	NaN	NaN	-3.0535000000000068	NaN	NaN	NaN
766	22	42.153	44.076	NaN	NaN	NaN	1.9230000000000018	NaN	NaN	NaN
766	22	42.384	44.4465	NaN	NaN	NaN	2.0625	NaN	NaN	NaN
766	22	42.504	45.025	NaN	NaN	NaN	2.521000000000001	NaN	NaN	NaN
766	22	42.213	45.05200000000001	NaN	NaN	NaN	2.8390000000000057	NaN	NaN	NaN
766	22	42.832	39.4585	NaN	NaN	NaN	-3.3735	NaN	NaN	NaN
766	22	43.082	38.275499999999994	NaN	NaN	NaN	-4.806500000000007	NaN	NaN	NaN
766	22	43.444	38.5625	NaN	NaN	NaN	-4.881500000000003	NaN	NaN	NaN
766	22	43.073	38.568	NaN	NaN	NaN	-4.505000000000003	NaN	NaN	NaN
766	22	43.037	37.93	NaN	NaN	NaN	-5.106999999999999	NaN	NaN	NaN
766	22	42.045	44.3305	NaN	NaN	NaN	2.285499999999999	NaN	NaN	NaN
766	22	43.206	39.353	NaN	NaN	NaN	-3.8530000000000015	NaN	NaN	NaN
766	22	43.41	38.7025	NaN	NaN	NaN	-4.707499999999996	NaN	NaN	NaN
766	22	43.534	38.5715	NaN	NaN	NaN	-4.962499999999999	NaN	NaN	NaN
766	22	43.303	39.074	NaN	NaN	NaN	-4.228999999999999	NaN	NaN	NaN
766	22	43.177	38.4745	NaN	NaN	NaN	-4.702500000000001	NaN	NaN	NaN
766	22	43.266	37.834	NaN	NaN	NaN	-5.431999999999995	NaN	NaN	NaN
766	22	43.74	38.579499999999996	NaN	NaN	NaN	-5.160500000000006	NaN	NaN	NaN
766	22	42.21	41.057	NaN	NaN	NaN	-1.1529999999999987	NaN	NaN	NaN
766	22	41.432	43.8915	NaN	NaN	NaN	2.4594999999999985	NaN	NaN	NaN
766	22	42.386	44.341499999999996	NaN	NaN	NaN	1.9554999999999936	NaN	NaN	NaN
766	22	42.659	36.022000000000006	NaN	NaN	NaN	-6.636999999999993	NaN	NaN	NaN
766	22	42.04	36.8875	NaN	NaN	NaN	-5.152499999999996	NaN	NaN	NaN
766	22	41.128	43.708	NaN	NaN	NaN	2.5799999999999983	NaN	NaN	NaN
766	22	42.779	39.003	NaN	NaN	NaN	-3.7760000000000034	NaN	NaN	NaN
766	22	42.55	39.165000000000006	NaN	NaN	NaN	-3.384999999999991	NaN	NaN	NaN
766	22	42.997	38.414	NaN	NaN	NaN	-4.582999999999998	NaN	NaN	NaN
766	22	42.948	39.3585	NaN	NaN	NaN	-3.589500000000001	NaN	NaN	NaN
766	22	43.114	39.674499999999995	NaN	NaN	NaN	-3.4395000000000024	NaN	NaN	NaN
766	22	43.271	39.004999999999995	NaN	NaN	NaN	-4.266000000000005	NaN	NaN	NaN
766	22	43.285	38.7265	NaN	NaN	NaN	-4.558499999999995	NaN	NaN	NaN
766	22	43.06	37.176	NaN	NaN	NaN	-5.884	NaN	NaN	NaN
766	22	43.264	40.3035	NaN	NaN	NaN	-2.9605000000000032	NaN	NaN	NaN
766	22	43.302	38.721000000000004	NaN	NaN	NaN	-4.580999999999996	NaN	NaN	NaN
766	22	43.438	38.8645	NaN	NaN	NaN	-4.573500000000003	NaN	NaN	NaN
766	22	43.379	38.624	NaN	NaN	NaN	-4.7549999999999955	NaN	NaN	NaN
766	22	43.335	39.189499999999995	NaN	NaN	NaN	-4.1455000000000055	NaN	NaN	NaN
766	22	43.243	37.686499999999995	NaN	NaN	NaN	-5.556500000000007	NaN	NaN	NaN
766	22	43.318	38.513000000000005	NaN	NaN	NaN	-4.804999999999993	NaN	NaN	NaN
766	22	43.242	39.288	NaN	NaN	NaN	-3.9540000000000006	NaN	NaN	NaN
766	22	43.104	39.4035	NaN	NaN	NaN	-3.700499999999998	NaN	NaN	NaN
766	22	42.91	36.039500000000004	NaN	NaN	NaN	-6.870499999999993	NaN	NaN	NaN
766	22	42.286	37.293499999999995	NaN	NaN	NaN	-4.992500000000007	NaN	NaN	NaN
766	22	42.475	38.343	NaN	NaN	NaN	-4.131999999999998	NaN	NaN	NaN
766	22	42.229	36.3735	NaN	NaN	NaN	-5.855499999999999	NaN	NaN	NaN
766	22	41.966	38.057	NaN	NaN	NaN	-3.908999999999999	NaN	NaN	NaN
766	22	40.194	41.8895	NaN	NaN	NaN	1.6954999999999956	NaN	NaN	NaN
766	22	40.096	42.435	NaN	NaN	NaN	2.3390000000000057	NaN	NaN	NaN
766	22	41.286	37.8885	NaN	NaN	NaN	-3.397500000000001	NaN	NaN	NaN
766	22	41.38	35.8225	NaN	NaN	NaN	-5.5575000000000045	NaN	NaN	NaN
766	22	39.06	41.16	NaN	NaN	NaN	2.0999999999999943	NaN	NaN	NaN
766	22	39.021	40.5745	NaN	NaN	NaN	1.5534999999999997	NaN	NaN	NaN
766	22	38.904	40.9295	NaN	NaN	NaN	2.025499999999994	NaN	NaN	NaN
766	22	38.738	41.074	NaN	NaN	NaN	2.3359999999999985	NaN	NaN	NaN
766	22	38.591	41.289	NaN	NaN	NaN	2.6980000000000004	NaN	NaN	NaN
766	22	38.689	41.649	NaN	NaN	NaN	2.960000000000001	NaN	NaN	NaN
766	22	38.512	40.8775	NaN	NaN	NaN	2.3654999999999973	NaN	NaN	NaN
766	22	38.434	40.2445	NaN	NaN	NaN	1.8105000000000047	NaN	NaN	NaN
766	22	25.868	27.109499999999997	NaN	NaN	NaN	1.2414999999999985	NaN	NaN	NaN
766	22	25.982	27.127000000000002	NaN	NaN	NaN	1.1450000000000031	NaN	NaN	NaN
766	22	26.15	27.7255	NaN	NaN	NaN	1.5755000000000017	NaN	NaN	NaN
766	22	26.278	27.7695	NaN	NaN	NaN	1.491500000000002	NaN	NaN	NaN
766	22	26.385	27.950499999999998	NaN	NaN	NaN	1.5654999999999966	NaN	NaN	NaN
766	22	26.533	28.686	NaN	NaN	NaN	2.1529999999999987	NaN	NaN	NaN
766	22	26.617	27.911	NaN	NaN	NaN	1.2940000000000005	NaN	NaN	NaN
766	22	26.932	28.402	NaN	NaN	NaN	1.4700000000000024	NaN	NaN	NaN
766	22	26.981	28.143	NaN	NaN	NaN	1.161999999999999	NaN	NaN	NaN
766	22	26.965	28.4345	NaN	NaN	NaN	1.4695	NaN	NaN	NaN
766	22	27.058	28.359	NaN	NaN	NaN	1.301000000000002	NaN	NaN	NaN
766	22	27.097	28.732999999999997	NaN	NaN	NaN	1.6359999999999957	NaN	NaN	NaN
766	22	27.137	28.732	NaN	NaN	NaN	1.5949999999999989	NaN	NaN	NaN
766	22	27.139	28.2505	NaN	NaN	NaN	1.1114999999999995	NaN	NaN	NaN
766	22	27.179	28.289	NaN	NaN	NaN	1.110000000000003	NaN	NaN	NaN
766	22	27.395	28.569499999999998	NaN	NaN	NaN	1.1744999999999983	NaN	NaN	NaN
766	22	27.499	28.502499999999998	NaN	NaN	NaN	1.003499999999999	NaN	NaN	NaN
766	22	28.23	29.247500000000002	NaN	NaN	NaN	1.0175000000000018	NaN	NaN	NaN
766	22	28.229	29.863500000000002	NaN	NaN	NaN	1.6345000000000027	NaN	NaN	NaN
766	22	28.543	29.5465	NaN	NaN	NaN	1.0035000000000025	NaN	NaN	NaN
766	22	28.833	29.871499999999997	NaN	NaN	NaN	1.038499999999999	NaN	NaN	NaN
766	22	29.147	30.363	NaN	NaN	NaN	1.216000000000001	NaN	NaN	NaN
766	22	29.381	30.6385	NaN	NaN	NaN	1.2575000000000003	NaN	NaN	NaN
766	22	29.58	30.683999999999997	NaN	NaN	NaN	1.1039999999999992	NaN	NaN	NaN
766	22	29.762	30.825499999999998	NaN	NaN	NaN	1.0634999999999977	NaN	NaN	NaN
766	22	29.93	31.302500000000002	NaN	NaN	NaN	1.3725000000000023	NaN	NaN	NaN
766	22	30.125	31.441000000000003	NaN	NaN	NaN	1.3160000000000025	NaN	NaN	NaN
766	22	30.319	31.7065	NaN	NaN	NaN	1.3874999999999993	NaN	NaN	NaN
766	22	30.767	32.388	NaN	NaN	NaN	1.6209999999999987	NaN	NaN	NaN
766	22	32.161	28.921	NaN	NaN	NaN	-3.240000000000002	NaN	NaN	NaN
766	22	31.373	32.533500000000004	NaN	NaN	NaN	1.1605000000000025	NaN	NaN	NaN
766	22	31.683	33.400999999999996	NaN	NaN	NaN	1.7179999999999964	NaN	NaN	NaN
766	22	32.151	33.8305	NaN	NaN	NaN	1.6794999999999973	NaN	NaN	NaN
766	22	32.429	34.065	NaN	NaN	NaN	1.6359999999999957	NaN	NaN	NaN
766	22	32.736	34.147	NaN	NaN	NaN	1.4110000000000014	NaN	NaN	NaN
766	22	32.98	35.1105	NaN	NaN	NaN	2.130500000000005	NaN	NaN	NaN
766	22	34.309	31.926000000000002	NaN	NaN	NaN	-2.3829999999999956	NaN	NaN	NaN
766	22	33.769	34.959999999999994	NaN	NaN	NaN	1.1909999999999954	NaN	NaN	NaN
766	22	33.572	34.7395	NaN	NaN	NaN	1.1674999999999969	NaN	NaN	NaN
766	22	33.497	34.516999999999996	NaN	NaN	NaN	1.019999999999996	NaN	NaN	NaN
766	22	33.713	35.272999999999996	NaN	NaN	NaN	1.5599999999999952	NaN	NaN	NaN
766	22	34.13	35.794	NaN	NaN	NaN	1.6639999999999944	NaN	NaN	NaN
766	22	35.437	32.2085	NaN	NaN	NaN	-3.228499999999997	NaN	NaN	NaN
766	22	35.472	34.189	NaN	NaN	NaN	-1.2830000000000013	NaN	NaN	NaN
766	22	34.745	35.8545	NaN	NaN	NaN	1.1095000000000041	NaN	NaN	NaN
766	22	34.744	35.7615	NaN	NaN	NaN	1.0174999999999983	NaN	NaN	NaN
766	22	34.765	36.0775	NaN	NaN	NaN	1.3125	NaN	NaN	NaN
766	22	34.401	35.587	NaN	NaN	NaN	1.186	NaN	NaN	NaN
766	22	34.414	35.785	NaN	NaN	NaN	1.3709999999999951	NaN	NaN	NaN
766	22	34.884	36.791	NaN	NaN	NaN	1.9069999999999965	NaN	NaN	NaN
766	22	36.286	32.8335	NaN	NaN	NaN	-3.4525000000000006	NaN	NaN	NaN
766	22	35.877	37.348	NaN	NaN	NaN	1.4709999999999965	NaN	NaN	NaN
766	22	35.936	37.2605	NaN	NaN	NaN	1.3245000000000005	NaN	NaN	NaN
766	22	36.828	33.1175	NaN	NaN	NaN	-3.7105000000000032	NaN	NaN	NaN
766	22	36.618	37.6205	NaN	NaN	NaN	1.0024999999999977	NaN	NaN	NaN
766	22	38.055	34.138999999999996	NaN	NaN	NaN	-3.916000000000004	NaN	NaN	NaN
766	22	38.635	36.7635	NaN	NaN	NaN	-1.8714999999999975	NaN	NaN	NaN
766	22	38.514	41.528	NaN	NaN	NaN	3.013999999999996	NaN	NaN	NaN
766	22	38.067	32.58	NaN	NaN	NaN	-5.487000000000002	NaN	NaN	NaN
766	22	37.695	32.8935	NaN	NaN	NaN	-4.801499999999997	NaN	NaN	NaN
766	22	37.655	33.035	NaN	NaN	NaN	-4.6200000000000045	NaN	NaN	NaN
766	22	37.749	33.153	NaN	NaN	NaN	-4.596000000000004	NaN	NaN	NaN
766	22	36.737	38.161500000000004	NaN	NaN	NaN	1.4245000000000019	NaN	NaN	NaN
766	22	37.595	40.837999999999994	NaN	NaN	NaN	3.242999999999995	NaN	NaN	NaN
766	22	37.829	40.7465	NaN	NaN	NaN	2.917499999999997	NaN	NaN	NaN
766	22	39.59	34.701	NaN	NaN	NaN	-4.889000000000003	NaN	NaN	NaN
766	22	38.08	39.809	NaN	NaN	NaN	1.7289999999999992	NaN	NaN	NaN
766	22	39.423	36.67	NaN	NaN	NaN	-2.753	NaN	NaN	NaN
766	22	39.488	42.8745	NaN	NaN	NaN	3.386499999999998	NaN	NaN	NaN
766	22	39.892	42.4495	NaN	NaN	NaN	2.5574999999999974	NaN	NaN	NaN
766	22	40.713	43.939	NaN	NaN	NaN	3.225999999999999	NaN	NaN	NaN
766	22	40.44	42.4255	NaN	NaN	NaN	1.9855000000000018	NaN	NaN	NaN
766	22	40.871	42.0565	NaN	NaN	NaN	1.1854999999999976	NaN	NaN	NaN
766	22	40.79	42.462	NaN	NaN	NaN	1.6720000000000041	NaN	NaN	NaN
766	22	41.042	42.963499999999996	NaN	NaN	NaN	1.9214999999999947	NaN	NaN	NaN
766	22	41.337	43.321	NaN	NaN	NaN	1.9839999999999947	NaN	NaN	NaN
766	22	41.906	44.6975	NaN	NaN	NaN	2.791499999999999	NaN	NaN	NaN
766	22	41.788	43.906	NaN	NaN	NaN	2.118000000000002	NaN	NaN	NaN
766	22	42.098	44.2275	NaN	NaN	NaN	2.1295	NaN	NaN	NaN
766	22	40.13	41.686499999999995	NaN	NaN	NaN	1.5564999999999927	NaN	NaN	NaN
766	22	41.244	35.564	NaN	NaN	NaN	-5.68	NaN	NaN	NaN
766	22	40.157	41.3535	NaN	NaN	NaN	1.1965000000000003	NaN	NaN	NaN
766	22	40.811	44.5015	NaN	NaN	NaN	3.6905	NaN	NaN	NaN
766	22	41.378	45.4725	NaN	NaN	NaN	4.0944999999999965	NaN	NaN	NaN
766	22	41.922	45.8585	NaN	NaN	NaN	3.9365000000000023	NaN	NaN	NaN
766	22	43.104	37.829	NaN	NaN	NaN	-5.274999999999999	NaN	NaN	NaN
766	22	41.883	43.765	NaN	NaN	NaN	1.881999999999998	NaN	NaN	NaN
766	22	41.668	43.22	NaN	NaN	NaN	1.5519999999999996	NaN	NaN	NaN
766	22	42.202	43.929	NaN	NaN	NaN	1.7270000000000039	NaN	NaN	NaN
766	22	42.603	44.312	NaN	NaN	NaN	1.708999999999996	NaN	NaN	NaN
766	22	43.174	41.38	NaN	NaN	NaN	-1.793999999999997	NaN	NaN	NaN
766	22	42.155	45.7025	NaN	NaN	NaN	3.5474999999999994	NaN	NaN	NaN
766	22	41.629	40.2855	NaN	NaN	NaN	-1.3434999999999988	NaN	NaN	NaN
766	22	41.179	42.394000000000005	NaN	NaN	NaN	1.2150000000000034	NaN	NaN	NaN
766	22	41.054	45.4845	NaN	NaN	NaN	4.430499999999995	NaN	NaN	NaN
766	22	41.376	45.281	NaN	NaN	NaN	3.905000000000001	NaN	NaN	NaN
766	22	42.165	47.425	NaN	NaN	NaN	5.259999999999998	NaN	NaN	NaN
766	22	42.542	44.549	NaN	NaN	NaN	2.006999999999998	NaN	NaN	NaN
766	22	42.796	47.2995	NaN	NaN	NaN	4.5035000000000025	NaN	NaN	NaN
766	22	42.463	39.2395	NaN	NaN	NaN	-3.2235000000000014	NaN	NaN	NaN
766	22	43.633	39.9105	NaN	NaN	NaN	-3.7225000000000037	NaN	NaN	NaN
766	22	43.222	45.727000000000004	NaN	NaN	NaN	2.5050000000000026	NaN	NaN	NaN
766	22	41.906	40.747	NaN	NaN	NaN	-1.158999999999999	NaN	NaN	NaN
766	22	40.983	39.6595	NaN	NaN	NaN	-1.3234999999999957	NaN	NaN	NaN
766	22	40.693	44.308	NaN	NaN	NaN	3.615000000000002	NaN	NaN	NaN
766	22	40.942	45.231	NaN	NaN	NaN	4.2890000000000015	NaN	NaN	NaN
766	22	42.183	39.0305	NaN	NaN	NaN	-3.1524999999999963	NaN	NaN	NaN
766	22	41.589	43.637	NaN	NaN	NaN	2.048000000000002	NaN	NaN	NaN
766	22	41.329	43.789500000000004	NaN	NaN	NaN	2.4605000000000032	NaN	NaN	NaN
766	22	41.642	45.089	NaN	NaN	NaN	3.4469999999999956	NaN	NaN	NaN
766	22	42.09	44.992999999999995	NaN	NaN	NaN	2.9029999999999916	NaN	NaN	NaN
766	22	42.539	44.237	NaN	NaN	NaN	1.6980000000000004	NaN	NaN	NaN
766	22	42.634	44.1045	NaN	NaN	NaN	1.4705000000000013	NaN	NaN	NaN
766	22	42.268	44.325	NaN	NaN	NaN	2.057000000000002	NaN	NaN	NaN
766	22	41.933	44.3645	NaN	NaN	NaN	2.4314999999999998	NaN	NaN	NaN
766	22	41.392	38.388999999999996	NaN	NaN	NaN	-3.003000000000007	NaN	NaN	NaN
766	22	40.142	37.2855	NaN	NaN	NaN	-2.856500000000004	NaN	NaN	NaN
766	22	39.371	37.807500000000005	NaN	NaN	NaN	-1.5634999999999977	NaN	NaN	NaN
766	22	38.854	37.186	NaN	NaN	NaN	-1.6679999999999993	NaN	NaN	NaN
766	22	38.231	36.841499999999996	NaN	NaN	NaN	-1.3895000000000053	NaN	NaN	NaN
766	22	37.742	36.658500000000004	NaN	NaN	NaN	-1.0834999999999937	NaN	NaN	NaN
766	22	37.529	36.271	NaN	NaN	NaN	-1.2580000000000027	NaN	NaN	NaN
766	22	36.005	37.136	NaN	NaN	NaN	1.1310000000000002	NaN	NaN	NaN
766	22	35.861	37.2335	NaN	NaN	NaN	1.3725000000000023	NaN	NaN	NaN
766	22	35.908	37.598	NaN	NaN	NaN	1.6899999999999977	NaN	NaN	NaN
766	22	35.858	37.096000000000004	NaN	NaN	NaN	1.2380000000000067	NaN	NaN	NaN
766	22	35.636	36.789500000000004	NaN	NaN	NaN	1.153500000000001	NaN	NaN	NaN
766	22	35.575	36.991	NaN	NaN	NaN	1.4159999999999968	NaN	NaN	NaN
766	22	35.71	38.0865	NaN	NaN	NaN	2.3765	NaN	NaN	NaN
766	22	36.12	39.221000000000004	NaN	NaN	NaN	3.101000000000006	NaN	NaN	NaN
766	22	36.591	38.705	NaN	NaN	NaN	2.113999999999997	NaN	NaN	NaN
766	22	38.027	36.1645	NaN	NaN	NaN	-1.8625000000000043	NaN	NaN	NaN
766	22	38.147	33.1135	NaN	NaN	NaN	-5.0334999999999965	NaN	NaN	NaN
766	22	37.271	36.1725	NaN	NaN	NaN	-1.0985000000000014	NaN	NaN	NaN
766	22	37.035	40.954	NaN	NaN	NaN	3.919000000000004	NaN	NaN	NaN
766	22	38.875	36.468	NaN	NaN	NaN	-2.4069999999999965	NaN	NaN	NaN
766	22	38.859	36.945	NaN	NaN	NaN	-1.9140000000000015	NaN	NaN	NaN
766	22	39.011	36.7295	NaN	NaN	NaN	-2.281500000000001	NaN	NaN	NaN
766	22	39.051	34.488	NaN	NaN	NaN	-4.563000000000002	NaN	NaN	NaN
766	22	35.652	34.4835	NaN	NaN	NaN	-1.1685000000000016	NaN	NaN	NaN
766	22	35.107	36.271	NaN	NaN	NaN	1.1640000000000015	NaN	NaN	NaN
766	22	35.055	36.775999999999996	NaN	NaN	NaN	1.7209999999999965	NaN	NaN	NaN
766	22	34.817	35.832	NaN	NaN	NaN	1.0150000000000006	NaN	NaN	NaN
766	22	34.477	33.476	NaN	NaN	NaN	-1.0009999999999977	NaN	NaN	NaN
766	22	34.074	32.9675	NaN	NaN	NaN	-1.106499999999997	NaN	NaN	NaN
766	22	21.675	22.804499999999997	NaN	NaN	NaN	1.1294999999999966	NaN	NaN	NaN
766	22	20.251	21.404000000000003	NaN	NaN	NaN	1.1530000000000022	NaN	NaN	NaN
766	22	20.04	21.2335	NaN	NaN	NaN	1.1935000000000002	NaN	NaN	NaN
766	22	19.92	21.499499999999998	NaN	NaN	NaN	1.579499999999996	NaN	NaN	NaN
766	22	19.793	21.381999999999998	NaN	NaN	NaN	1.5889999999999986	NaN	NaN	NaN
766	22	19.821	21.750500000000002	NaN	NaN	NaN	1.9295000000000009	NaN	NaN	NaN
766	22	20.111	21.7835	NaN	NaN	NaN	1.6724999999999994	NaN	NaN	NaN
766	22	20.351	22.283	NaN	NaN	NaN	1.9320000000000022	NaN	NaN	NaN
766	22	20.29	22.064500000000002	NaN	NaN	NaN	1.7745000000000033	NaN	NaN	NaN
766	22	20.232	22.1785	NaN	NaN	NaN	1.9465000000000003	NaN	NaN	NaN
766	22	20.173	22.572	NaN	NaN	NaN	2.399000000000001	NaN	NaN	NaN
766	22	20.332	22.6085	NaN	NaN	NaN	2.2764999999999986	NaN	NaN	NaN
766	22	20.369	22.5815	NaN	NaN	NaN	2.2124999999999986	NaN	NaN	NaN
766	22	20.592	22.8005	NaN	NaN	NaN	2.208500000000001	NaN	NaN	NaN
766	22	20.622	22.7785	NaN	NaN	NaN	2.156500000000001	NaN	NaN	NaN
766	22	20.74	22.98	NaN	NaN	NaN	2.240000000000002	NaN	NaN	NaN
766	22	20.758	24.451	NaN	NaN	NaN	3.6930000000000014	NaN	NaN	NaN
766	22	21.402	24.2775	NaN	NaN	NaN	2.875499999999999	NaN	NaN	NaN
766	22	21.462	23.9425	NaN	NaN	NaN	2.4804999999999993	NaN	NaN	NaN
766	22	21.538	23.868499999999997	NaN	NaN	NaN	2.330499999999997	NaN	NaN	NaN
766	22	21.909	25.854	NaN	NaN	NaN	3.9450000000000003	NaN	NaN	NaN
766	22	23.179	26.3365	NaN	NaN	NaN	3.1575000000000024	NaN	NaN	NaN
766	22	23.044	26.0805	NaN	NaN	NaN	3.0365	NaN	NaN	NaN
766	22	23.079	25.575499999999998	NaN	NaN	NaN	2.4964999999999975	NaN	NaN	NaN
766	22	23.184	26.5805	NaN	NaN	NaN	3.3964999999999996	NaN	NaN	NaN
766	22	23.314	26.551000000000002	NaN	NaN	NaN	3.237000000000002	NaN	NaN	NaN
766	22	23.626	26.935499999999998	NaN	NaN	NaN	3.3094999999999963	NaN	NaN	NaN
766	22	24.445	29.0985	NaN	NaN	NaN	4.653500000000001	NaN	NaN	NaN
766	22	25.187	28.4825	NaN	NaN	NaN	3.2955000000000005	NaN	NaN	NaN
766	22	25.322	28.2215	NaN	NaN	NaN	2.8994999999999997	NaN	NaN	NaN
766	22	25.655	27.938499999999998	NaN	NaN	NaN	2.2834999999999965	NaN	NaN	NaN
