# Supplementary material for: Pollination in a new climate: Assessing the potential influence of flower temperature variation on insect pollinator behaviour
Source: PLoS One. 2018 Aug 1;13(8):e0200549. doi: 10.1371/journal.pone.0200549 (PMC6070230; doi:10.1371/journal.pone.0200549)
Supplement: S1 Table — Raw data of Flower temperature measurement is in .csv format. Details of each file provided in README file. (ZIP) [file pone.0200549.s001.zip › Supplimentary_TableS1_RAW data/Species_20.csv]

729	20	20.049	21.526	NaN	NaN	NaN	1.4770000000000003	NaN	NaN	NaN
729	20	20.157	21.448500000000003	NaN	NaN	NaN	1.2915000000000028	NaN	NaN	NaN
729	20	20.371	23.378	NaN	NaN	NaN	3.0070000000000014	NaN	NaN	NaN
729	20	20.733	25.4435	NaN	NaN	NaN	4.7105	NaN	NaN	NaN
729	20	21.393	23.249499999999998	NaN	NaN	NaN	1.856499999999997	NaN	NaN	NaN
729	20	21.458	25.804000000000002	NaN	NaN	NaN	4.346000000000004	NaN	NaN	NaN
729	20	22.126	30.0965	NaN	NaN	NaN	7.970499999999998	NaN	NaN	NaN
729	20	22.831	29.075	NaN	NaN	NaN	6.244	NaN	NaN	NaN
729	20	22.815	24.725	NaN	NaN	NaN	1.9100000000000001	NaN	NaN	NaN
729	20	22.299	27.437	NaN	NaN	NaN	5.138000000000002	NaN	NaN	NaN
729	20	22.519	26.51	NaN	NaN	NaN	3.991000000000003	NaN	NaN	NaN
729	20	21.77	24.570500000000003	NaN	NaN	NaN	2.800500000000003	NaN	NaN	NaN
729	20	21.443	23.064999999999998	NaN	NaN	NaN	1.6219999999999963	NaN	NaN	NaN
729	20	21.934	25.6755	NaN	NaN	NaN	3.7414999999999985	NaN	NaN	NaN
729	20	21.542	22.7165	NaN	NaN	NaN	1.1744999999999983	NaN	NaN	NaN
729	20	21.504	22.656	NaN	NaN	NaN	1.1519999999999975	NaN	NaN	NaN
729	20	21.51	24.228	NaN	NaN	NaN	2.718	NaN	NaN	NaN
729	20	22.071	25.2855	NaN	NaN	NaN	3.2144999999999975	NaN	NaN	NaN
729	20	22.116	23.537	NaN	NaN	NaN	1.4209999999999994	NaN	NaN	NaN
729	20	22.01	25.288	NaN	NaN	NaN	3.2779999999999987	NaN	NaN	NaN
729	20	22.345	24.3335	NaN	NaN	NaN	1.988500000000002	NaN	NaN	NaN
729	20	21.655	23.2845	NaN	NaN	NaN	1.6295000000000002	NaN	NaN	NaN
729	20	21.788	24.116500000000002	NaN	NaN	NaN	2.328500000000002	NaN	NaN	NaN
729	20	21.847	26.5545	NaN	NaN	NaN	4.7075	NaN	NaN	NaN
729	20	22.338	25.5695	NaN	NaN	NaN	3.2315000000000005	NaN	NaN	NaN
729	20	22.914	25.999	NaN	NaN	NaN	3.0849999999999973	NaN	NaN	NaN
729	20	22.725	26.9035	NaN	NaN	NaN	4.1785	NaN	NaN	NaN
729	20	22.913	30.612499999999997	NaN	NaN	NaN	7.699499999999997	NaN	NaN	NaN
729	20	23.87	30.557	NaN	NaN	NaN	6.686999999999998	NaN	NaN	NaN
729	20	24.074	25.2575	NaN	NaN	NaN	1.1834999999999987	NaN	NaN	NaN
729	20	24.127	28.896	NaN	NaN	NaN	4.769000000000002	NaN	NaN	NaN
729	20	24.259	29.352	NaN	NaN	NaN	5.093	NaN	NaN	NaN
729	20	24.204	32.211	NaN	NaN	NaN	8.006999999999998	NaN	NaN	NaN
729	20	24.588	29.5845	NaN	NaN	NaN	4.9964999999999975	NaN	NaN	NaN
729	20	24.713	32.64	NaN	NaN	NaN	7.927	NaN	NaN	NaN
729	20	24.832	31.547	NaN	NaN	NaN	6.715	NaN	NaN	NaN
729	20	24.022	25.198500000000003	NaN	NaN	NaN	1.1765000000000043	NaN	NaN	NaN
729	20	24.128	27.574	NaN	NaN	NaN	3.4460000000000015	NaN	NaN	NaN
729	20	23.598	27.563499999999998	NaN	NaN	NaN	3.9654999999999987	NaN	NaN	NaN
729	20	23.664	30.8145	NaN	NaN	NaN	7.150499999999997	NaN	NaN	NaN
729	20	24.353	30.4345	NaN	NaN	NaN	6.081499999999998	NaN	NaN	NaN
729	20	24.062	25.676000000000002	NaN	NaN	NaN	1.6140000000000008	NaN	NaN	NaN
729	20	23.283	30.019	NaN	NaN	NaN	6.735999999999997	NaN	NaN	NaN
729	20	22.898	29.963500000000003	NaN	NaN	NaN	7.065500000000004	NaN	NaN	NaN
729	20	23.333	25.7815	NaN	NaN	NaN	2.448500000000003	NaN	NaN	NaN
729	20	24.022	26.985999999999997	NaN	NaN	NaN	2.9639999999999986	NaN	NaN	NaN
729	20	23.174	24.9865	NaN	NaN	NaN	1.8125	NaN	NaN	NaN
729	20	23.68	31.384	NaN	NaN	NaN	7.704000000000001	NaN	NaN	NaN
729	20	24.299	29.5255	NaN	NaN	NaN	5.2265000000000015	NaN	NaN	NaN
729	20	24.372	27.8935	NaN	NaN	NaN	3.5214999999999996	NaN	NaN	NaN
729	20	24.22	28.4985	NaN	NaN	NaN	4.278500000000001	NaN	NaN	NaN
729	20	24.297	30.034	NaN	NaN	NaN	5.736999999999998	NaN	NaN	NaN
729	20	24.321	29.8275	NaN	NaN	NaN	5.506499999999999	NaN	NaN	NaN
729	20	24.765	29.375999999999998	NaN	NaN	NaN	4.610999999999997	NaN	NaN	NaN
729	20	24.416	29.68	NaN	NaN	NaN	5.263999999999999	NaN	NaN	NaN
729	20	24.26	28.572	NaN	NaN	NaN	4.311999999999998	NaN	NaN	NaN
729	20	24.473	26.899	NaN	NaN	NaN	2.426000000000002	NaN	NaN	NaN
729	20	24.729	29.6645	NaN	NaN	NaN	4.935500000000001	NaN	NaN	NaN
729	20	24.62	28.0815	NaN	NaN	NaN	3.4614999999999974	NaN	NaN	NaN
729	20	23.755	28.887	NaN	NaN	NaN	5.1320000000000014	NaN	NaN	NaN
729	20	23.928	26.198500000000003	NaN	NaN	NaN	2.270500000000002	NaN	NaN	NaN
729	20	24.137	27.7315	NaN	NaN	NaN	3.5945	NaN	NaN	NaN
729	20	24.542	28.6085	NaN	NaN	NaN	4.066499999999998	NaN	NaN	NaN
729	20	24.709	26.2705	NaN	NaN	NaN	1.5614999999999988	NaN	NaN	NaN
729	20	24.766	27.8295	NaN	NaN	NaN	3.0635000000000012	NaN	NaN	NaN
729	20	24.496	26.186500000000002	NaN	NaN	NaN	1.6905000000000037	NaN	NaN	NaN
729	20	23.978	26.372500000000002	NaN	NaN	NaN	2.3945000000000007	NaN	NaN	NaN
729	20	24.403	28.96	NaN	NaN	NaN	4.557000000000002	NaN	NaN	NaN
729	20	24.375	28.4655	NaN	NaN	NaN	4.090499999999999	NaN	NaN	NaN
729	20	24.076	27.1015	NaN	NaN	NaN	3.025500000000001	NaN	NaN	NaN
729	20	24.499	29.334	NaN	NaN	NaN	4.835000000000001	NaN	NaN	NaN
729	20	24.642	27.9605	NaN	NaN	NaN	3.3185000000000002	NaN	NaN	NaN
729	20	24.198	26.878500000000003	NaN	NaN	NaN	2.680500000000002	NaN	NaN	NaN
729	20	23.626	26.6205	NaN	NaN	NaN	2.9944999999999986	NaN	NaN	NaN
729	20	24.259	28.484	NaN	NaN	NaN	4.225000000000001	NaN	NaN	NaN
729	20	24.642	28.146	NaN	NaN	NaN	3.5040000000000013	NaN	NaN	NaN
729	20	24.177	26.069	NaN	NaN	NaN	1.8919999999999995	NaN	NaN	NaN
729	20	24.172	26.416	NaN	NaN	NaN	2.2439999999999998	NaN	NaN	NaN
729	20	23.676	27.5405	NaN	NaN	NaN	3.864500000000003	NaN	NaN	NaN
729	20	23.43	25.619999999999997	NaN	NaN	NaN	2.1899999999999977	NaN	NaN	NaN
729	20	23.92	25.3725	NaN	NaN	NaN	1.452499999999997	NaN	NaN	NaN
729	20	23.927	25.844	NaN	NaN	NaN	1.9170000000000016	NaN	NaN	NaN
729	20	24.0	27.708	NaN	NaN	NaN	3.7079999999999984	NaN	NaN	NaN
729	20	23.984	26.3035	NaN	NaN	NaN	2.319499999999998	NaN	NaN	NaN
729	20	24.334	27.656	NaN	NaN	NaN	3.321999999999999	NaN	NaN	NaN
729	20	24.536	26.48	NaN	NaN	NaN	1.943999999999999	NaN	NaN	NaN
729	20	23.4	24.7745	NaN	NaN	NaN	1.3745000000000012	NaN	NaN	NaN
729	20	23.526	26.0255	NaN	NaN	NaN	2.499500000000001	NaN	NaN	NaN
729	20	23.404	26.741999999999997	NaN	NaN	NaN	3.3379999999999974	NaN	NaN	NaN
729	20	23.353	25.872500000000002	NaN	NaN	NaN	2.5195000000000007	NaN	NaN	NaN
729	20	23.129	25.898	NaN	NaN	NaN	2.7689999999999984	NaN	NaN	NaN
729	20	22.897	23.9755	NaN	NaN	NaN	1.0785000000000018	NaN	NaN	NaN
729	20	22.522	20.1515	NaN	NaN	NaN	-2.3705	NaN	NaN	NaN
729	20	21.575	19.9685	NaN	NaN	NaN	-1.6065000000000005	NaN	NaN	NaN
729	20	21.139	19.8385	NaN	NaN	NaN	-1.3004999999999995	NaN	NaN	NaN
729	20	20.773	19.691	NaN	NaN	NaN	-1.0820000000000007	NaN	NaN	NaN
729	20	20.451	19.0035	NaN	NaN	NaN	-1.4475000000000016	NaN	NaN	NaN
729	20	20.131	18.610999999999997	NaN	NaN	NaN	-1.5200000000000031	NaN	NaN	NaN
729	20	19.77	18.4815	NaN	NaN	NaN	-1.288499999999999	NaN	NaN	NaN
729	20	19.567	18.2935	NaN	NaN	NaN	-1.2734999999999985	NaN	NaN	NaN
729	20	19.296	18.25	NaN	NaN	NaN	-1.0459999999999994	NaN	NaN	NaN
729	20	19.124	17.751	NaN	NaN	NaN	-1.3729999999999976	NaN	NaN	NaN
729	20	18.901	17.6905	NaN	NaN	NaN	-1.2104999999999997	NaN	NaN	NaN
729	20	18.951	17.5405	NaN	NaN	NaN	-1.410499999999999	NaN	NaN	NaN
729	20	18.98	17.5625	NaN	NaN	NaN	-1.4175000000000004	NaN	NaN	NaN
729	20	18.644	17.3765	NaN	NaN	NaN	-1.2674999999999983	NaN	NaN	NaN
729	20	18.562	16.965000000000003	NaN	NaN	NaN	-1.5969999999999978	NaN	NaN	NaN
729	20	18.526	16.83	NaN	NaN	NaN	-1.6960000000000015	NaN	NaN	NaN
729	20	18.44	16.658	NaN	NaN	NaN	-1.782	NaN	NaN	NaN
729	20	14.313	16.1665	NaN	NaN	NaN	1.8534999999999986	NaN	NaN	NaN
729	20	14.503	15.506	NaN	NaN	NaN	1.0030000000000001	NaN	NaN	NaN
729	20	14.498	16.119500000000002	NaN	NaN	NaN	1.6215000000000028	NaN	NaN	NaN
729	20	14.744	16.491	NaN	NaN	NaN	1.7469999999999999	NaN	NaN	NaN
729	20	14.847	15.875	NaN	NaN	NaN	1.0280000000000005	NaN	NaN	NaN
729	20	14.93	16.6025	NaN	NaN	NaN	1.6724999999999994	NaN	NaN	NaN
729	20	15.025	16.741999999999997	NaN	NaN	NaN	1.716999999999997	NaN	NaN	NaN
729	20	15.272	18.046	NaN	NaN	NaN	2.773999999999999	NaN	NaN	NaN
729	20	15.546	16.648	NaN	NaN	NaN	1.1020000000000003	NaN	NaN	NaN
729	20	15.57	16.744500000000002	NaN	NaN	NaN	1.1745000000000019	NaN	NaN	NaN
729	20	15.461	16.5475	NaN	NaN	NaN	1.0864999999999991	NaN	NaN	NaN
729	20	15.536	17.086	NaN	NaN	NaN	1.549999999999999	NaN	NaN	NaN
729	20	15.344	17.089	NaN	NaN	NaN	1.7449999999999992	NaN	NaN	NaN
729	20	15.607	17.838	NaN	NaN	NaN	2.2310000000000016	NaN	NaN	NaN
729	20	16.626	22.054000000000002	NaN	NaN	NaN	5.428000000000001	NaN	NaN	NaN
729	20	17.617	20.778	NaN	NaN	NaN	3.160999999999998	NaN	NaN	NaN
729	20	17.073	18.6315	NaN	NaN	NaN	1.5584999999999987	NaN	NaN	NaN
729	20	17.151	18.514499999999998	NaN	NaN	NaN	1.3634999999999984	NaN	NaN	NaN
729	20	16.783	17.825499999999998	NaN	NaN	NaN	1.0424999999999969	NaN	NaN	NaN
729	20	16.699	19.5125	NaN	NaN	NaN	2.8134999999999977	NaN	NaN	NaN
729	20	17.194	20.268500000000003	NaN	NaN	NaN	3.074500000000004	NaN	NaN	NaN
729	20	17.18	19.14	NaN	NaN	NaN	1.9600000000000009	NaN	NaN	NaN
729	20	17.072	18.2235	NaN	NaN	NaN	1.1515000000000022	NaN	NaN	NaN
729	20	16.957	18.069499999999998	NaN	NaN	NaN	1.1124999999999972	NaN	NaN	NaN
729	20	16.914	18.359499999999997	NaN	NaN	NaN	1.4454999999999956	NaN	NaN	NaN
729	20	17.055	19.0175	NaN	NaN	NaN	1.9624999999999986	NaN	NaN	NaN
729	20	17.097	18.425	NaN	NaN	NaN	1.3279999999999994	NaN	NaN	NaN
742	20	18.224	15.8775	NaN	NaN	NaN	-2.3465000000000007	NaN	NaN	NaN
742	20	18.11	15.6595	NaN	NaN	NaN	-2.4505	NaN	NaN	NaN
742	20	18.084	15.4185	NaN	NaN	NaN	-2.6654999999999998	NaN	NaN	NaN
742	20	18.159	15.3265	NaN	NaN	NaN	-2.8324999999999996	NaN	NaN	NaN
742	20	18.108	15.1045	NaN	NaN	NaN	-3.0035000000000007	NaN	NaN	NaN
742	20	8.214	6.893	NaN	NaN	NaN	-1.3210000000000006	NaN	NaN	NaN
742	20	8.082	6.6215	NaN	NaN	NaN	-1.4605000000000006	NaN	NaN	NaN
742	20	7.953	6.2620000000000005	NaN	NaN	NaN	-1.6909999999999998	NaN	NaN	NaN
742	20	7.826	6.2715	NaN	NaN	NaN	-1.5545	NaN	NaN	NaN
742	20	7.759	5.8455	NaN	NaN	NaN	-1.9135	NaN	NaN	NaN
742	20	7.613	5.8085	NaN	NaN	NaN	-1.8045	NaN	NaN	NaN
742	20	7.492	5.9935	NaN	NaN	NaN	-1.4985	NaN	NaN	NaN
742	20	7.606	6.431	NaN	NaN	NaN	-1.1749999999999998	NaN	NaN	NaN
742	20	7.63	6.4315	NaN	NaN	NaN	-1.1985000000000001	NaN	NaN	NaN
742	20	7.715	6.6285	NaN	NaN	NaN	-1.0865	NaN	NaN	NaN
742	20	7.652	6.452	NaN	NaN	NaN	-1.2000000000000002	NaN	NaN	NaN
742	20	7.702	6.377	NaN	NaN	NaN	-1.3250000000000002	NaN	NaN	NaN
742	20	7.841	6.599	NaN	NaN	NaN	-1.242	NaN	NaN	NaN
742	20	7.889	6.8740000000000006	NaN	NaN	NaN	-1.0149999999999997	NaN	NaN	NaN
742	20	12.234	11.1835	NaN	NaN	NaN	-1.0504999999999995	NaN	NaN	NaN
742	20	12.442	11.302	NaN	NaN	NaN	-1.1400000000000006	NaN	NaN	NaN
742	20	18.446	19.951	NaN	NaN	NaN	1.504999999999999	NaN	NaN	NaN
742	20	19.561	21.085	NaN	NaN	NaN	1.524000000000001	NaN	NaN	NaN
742	20	20.137	21.866500000000002	NaN	NaN	NaN	1.7295000000000016	NaN	NaN	NaN
742	20	20.401	21.7335	NaN	NaN	NaN	1.3324999999999996	NaN	NaN	NaN
742	20	20.653	22.505499999999998	NaN	NaN	NaN	1.8524999999999991	NaN	NaN	NaN
742	20	21.098	22.238500000000002	NaN	NaN	NaN	1.140500000000003	NaN	NaN	NaN
742	20	21.31	22.672	NaN	NaN	NaN	1.3620000000000019	NaN	NaN	NaN
742	20	21.55	23.494500000000002	NaN	NaN	NaN	1.9445000000000014	NaN	NaN	NaN
742	20	21.911	24.673000000000002	NaN	NaN	NaN	2.7620000000000005	NaN	NaN	NaN
742	20	22.34	26.0715	NaN	NaN	NaN	3.7315000000000005	NaN	NaN	NaN
742	20	22.546	24.823500000000003	NaN	NaN	NaN	2.2775000000000034	NaN	NaN	NaN
742	20	22.678	24.5895	NaN	NaN	NaN	1.9115000000000002	NaN	NaN	NaN
742	20	23.006	25.826999999999998	NaN	NaN	NaN	2.820999999999998	NaN	NaN	NaN
742	20	23.429	25.08	NaN	NaN	NaN	1.6509999999999998	NaN	NaN	NaN
742	20	23.833	28.6115	NaN	NaN	NaN	4.778500000000001	NaN	NaN	NaN
742	20	24.697	28.016	NaN	NaN	NaN	3.318999999999999	NaN	NaN	NaN
742	20	25.166	29.112000000000002	NaN	NaN	NaN	3.9460000000000015	NaN	NaN	NaN
742	20	25.111	28.362499999999997	NaN	NaN	NaN	3.2514999999999965	NaN	NaN	NaN
742	20	24.97	27.108	NaN	NaN	NaN	2.1380000000000017	NaN	NaN	NaN
742	20	25.329	27.796	NaN	NaN	NaN	2.4669999999999987	NaN	NaN	NaN
742	20	25.775	28.5015	NaN	NaN	NaN	2.7265000000000015	NaN	NaN	NaN
742	20	25.456	28.176499999999997	NaN	NaN	NaN	2.7204999999999977	NaN	NaN	NaN
742	20	25.485	29.282	NaN	NaN	NaN	3.7970000000000006	NaN	NaN	NaN
742	20	26.113	30.1525	NaN	NaN	NaN	4.0395	NaN	NaN	NaN
742	20	26.118	29.5645	NaN	NaN	NaN	3.4465000000000003	NaN	NaN	NaN
742	20	26.229	29.4555	NaN	NaN	NaN	3.2265000000000015	NaN	NaN	NaN
742	20	26.439	30.105	NaN	NaN	NaN	3.6660000000000004	NaN	NaN	NaN
742	20	26.69	30.569000000000003	NaN	NaN	NaN	3.8790000000000013	NaN	NaN	NaN
742	20	27.196	30.5925	NaN	NaN	NaN	3.3964999999999996	NaN	NaN	NaN
742	20	26.755	27.9955	NaN	NaN	NaN	1.2405000000000008	NaN	NaN	NaN
742	20	26.652	30.4665	NaN	NaN	NaN	3.814499999999999	NaN	NaN	NaN
742	20	27.372	30.073	NaN	NaN	NaN	2.7010000000000005	NaN	NaN	NaN
742	20	27.639	30.3045	NaN	NaN	NaN	2.6655000000000015	NaN	NaN	NaN
742	20	27.864	32.176	NaN	NaN	NaN	4.312000000000001	NaN	NaN	NaN
742	20	28.157	30.2165	NaN	NaN	NaN	2.0595	NaN	NaN	NaN
742	20	27.927	31.976	NaN	NaN	NaN	4.0489999999999995	NaN	NaN	NaN
742	20	28.187	31.768	NaN	NaN	NaN	3.5809999999999995	NaN	NaN	NaN
742	20	28.625	30.3475	NaN	NaN	NaN	1.7225000000000001	NaN	NaN	NaN
742	20	28.729	30.254	NaN	NaN	NaN	1.5250000000000021	NaN	NaN	NaN
742	20	28.331	30.861	NaN	NaN	NaN	2.530000000000001	NaN	NaN	NaN
742	20	28.339	30.857	NaN	NaN	NaN	2.5180000000000007	NaN	NaN	NaN
742	20	28.891	32.664500000000004	NaN	NaN	NaN	3.7735000000000056	NaN	NaN	NaN
742	20	28.972	32.528	NaN	NaN	NaN	3.5559999999999974	NaN	NaN	NaN
742	20	29.161	30.747	NaN	NaN	NaN	1.5859999999999985	NaN	NaN	NaN
742	20	29.095	32.466499999999996	NaN	NaN	NaN	3.3714999999999975	NaN	NaN	NaN
742	20	29.222	33.227000000000004	NaN	NaN	NaN	4.005000000000003	NaN	NaN	NaN
742	20	29.144	31.674	NaN	NaN	NaN	2.530000000000001	NaN	NaN	NaN
742	20	29.249	31.558	NaN	NaN	NaN	2.309000000000001	NaN	NaN	NaN
742	20	29.272	32.0735	NaN	NaN	NaN	2.8015000000000043	NaN	NaN	NaN
742	20	29.769	31.444000000000003	NaN	NaN	NaN	1.6750000000000043	NaN	NaN	NaN
742	20	29.65	31.14	NaN	NaN	NaN	1.490000000000002	NaN	NaN	NaN
742	20	30.191	33.253	NaN	NaN	NaN	3.062000000000001	NaN	NaN	NaN
742	20	30.062	32.2755	NaN	NaN	NaN	2.2135	NaN	NaN	NaN
742	20	29.891	31.6165	NaN	NaN	NaN	1.7255000000000003	NaN	NaN	NaN
742	20	29.565	31.1385	NaN	NaN	NaN	1.5734999999999992	NaN	NaN	NaN
742	20	29.767	31.8885	NaN	NaN	NaN	2.121500000000001	NaN	NaN	NaN
742	20	29.645	32.083	NaN	NaN	NaN	2.437999999999999	NaN	NaN	NaN
742	20	30.303	33.576499999999996	NaN	NaN	NaN	3.273499999999995	NaN	NaN	NaN
742	20	30.318	33.0555	NaN	NaN	NaN	2.7375000000000007	NaN	NaN	NaN
742	20	30.658	33.709	NaN	NaN	NaN	3.051000000000002	NaN	NaN	NaN
742	20	30.696	32.908500000000004	NaN	NaN	NaN	2.212500000000002	NaN	NaN	NaN
742	20	30.861	32.2335	NaN	NaN	NaN	1.3724999999999987	NaN	NaN	NaN
742	20	31.299	34.519	NaN	NaN	NaN	3.219999999999999	NaN	NaN	NaN
742	20	30.956	33.0085	NaN	NaN	NaN	2.0524999999999984	NaN	NaN	NaN
742	20	30.666	31.8505	NaN	NaN	NaN	1.1844999999999999	NaN	NaN	NaN
742	20	31.192	32.4025	NaN	NaN	NaN	1.2105000000000032	NaN	NaN	NaN
742	20	31.219	32.709	NaN	NaN	NaN	1.490000000000002	NaN	NaN	NaN
742	20	31.546	32.7535	NaN	NaN	NaN	1.2075000000000031	NaN	NaN	NaN
742	20	31.333	33.4765	NaN	NaN	NaN	2.143500000000003	NaN	NaN	NaN
742	20	31.419	32.855	NaN	NaN	NaN	1.4359999999999964	NaN	NaN	NaN
742	20	31.311	33.048500000000004	NaN	NaN	NaN	1.7375000000000043	NaN	NaN	NaN
742	20	30.969	31.996499999999997	NaN	NaN	NaN	1.0274999999999963	NaN	NaN	NaN
742	20	31.046	32.7305	NaN	NaN	NaN	1.6844999999999999	NaN	NaN	NaN
742	20	31.062	32.942499999999995	NaN	NaN	NaN	1.8804999999999943	NaN	NaN	NaN
742	20	31.218	32.224500000000006	NaN	NaN	NaN	1.0065000000000062	NaN	NaN	NaN
742	20	31.305	32.876000000000005	NaN	NaN	NaN	1.571000000000005	NaN	NaN	NaN
742	20	29.992	28.936	NaN	NaN	NaN	-1.056000000000001	NaN	NaN	NaN
742	20	29.984	32.0995	NaN	NaN	NaN	2.1154999999999973	NaN	NaN	NaN
742	20	30.752	32.318	NaN	NaN	NaN	1.565999999999999	NaN	NaN	NaN
742	20	30.756	32.1695	NaN	NaN	NaN	1.413499999999999	NaN	NaN	NaN
742	20	30.91	33.019	NaN	NaN	NaN	2.108999999999998	NaN	NaN	NaN
742	20	31.215	32.986000000000004	NaN	NaN	NaN	1.7710000000000043	NaN	NaN	NaN
742	20	30.933	32.442499999999995	NaN	NaN	NaN	1.5094999999999956	NaN	NaN	NaN
742	20	31.154	29.966	NaN	NaN	NaN	-1.1879999999999988	NaN	NaN	NaN
742	20	30.501	29.302	NaN	NaN	NaN	-1.1990000000000016	NaN	NaN	NaN
742	20	29.833	28.676000000000002	NaN	NaN	NaN	-1.1569999999999965	NaN	NaN	NaN
742	20	29.41	27.753500000000003	NaN	NaN	NaN	-1.6564999999999976	NaN	NaN	NaN
742	20	29.206	28.079500000000003	NaN	NaN	NaN	-1.1264999999999965	NaN	NaN	NaN
742	20	28.804	27.6455	NaN	NaN	NaN	-1.1585	NaN	NaN	NaN
742	20	28.804	27.503999999999998	NaN	NaN	NaN	-1.3000000000000007	NaN	NaN	NaN
742	20	28.606	26.674500000000002	NaN	NaN	NaN	-1.9314999999999998	NaN	NaN	NaN
742	20	28.327	27.322499999999998	NaN	NaN	NaN	-1.0045000000000037	NaN	NaN	NaN
742	20	28.357	26.5695	NaN	NaN	NaN	-1.7874999999999979	NaN	NaN	NaN
742	20	28.313	26.487000000000002	NaN	NaN	NaN	-1.825999999999997	NaN	NaN	NaN
742	20	28.096	26.759	NaN	NaN	NaN	-1.3369999999999997	NaN	NaN	NaN
742	20	27.896	26.134999999999998	NaN	NaN	NaN	-1.7610000000000028	NaN	NaN	NaN
742	20	27.909	25.9575	NaN	NaN	NaN	-1.9514999999999993	NaN	NaN	NaN
742	20	15.059	12.722	NaN	NaN	NaN	-2.3369999999999997	NaN	NaN	NaN
742	20	14.957	12.433	NaN	NaN	NaN	-2.524000000000001	NaN	NaN	NaN
742	20	14.68	12.255500000000001	NaN	NaN	NaN	-2.4244999999999983	NaN	NaN	NaN
742	20	14.631	12.734	NaN	NaN	NaN	-1.8970000000000002	NaN	NaN	NaN
742	20	14.57	12.4385	NaN	NaN	NaN	-2.131500000000001	NaN	NaN	NaN
742	20	14.474	12.8915	NaN	NaN	NaN	-1.5824999999999996	NaN	NaN	NaN
742	20	14.43	12.068000000000001	NaN	NaN	NaN	-2.3619999999999983	NaN	NaN	NaN
742	20	14.299	12.1105	NaN	NaN	NaN	-2.1884999999999994	NaN	NaN	NaN
742	20	14.124	12.393999999999998	NaN	NaN	NaN	-1.7300000000000022	NaN	NaN	NaN
742	20	14.05	12.25	NaN	NaN	NaN	-1.8000000000000007	NaN	NaN	NaN
742	20	14.024	11.958	NaN	NaN	NaN	-2.065999999999999	NaN	NaN	NaN
742	20	13.933	11.9085	NaN	NaN	NaN	-2.0244999999999997	NaN	NaN	NaN
742	20	13.877	12.04	NaN	NaN	NaN	-1.8370000000000015	NaN	NaN	NaN
742	20	13.721	11.969999999999999	NaN	NaN	NaN	-1.7510000000000012	NaN	NaN	NaN
742	20	13.577	11.701	NaN	NaN	NaN	-1.8759999999999994	NaN	NaN	NaN
742	20	13.563	11.6725	NaN	NaN	NaN	-1.8905000000000012	NaN	NaN	NaN
742	20	13.638	12.5495	NaN	NaN	NaN	-1.0884999999999998	NaN	NaN	NaN
742	20	13.881	12.5555	NaN	NaN	NaN	-1.3255	NaN	NaN	NaN
742	20	14.091	12.843	NaN	NaN	NaN	-1.2479999999999993	NaN	NaN	NaN
742	20	14.152	12.7985	NaN	NaN	NaN	-1.3534999999999986	NaN	NaN	NaN
742	20	14.349	13.247	NaN	NaN	NaN	-1.1020000000000003	NaN	NaN	NaN
742	20	16.028	17.0745	NaN	NaN	NaN	1.0465000000000018	NaN	NaN	NaN
742	20	16.556	17.951	NaN	NaN	NaN	1.3949999999999996	NaN	NaN	NaN
742	20	17.932	19.203	NaN	NaN	NaN	1.2710000000000008	NaN	NaN	NaN
742	20	19.634	20.9605	NaN	NaN	NaN	1.3264999999999993	NaN	NaN	NaN
742	20	20.714	18.995	NaN	NaN	NaN	-1.7189999999999976	NaN	NaN	NaN
742	20	23.101	22.0095	NaN	NaN	NaN	-1.0915	NaN	NaN	NaN
742	20	23.347	22.035	NaN	NaN	NaN	-1.3120000000000012	NaN	NaN	NaN
742	20	25.368	24.12	NaN	NaN	NaN	-1.2479999999999976	NaN	NaN	NaN
742	20	27.086	28.1515	NaN	NaN	NaN	1.0655000000000001	NaN	NaN	NaN
742	20	27.326	28.610500000000002	NaN	NaN	NaN	1.2845000000000013	NaN	NaN	NaN
742	20	27.686	29.147	NaN	NaN	NaN	1.4609999999999985	NaN	NaN	NaN
742	20	28.649	29.929000000000002	NaN	NaN	NaN	1.2800000000000011	NaN	NaN	NaN
742	20	28.76	30.272	NaN	NaN	NaN	1.511999999999997	NaN	NaN	NaN
742	20	29.12	30.493499999999997	NaN	NaN	NaN	1.3734999999999964	NaN	NaN	NaN
742	20	29.377	32.065	NaN	NaN	NaN	2.687999999999999	NaN	NaN	NaN
742	20	29.767	31.1265	NaN	NaN	NaN	1.3595000000000006	NaN	NaN	NaN
742	20	30.167	31.3285	NaN	NaN	NaN	1.1614999999999966	NaN	NaN	NaN
742	20	30.04	32.2855	NaN	NaN	NaN	2.2455	NaN	NaN	NaN
742	20	30.605	36.1055	NaN	NaN	NaN	5.500499999999999	NaN	NaN	NaN
742	20	30.52	32.006	NaN	NaN	NaN	1.4860000000000007	NaN	NaN	NaN
742	20	30.693	32.067	NaN	NaN	NaN	1.3739999999999988	NaN	NaN	NaN
