# Supplementary material for: Pollination in a new climate: Assessing the potential influence of flower temperature variation on insect pollinator behaviour
Source: PLoS One. 2018 Aug 1;13(8):e0200549. doi: 10.1371/journal.pone.0200549 (PMC6070230; doi:10.1371/journal.pone.0200549)
Supplement: S1 Table — Raw data of Flower temperature measurement is in .csv format. Details of each file provided in README file. (ZIP) [file pone.0200549.s001.zip › Supplimentary_TableS1_RAW data/Species_5.csv]

707	5	21.066	19.571800000000003	NaN	19.6715	NaN	-1.4941999999999958	NaN	-1.3944999999999972	NaN
707	5	22.071	23.9664	NaN	22.716500000000003	NaN	1.8953999999999986	NaN	0.645500000000002	NaN
707	5	22.396	23.401400000000002	NaN	21.749000000000002	NaN	1.0054000000000016	NaN	-0.6469999999999985	NaN
707	5	22.544	24.439999999999998	NaN	22.524500000000003	NaN	1.8959999999999972	NaN	-0.019499999999997186	NaN
707	5	22.502	23.6356	NaN	21.936500000000002	NaN	1.1336000000000013	NaN	-0.5654999999999966	NaN
707	5	22.251	24.2956	NaN	21.700499999999998	NaN	2.044599999999999	NaN	-0.5505000000000031	NaN
707	5	22.146	23.914799999999996	NaN	22.492	NaN	1.7687999999999953	NaN	0.3460000000000001	NaN
707	5	21.945	24.576600000000003	NaN	22.5365	NaN	2.6316000000000024	NaN	0.5914999999999999	NaN
707	5	21.839	23.4356	NaN	22.298499999999997	NaN	1.5966000000000022	NaN	0.45949999999999847	NaN
707	5	22.268	24.0748	NaN	22.671999999999997	NaN	1.806799999999999	NaN	0.40399999999999636	NaN
707	5	22.588	25.1216	NaN	24.4425	NaN	2.5336	NaN	1.854499999999998	NaN
707	5	21.716	25.2544	NaN	24.702	NaN	3.5383999999999993	NaN	2.9860000000000007	NaN
707	5	21.823	24.15	NaN	23.305500000000002	NaN	2.326999999999998	NaN	1.4825000000000017	NaN
707	5	21.562	23.788	NaN	22.729999999999997	NaN	2.225999999999999	NaN	1.1679999999999957	NaN
707	5	21.94	23.038	NaN	22.737000000000002	NaN	1.097999999999999	NaN	0.7970000000000006	NaN
707	5	21.708	20.4664	NaN	20.069499999999998	NaN	-1.2415999999999983	NaN	-1.6385000000000005	NaN
707	5	20.275	21.7386	NaN	21.9385	NaN	1.4636000000000031	NaN	1.6635000000000026	NaN
707	5	20.683	22.0132	NaN	22.4785	NaN	1.3302000000000014	NaN	1.7955000000000005	NaN
707	5	20.88	21.904000000000003	NaN	21.060000000000002	NaN	1.0240000000000045	NaN	0.18000000000000327	NaN
707	5	20.47	19.149800000000003	NaN	19.078	NaN	-1.3201999999999963	NaN	-1.3919999999999995	NaN
707	5	20.184	21.339800000000004	NaN	21.604	NaN	1.1558000000000028	NaN	1.4199999999999982	NaN
707	5	20.196	19.016000000000002	NaN	19.085	NaN	-1.1799999999999997	NaN	-1.1110000000000007	NaN
707	5	19.618	18.584799999999998	NaN	18.531	NaN	-1.0332000000000008	NaN	-1.0869999999999997	NaN
707	5	19.357	18.294800000000002	NaN	18.3685	NaN	-1.0621999999999971	NaN	-0.9884999999999984	NaN
