# Supplementary material for: Pollination in a new climate: Assessing the potential influence of flower temperature variation on insect pollinator behaviour
Source: PLoS One. 2018 Aug 1;13(8):e0200549. doi: 10.1371/journal.pone.0200549 (PMC6070230; doi:10.1371/journal.pone.0200549)
Supplement: S1 Table — Raw data of Flower temperature measurement is in .csv format. Details of each file provided in README file. (ZIP) [file pone.0200549.s001.zip › Supplimentary_TableS1_RAW data/Species_21.csv]

730	21	20.049	21.950499999999998	NaN	NaN	NaN	1.9014999999999986	NaN	NaN	NaN
730	21	20.157	22.0255	NaN	NaN	NaN	1.868500000000001	NaN	NaN	NaN
730	21	20.371	23.161499999999997	NaN	NaN	NaN	2.790499999999998	NaN	NaN	NaN
730	21	20.733	26.3555	NaN	NaN	NaN	5.622499999999999	NaN	NaN	NaN
730	21	21.393	24.1245	NaN	NaN	NaN	2.7315000000000005	NaN	NaN	NaN
730	21	21.458	26.617	NaN	NaN	NaN	5.1590000000000025	NaN	NaN	NaN
730	21	22.126	30.176000000000002	NaN	NaN	NaN	8.05	NaN	NaN	NaN
730	21	22.831	29.6405	NaN	NaN	NaN	6.8095	NaN	NaN	NaN
730	21	22.815	25.6315	NaN	NaN	NaN	2.816499999999998	NaN	NaN	NaN
730	21	22.299	27.301499999999997	NaN	NaN	NaN	5.002499999999998	NaN	NaN	NaN
730	21	22.519	26.430500000000002	NaN	NaN	NaN	3.9115000000000038	NaN	NaN	NaN
730	21	21.77	24.9995	NaN	NaN	NaN	3.2295000000000016	NaN	NaN	NaN
730	21	21.443	23.7135	NaN	NaN	NaN	2.2704999999999984	NaN	NaN	NaN
730	21	21.934	26.947	NaN	NaN	NaN	5.012999999999998	NaN	NaN	NaN
730	21	21.542	22.8715	NaN	NaN	NaN	1.3294999999999995	NaN	NaN	NaN
730	21	21.504	22.8325	NaN	NaN	NaN	1.3284999999999982	NaN	NaN	NaN
730	21	21.51	24.587	NaN	NaN	NaN	3.076999999999998	NaN	NaN	NaN
730	21	22.071	25.424999999999997	NaN	NaN	NaN	3.3539999999999957	NaN	NaN	NaN
730	21	22.116	24.2485	NaN	NaN	NaN	2.1325000000000003	NaN	NaN	NaN
730	21	22.01	24.8795	NaN	NaN	NaN	2.8694999999999986	NaN	NaN	NaN
730	21	22.345	24.7825	NaN	NaN	NaN	2.4375	NaN	NaN	NaN
730	21	22.735	24.8655	NaN	NaN	NaN	2.1305000000000014	NaN	NaN	NaN
730	21	22.561	23.808500000000002	NaN	NaN	NaN	1.2475000000000023	NaN	NaN	NaN
730	21	22.377	23.438499999999998	NaN	NaN	NaN	1.0614999999999988	NaN	NaN	NaN
730	21	21.655	24.028	NaN	NaN	NaN	2.3729999999999976	NaN	NaN	NaN
730	21	21.788	24.3955	NaN	NaN	NaN	2.607499999999998	NaN	NaN	NaN
730	21	21.847	27.309	NaN	NaN	NaN	5.462	NaN	NaN	NaN
730	21	22.338	26.3175	NaN	NaN	NaN	3.979499999999998	NaN	NaN	NaN
730	21	22.914	26.616	NaN	NaN	NaN	3.701999999999998	NaN	NaN	NaN
730	21	22.725	29.932000000000002	NaN	NaN	NaN	7.207000000000001	NaN	NaN	NaN
730	21	22.913	30.252499999999998	NaN	NaN	NaN	7.3394999999999975	NaN	NaN	NaN
730	21	23.87	31.5935	NaN	NaN	NaN	7.723499999999998	NaN	NaN	NaN
730	21	24.074	26.2625	NaN	NaN	NaN	2.1884999999999977	NaN	NaN	NaN
730	21	24.127	28.6725	NaN	NaN	NaN	4.5455000000000005	NaN	NaN	NaN
730	21	24.259	30.245	NaN	NaN	NaN	5.986000000000001	NaN	NaN	NaN
730	21	24.204	32.045	NaN	NaN	NaN	7.841000000000001	NaN	NaN	NaN
730	21	24.588	31.186	NaN	NaN	NaN	6.597999999999999	NaN	NaN	NaN
730	21	24.713	32.721000000000004	NaN	NaN	NaN	8.008000000000003	NaN	NaN	NaN
730	21	24.832	32.6815	NaN	NaN	NaN	7.849499999999999	NaN	NaN	NaN
730	21	24.022	25.083	NaN	NaN	NaN	1.061	NaN	NaN	NaN
730	21	24.128	27.2135	NaN	NaN	NaN	3.0854999999999997	NaN	NaN	NaN
730	21	23.598	27.6275	NaN	NaN	NaN	4.029500000000002	NaN	NaN	NaN
730	21	23.664	30.727	NaN	NaN	NaN	7.062999999999999	NaN	NaN	NaN
730	21	24.353	31.794	NaN	NaN	NaN	7.440999999999999	NaN	NaN	NaN
730	21	24.062	27.0835	NaN	NaN	NaN	3.0214999999999996	NaN	NaN	NaN
730	21	23.283	29.7015	NaN	NaN	NaN	6.418499999999998	NaN	NaN	NaN
730	21	22.898	29.554000000000002	NaN	NaN	NaN	6.656000000000002	NaN	NaN	NaN
730	21	23.333	29.8335	NaN	NaN	NaN	6.500500000000002	NaN	NaN	NaN
730	21	24.022	26.225499999999997	NaN	NaN	NaN	2.2034999999999982	NaN	NaN	NaN
730	21	23.174	24.9845	NaN	NaN	NaN	1.810500000000001	NaN	NaN	NaN
730	21	23.68	28.699	NaN	NaN	NaN	5.019000000000002	NaN	NaN	NaN
730	21	24.299	29.4985	NaN	NaN	NaN	5.1995000000000005	NaN	NaN	NaN
730	21	24.372	27.6655	NaN	NaN	NaN	3.2935000000000016	NaN	NaN	NaN
730	21	24.22	28.883499999999998	NaN	NaN	NaN	4.663499999999999	NaN	NaN	NaN
730	21	24.297	29.0805	NaN	NaN	NaN	4.7835	NaN	NaN	NaN
730	21	24.321	28.1005	NaN	NaN	NaN	3.7794999999999987	NaN	NaN	NaN
730	21	24.765	28.236	NaN	NaN	NaN	3.471	NaN	NaN	NaN
730	21	24.416	27.803	NaN	NaN	NaN	3.3870000000000005	NaN	NaN	NaN
730	21	24.26	28.5135	NaN	NaN	NaN	4.253499999999999	NaN	NaN	NaN
730	21	24.473	27.3695	NaN	NaN	NaN	2.8964999999999996	NaN	NaN	NaN
730	21	24.729	27.363	NaN	NaN	NaN	2.6340000000000003	NaN	NaN	NaN
730	21	24.62	27.3645	NaN	NaN	NaN	2.7444999999999986	NaN	NaN	NaN
730	21	23.755	26.777	NaN	NaN	NaN	3.022000000000002	NaN	NaN	NaN
730	21	23.928	27.432000000000002	NaN	NaN	NaN	3.5040000000000013	NaN	NaN	NaN
730	21	24.137	27.9205	NaN	NaN	NaN	3.7835	NaN	NaN	NaN
730	21	24.542	29.371000000000002	NaN	NaN	NaN	4.829000000000001	NaN	NaN	NaN
730	21	24.709	27.1315	NaN	NaN	NaN	2.4224999999999994	NaN	NaN	NaN
730	21	24.766	27.598	NaN	NaN	NaN	2.8320000000000007	NaN	NaN	NaN
730	21	24.496	26.4895	NaN	NaN	NaN	1.993500000000001	NaN	NaN	NaN
730	21	23.978	25.738500000000002	NaN	NaN	NaN	1.7605000000000004	NaN	NaN	NaN
730	21	24.403	26.853	NaN	NaN	NaN	2.450000000000003	NaN	NaN	NaN
730	21	24.375	27.6455	NaN	NaN	NaN	3.2704999999999984	NaN	NaN	NaN
730	21	24.076	25.817500000000003	NaN	NaN	NaN	1.741500000000002	NaN	NaN	NaN
730	21	24.499	26.2915	NaN	NaN	NaN	1.7925000000000004	NaN	NaN	NaN
730	21	24.642	27.0485	NaN	NaN	NaN	2.406500000000001	NaN	NaN	NaN
730	21	24.198	26.601	NaN	NaN	NaN	2.4029999999999987	NaN	NaN	NaN
730	21	23.626	26.0195	NaN	NaN	NaN	2.3934999999999995	NaN	NaN	NaN
730	21	24.259	25.759	NaN	NaN	NaN	1.5	NaN	NaN	NaN
730	21	24.642	25.945500000000003	NaN	NaN	NaN	1.3035000000000032	NaN	NaN	NaN
730	21	24.177	25.817	NaN	NaN	NaN	1.6400000000000006	NaN	NaN	NaN
730	21	24.172	25.366	NaN	NaN	NaN	1.193999999999999	NaN	NaN	NaN
730	21	23.676	25.7255	NaN	NaN	NaN	2.049500000000002	NaN	NaN	NaN
730	21	23.43	25.0165	NaN	NaN	NaN	1.586500000000001	NaN	NaN	NaN
730	21	23.927	22.656	NaN	NaN	NaN	-1.2710000000000008	NaN	NaN	NaN
730	21	24.0	21.169	NaN	NaN	NaN	-2.8309999999999995	NaN	NaN	NaN
730	21	23.984	21.395000000000003	NaN	NaN	NaN	-2.5889999999999986	NaN	NaN	NaN
730	21	24.334	21.5945	NaN	NaN	NaN	-2.7394999999999996	NaN	NaN	NaN
730	21	24.536	21.256	NaN	NaN	NaN	-3.280000000000001	NaN	NaN	NaN
730	21	23.846	21.103	NaN	NaN	NaN	-2.7429999999999986	NaN	NaN	NaN
730	21	23.4	21.837000000000003	NaN	NaN	NaN	-1.5629999999999953	NaN	NaN	NaN
730	21	23.526	21.1755	NaN	NaN	NaN	-2.3505000000000003	NaN	NaN	NaN
730	21	23.404	21.307	NaN	NaN	NaN	-2.0970000000000013	NaN	NaN	NaN
730	21	23.129	24.3125	NaN	NaN	NaN	1.1834999999999987	NaN	NaN	NaN
730	21	22.897	24.6445	NaN	NaN	NaN	1.7475000000000023	NaN	NaN	NaN
730	21	22.603	24.131999999999998	NaN	NaN	NaN	1.5289999999999964	NaN	NaN	NaN
730	21	21.575	22.9215	NaN	NaN	NaN	1.3465000000000025	NaN	NaN	NaN
730	21	20.451	19.250999999999998	NaN	NaN	NaN	-1.2000000000000028	NaN	NaN	NaN
730	21	19.567	18.21	NaN	NaN	NaN	-1.3569999999999993	NaN	NaN	NaN
730	21	19.296	17.988999999999997	NaN	NaN	NaN	-1.3070000000000022	NaN	NaN	NaN
730	21	19.124	17.661	NaN	NaN	NaN	-1.4629999999999974	NaN	NaN	NaN
730	21	18.901	17.560499999999998	NaN	NaN	NaN	-1.3405000000000022	NaN	NaN	NaN
730	21	18.951	17.4835	NaN	NaN	NaN	-1.4675000000000011	NaN	NaN	NaN
730	21	18.98	17.436	NaN	NaN	NaN	-1.5440000000000005	NaN	NaN	NaN
730	21	18.644	17.188000000000002	NaN	NaN	NaN	-1.455999999999996	NaN	NaN	NaN
730	21	18.562	16.784	NaN	NaN	NaN	-1.7780000000000022	NaN	NaN	NaN
730	21	18.526	16.625999999999998	NaN	NaN	NaN	-1.9000000000000021	NaN	NaN	NaN
730	21	18.44	16.5395	NaN	NaN	NaN	-1.900500000000001	NaN	NaN	NaN
730	21	14.313	15.5185	NaN	NaN	NaN	1.205499999999999	NaN	NaN	NaN
730	21	14.503	15.572	NaN	NaN	NaN	1.068999999999999	NaN	NaN	NaN
730	21	14.498	15.518	NaN	NaN	NaN	1.0200000000000014	NaN	NaN	NaN
730	21	14.744	15.8005	NaN	NaN	NaN	1.0564999999999998	NaN	NaN	NaN
730	21	14.93	16.3985	NaN	NaN	NaN	1.4684999999999988	NaN	NaN	NaN
730	21	15.025	16.6545	NaN	NaN	NaN	1.6294999999999984	NaN	NaN	NaN
730	21	15.272	17.913	NaN	NaN	NaN	2.641	NaN	NaN	NaN
730	21	15.536	16.538	NaN	NaN	NaN	1.0020000000000007	NaN	NaN	NaN
730	21	15.344	16.874000000000002	NaN	NaN	NaN	1.530000000000003	NaN	NaN	NaN
730	21	15.607	17.418	NaN	NaN	NaN	1.811	NaN	NaN	NaN
730	21	16.626	25.527	NaN	NaN	NaN	8.901	NaN	NaN	NaN
730	21	17.617	21.8015	NaN	NaN	NaN	4.1845	NaN	NaN	NaN
730	21	17.073	18.4175	NaN	NaN	NaN	1.3445	NaN	NaN	NaN
730	21	17.151	18.7405	NaN	NaN	NaN	1.589500000000001	NaN	NaN	NaN
730	21	16.699	18.3475	NaN	NaN	NaN	1.6484999999999985	NaN	NaN	NaN
730	21	17.194	19.914	NaN	NaN	NaN	2.7200000000000024	NaN	NaN	NaN
730	21	17.18	19.1155	NaN	NaN	NaN	1.935500000000001	NaN	NaN	NaN
730	21	16.914	17.9145	NaN	NaN	NaN	1.0004999999999988	NaN	NaN	NaN
730	21	17.055	18.496000000000002	NaN	NaN	NaN	1.4410000000000025	NaN	NaN	NaN
730	21	17.097	18.364	NaN	NaN	NaN	1.2669999999999995	NaN	NaN	NaN
732	21	24.05	21.526	NaN	NaN	NaN	-2.524000000000001	NaN	NaN	NaN
732	21	23.512	21.231	NaN	NaN	NaN	-2.280999999999999	NaN	NaN	NaN
732	21	22.943	20.9775	NaN	NaN	NaN	-1.9655000000000022	NaN	NaN	NaN
732	21	22.627	20.401	NaN	NaN	NaN	-2.225999999999999	NaN	NaN	NaN
732	21	22.256	19.434	NaN	NaN	NaN	-2.821999999999999	NaN	NaN	NaN
732	21	21.989	19.7265	NaN	NaN	NaN	-2.2624999999999993	NaN	NaN	NaN
732	21	21.875	19.938499999999998	NaN	NaN	NaN	-1.9365000000000023	NaN	NaN	NaN
732	21	21.837	20.028	NaN	NaN	NaN	-1.809000000000001	NaN	NaN	NaN
732	21	21.724	19.380000000000003	NaN	NaN	NaN	-2.3439999999999976	NaN	NaN	NaN
732	21	21.696	19.436	NaN	NaN	NaN	-2.2600000000000016	NaN	NaN	NaN
732	21	21.607	19.864	NaN	NaN	NaN	-1.7429999999999986	NaN	NaN	NaN
732	21	21.724	20.4225	NaN	NaN	NaN	-1.3015000000000008	NaN	NaN	NaN
732	21	21.824	20.418	NaN	NaN	NaN	-1.4060000000000024	NaN	NaN	NaN
732	21	21.963	20.309	NaN	NaN	NaN	-1.654	NaN	NaN	NaN
732	21	21.818	19.8755	NaN	NaN	NaN	-1.9425000000000026	NaN	NaN	NaN
732	21	21.679	19.639499999999998	NaN	NaN	NaN	-2.0395000000000003	NaN	NaN	NaN
732	21	21.462	19.258000000000003	NaN	NaN	NaN	-2.203999999999997	NaN	NaN	NaN
732	21	21.222	18.6715	NaN	NaN	NaN	-2.5504999999999995	NaN	NaN	NaN
732	21	21.01	18.503500000000003	NaN	NaN	NaN	-2.506499999999999	NaN	NaN	NaN
732	21	20.74	18.143500000000003	NaN	NaN	NaN	-2.5964999999999954	NaN	NaN	NaN
732	21	20.619	18.488500000000002	NaN	NaN	NaN	-2.130499999999998	NaN	NaN	NaN
732	21	20.363	18.1645	NaN	NaN	NaN	-2.1984999999999992	NaN	NaN	NaN
732	21	20.147	18.5115	NaN	NaN	NaN	-1.6354999999999968	NaN	NaN	NaN
732	21	20.059	18.3005	NaN	NaN	NaN	-1.7585000000000015	NaN	NaN	NaN
732	21	20.073	18.3955	NaN	NaN	NaN	-1.677500000000002	NaN	NaN	NaN
732	21	20.023	18.646	NaN	NaN	NaN	-1.376999999999999	NaN	NaN	NaN
732	21	20.06	18.6925	NaN	NaN	NaN	-1.3674999999999997	NaN	NaN	NaN
732	21	20.006	18.380499999999998	NaN	NaN	NaN	-1.6255000000000024	NaN	NaN	NaN
732	21	19.997	18.3935	NaN	NaN	NaN	-1.6035000000000004	NaN	NaN	NaN
732	21	20.013	18.265500000000003	NaN	NaN	NaN	-1.7474999999999987	NaN	NaN	NaN
732	21	19.958	18.043999999999997	NaN	NaN	NaN	-1.9140000000000015	NaN	NaN	NaN
732	21	19.864	17.9815	NaN	NaN	NaN	-1.8825000000000003	NaN	NaN	NaN
732	21	19.769	18.0955	NaN	NaN	NaN	-1.673499999999997	NaN	NaN	NaN
732	21	19.699	18.4495	NaN	NaN	NaN	-1.2495000000000012	NaN	NaN	NaN
732	21	19.453	18.336	NaN	NaN	NaN	-1.1170000000000009	NaN	NaN	NaN
732	21	18.933	17.901	NaN	NaN	NaN	-1.032	NaN	NaN	NaN
732	21	18.586	17.41	NaN	NaN	NaN	-1.1759999999999984	NaN	NaN	NaN
732	21	18.392	17.215	NaN	NaN	NaN	-1.1769999999999996	NaN	NaN	NaN
732	21	18.344	17.1315	NaN	NaN	NaN	-1.2125000000000021	NaN	NaN	NaN
732	21	18.278	17.034	NaN	NaN	NaN	-1.2439999999999998	NaN	NaN	NaN
732	21	18.207	17.075000000000003	NaN	NaN	NaN	-1.131999999999998	NaN	NaN	NaN
732	21	18.264	17.1095	NaN	NaN	NaN	-1.1544999999999987	NaN	NaN	NaN
732	21	18.211	17.104999999999997	NaN	NaN	NaN	-1.1060000000000016	NaN	NaN	NaN
732	21	18.223	16.7855	NaN	NaN	NaN	-1.4375	NaN	NaN	NaN
732	21	17.785	16.200499999999998	NaN	NaN	NaN	-1.584500000000002	NaN	NaN	NaN
732	21	17.359	15.64	NaN	NaN	NaN	-1.7190000000000012	NaN	NaN	NaN
732	21	17.158	15.588999999999999	NaN	NaN	NaN	-1.5690000000000026	NaN	NaN	NaN
732	21	16.939	15.591999999999999	NaN	NaN	NaN	-1.3470000000000013	NaN	NaN	NaN
732	21	16.911	15.608	NaN	NaN	NaN	-1.3030000000000008	NaN	NaN	NaN
732	21	16.876	15.628	NaN	NaN	NaN	-1.248000000000001	NaN	NaN	NaN
732	21	16.803	15.691500000000001	NaN	NaN	NaN	-1.1114999999999995	NaN	NaN	NaN
732	21	16.814	15.794	NaN	NaN	NaN	-1.0199999999999996	NaN	NaN	NaN
732	21	16.921	15.748	NaN	NaN	NaN	-1.173	NaN	NaN	NaN
732	21	16.704	15.2305	NaN	NaN	NaN	-1.4735000000000014	NaN	NaN	NaN
732	21	16.472	15.1135	NaN	NaN	NaN	-1.3585000000000012	NaN	NaN	NaN
732	21	16.413	15.232	NaN	NaN	NaN	-1.181000000000001	NaN	NaN	NaN
732	21	16.368	15.290500000000002	NaN	NaN	NaN	-1.077499999999997	NaN	NaN	NaN
732	21	16.374	15.2325	NaN	NaN	NaN	-1.1414999999999988	NaN	NaN	NaN
732	21	16.401	15.0875	NaN	NaN	NaN	-1.3134999999999994	NaN	NaN	NaN
732	21	16.27	15.1255	NaN	NaN	NaN	-1.144499999999999	NaN	NaN	NaN
732	21	16.329	15.189499999999999	NaN	NaN	NaN	-1.1395000000000017	NaN	NaN	NaN
732	21	16.488	15.411000000000001	NaN	NaN	NaN	-1.0769999999999982	NaN	NaN	NaN
732	21	16.868	15.812000000000001	NaN	NaN	NaN	-1.0559999999999974	NaN	NaN	NaN
732	21	16.836	15.6205	NaN	NaN	NaN	-1.2154999999999987	NaN	NaN	NaN
732	21	16.772	15.648	NaN	NaN	NaN	-1.1239999999999988	NaN	NaN	NaN
732	21	16.819	15.560500000000001	NaN	NaN	NaN	-1.258499999999998	NaN	NaN	NaN
732	21	16.873	15.8045	NaN	NaN	NaN	-1.0685000000000002	NaN	NaN	NaN
732	21	16.97	15.735	NaN	NaN	NaN	-1.2349999999999994	NaN	NaN	NaN
732	21	17.331	16.273	NaN	NaN	NaN	-1.0579999999999998	NaN	NaN	NaN
732	21	17.322	15.9555	NaN	NaN	NaN	-1.3664999999999985	NaN	NaN	NaN
732	21	17.323	16.164499999999997	NaN	NaN	NaN	-1.1585000000000036	NaN	NaN	NaN
732	21	17.341	16.1665	NaN	NaN	NaN	-1.1745000000000019	NaN	NaN	NaN
732	21	17.324	16.131999999999998	NaN	NaN	NaN	-1.1920000000000037	NaN	NaN	NaN
732	21	17.218	15.8585	NaN	NaN	NaN	-1.3595000000000006	NaN	NaN	NaN
732	21	17.171	15.7805	NaN	NaN	NaN	-1.3904999999999994	NaN	NaN	NaN
732	21	17.017	15.879000000000001	NaN	NaN	NaN	-1.1379999999999981	NaN	NaN	NaN
732	21	17.006	15.753	NaN	NaN	NaN	-1.2530000000000001	NaN	NaN	NaN
732	21	16.933	15.891	NaN	NaN	NaN	-1.0419999999999998	NaN	NaN	NaN
732	21	16.883	15.7035	NaN	NaN	NaN	-1.179499999999999	NaN	NaN	NaN
732	21	16.748	15.6785	NaN	NaN	NaN	-1.0695000000000014	NaN	NaN	NaN
732	21	11.808	10.654	NaN	NaN	NaN	-1.154	NaN	NaN	NaN
732	21	11.62	10.554	NaN	NaN	NaN	-1.065999999999999	NaN	NaN	NaN
732	21	11.714	10.599499999999999	NaN	NaN	NaN	-1.1145000000000014	NaN	NaN	NaN
732	21	11.667	10.4755	NaN	NaN	NaN	-1.1914999999999996	NaN	NaN	NaN
732	21	11.594	10.5815	NaN	NaN	NaN	-1.0124999999999993	NaN	NaN	NaN
732	21	11.694	10.684	NaN	NaN	NaN	-1.0100000000000016	NaN	NaN	NaN
732	21	11.682	10.6055	NaN	NaN	NaN	-1.0765000000000011	NaN	NaN	NaN
732	21	11.631	10.4115	NaN	NaN	NaN	-1.2195	NaN	NaN	NaN
732	21	11.629	10.1615	NaN	NaN	NaN	-1.4674999999999994	NaN	NaN	NaN
732	21	11.512	10.177	NaN	NaN	NaN	-1.3350000000000009	NaN	NaN	NaN
732	21	11.559	10.516	NaN	NaN	NaN	-1.0429999999999993	NaN	NaN	NaN
732	21	11.572	10.506499999999999	NaN	NaN	NaN	-1.0655000000000001	NaN	NaN	NaN
732	21	11.601	10.528	NaN	NaN	NaN	-1.0730000000000004	NaN	NaN	NaN
732	21	11.675	10.343499999999999	NaN	NaN	NaN	-1.331500000000002	NaN	NaN	NaN
732	21	11.603	10.2285	NaN	NaN	NaN	-1.3744999999999994	NaN	NaN	NaN
732	21	11.561	10.2695	NaN	NaN	NaN	-1.2914999999999992	NaN	NaN	NaN
732	21	11.482	10.059999999999999	NaN	NaN	NaN	-1.4220000000000006	NaN	NaN	NaN
732	21	11.626	10.5725	NaN	NaN	NaN	-1.0534999999999997	NaN	NaN	NaN
732	21	11.737	10.3375	NaN	NaN	NaN	-1.3994999999999997	NaN	NaN	NaN
732	21	11.681	10.2545	NaN	NaN	NaN	-1.426499999999999	NaN	NaN	NaN
732	21	11.552	10.273	NaN	NaN	NaN	-1.279	NaN	NaN	NaN
732	21	11.602	10.047	NaN	NaN	NaN	-1.5549999999999997	NaN	NaN	NaN
732	21	11.577	10.067499999999999	NaN	NaN	NaN	-1.509500000000001	NaN	NaN	NaN
732	21	11.501	10.0225	NaN	NaN	NaN	-1.4784999999999986	NaN	NaN	NaN
732	21	11.395	10.315999999999999	NaN	NaN	NaN	-1.0790000000000006	NaN	NaN	NaN
732	21	11.702	10.626000000000001	NaN	NaN	NaN	-1.0759999999999987	NaN	NaN	NaN
732	21	11.587	10.5215	NaN	NaN	NaN	-1.0655000000000001	NaN	NaN	NaN
732	21	11.643	10.574	NaN	NaN	NaN	-1.0690000000000008	NaN	NaN	NaN
732	21	11.649	10.501	NaN	NaN	NaN	-1.1479999999999997	NaN	NaN	NaN
732	21	11.933	10.782499999999999	NaN	NaN	NaN	-1.150500000000001	NaN	NaN	NaN
732	21	11.978	10.753	NaN	NaN	NaN	-1.2249999999999996	NaN	NaN	NaN
732	21	11.944	10.807500000000001	NaN	NaN	NaN	-1.1364999999999998	NaN	NaN	NaN
732	21	12.058	10.645	NaN	NaN	NaN	-1.4130000000000003	NaN	NaN	NaN
732	21	12.024	10.6665	NaN	NaN	NaN	-1.3575	NaN	NaN	NaN
732	21	11.936	10.695	NaN	NaN	NaN	-1.2409999999999997	NaN	NaN	NaN
732	21	12.177	10.876999999999999	NaN	NaN	NaN	-1.3000000000000007	NaN	NaN	NaN
732	21	13.015	11.8995	NaN	NaN	NaN	-1.1155000000000008	NaN	NaN	NaN
732	21	13.028	11.8705	NaN	NaN	NaN	-1.1575000000000006	NaN	NaN	NaN
732	21	13.724	12.529	NaN	NaN	NaN	-1.1950000000000003	NaN	NaN	NaN
732	21	13.713	12.109	NaN	NaN	NaN	-1.6039999999999992	NaN	NaN	NaN
732	21	13.724	12.334	NaN	NaN	NaN	-1.3900000000000006	NaN	NaN	NaN
732	21	13.838	12.258	NaN	NaN	NaN	-1.58	NaN	NaN	NaN
732	21	13.816	12.166	NaN	NaN	NaN	-1.6500000000000004	NaN	NaN	NaN
732	21	13.856	12.3575	NaN	NaN	NaN	-1.4985	NaN	NaN	NaN
732	21	13.973	12.7865	NaN	NaN	NaN	-1.1865000000000006	NaN	NaN	NaN
732	21	14.051	12.956	NaN	NaN	NaN	-1.0950000000000006	NaN	NaN	NaN
732	21	14.455	13.1225	NaN	NaN	NaN	-1.3324999999999996	NaN	NaN	NaN
732	21	14.479	16.055500000000002	NaN	NaN	NaN	1.576500000000003	NaN	NaN	NaN
732	21	14.572	15.919500000000001	NaN	NaN	NaN	1.347500000000002	NaN	NaN	NaN
732	21	14.663	16.2335	NaN	NaN	NaN	1.5704999999999991	NaN	NaN	NaN
732	21	15.066	13.942	NaN	NaN	NaN	-1.1240000000000006	NaN	NaN	NaN
732	21	14.567	13.257000000000001	NaN	NaN	NaN	-1.3099999999999987	NaN	NaN	NaN
732	21	14.949	16.3415	NaN	NaN	NaN	1.3925	NaN	NaN	NaN
732	21	15.379	16.8465	NaN	NaN	NaN	1.4674999999999994	NaN	NaN	NaN
732	21	16.205	18.863	NaN	NaN	NaN	2.6580000000000013	NaN	NaN	NaN
732	21	16.435	19.484	NaN	NaN	NaN	3.049000000000003	NaN	NaN	NaN
732	21	15.644	16.6545	NaN	NaN	NaN	1.0104999999999986	NaN	NaN	NaN
732	21	16.83	21.1775	NaN	NaN	NaN	4.3475	NaN	NaN	NaN
732	21	17.763	20.979	NaN	NaN	NaN	3.2159999999999975	NaN	NaN	NaN
732	21	17.556	19.004	NaN	NaN	NaN	1.4480000000000004	NaN	NaN	NaN
732	21	17.248	18.9175	NaN	NaN	NaN	1.6694999999999993	NaN	NaN	NaN
732	21	16.729	17.7785	NaN	NaN	NaN	1.0495000000000019	NaN	NaN	NaN
732	21	16.851	18.813000000000002	NaN	NaN	NaN	1.9620000000000033	NaN	NaN	NaN
732	21	17.592	19.689500000000002	NaN	NaN	NaN	2.0975000000000037	NaN	NaN	NaN
732	21	17.574	20.112499999999997	NaN	NaN	NaN	2.5384999999999955	NaN	NaN	NaN
732	21	18.233	22.314500000000002	NaN	NaN	NaN	4.081500000000002	NaN	NaN	NaN
732	21	18.348	20.5715	NaN	NaN	NaN	2.2235000000000014	NaN	NaN	NaN
732	21	18.662	21.869	NaN	NaN	NaN	3.2070000000000007	NaN	NaN	NaN
732	21	18.862	21.8005	NaN	NaN	NaN	2.9385000000000012	NaN	NaN	NaN
732	21	19.255	23.2725	NaN	NaN	NaN	4.017500000000002	NaN	NaN	NaN
732	21	19.259	22.067	NaN	NaN	NaN	2.808	NaN	NaN	NaN
732	21	19.189	22.133499999999998	NaN	NaN	NaN	2.944499999999998	NaN	NaN	NaN
732	21	19.23	22.128	NaN	NaN	NaN	2.8979999999999997	NaN	NaN	NaN
732	21	19.249	21.8395	NaN	NaN	NaN	2.5905000000000022	NaN	NaN	NaN
732	21	19.455	22.249000000000002	NaN	NaN	NaN	2.794000000000004	NaN	NaN	NaN
732	21	19.906	23.83	NaN	NaN	NaN	3.9239999999999995	NaN	NaN	NaN
732	21	18.747	21.34	NaN	NaN	NaN	2.593	NaN	NaN	NaN
732	21	19.891	24.747500000000002	NaN	NaN	NaN	4.856500000000004	NaN	NaN	NaN
732	21	18.509	21.031	NaN	NaN	NaN	2.5219999999999985	NaN	NaN	NaN
732	21	19.776	25.509500000000003	NaN	NaN	NaN	5.733500000000003	NaN	NaN	NaN
732	21	18.992	22.444000000000003	NaN	NaN	NaN	3.4520000000000017	NaN	NaN	NaN
732	21	19.806	23.7865	NaN	NaN	NaN	3.9804999999999993	NaN	NaN	NaN
732	21	19.636	24.2905	NaN	NaN	NaN	4.654500000000002	NaN	NaN	NaN
732	21	20.102	24.3645	NaN	NaN	NaN	4.262499999999999	NaN	NaN	NaN
732	21	20.083	24.4505	NaN	NaN	NaN	4.367500000000003	NaN	NaN	NaN
732	21	20.362	23.5465	NaN	NaN	NaN	3.1845000000000034	NaN	NaN	NaN
732	21	20.499	24.7545	NaN	NaN	NaN	4.255500000000001	NaN	NaN	NaN
732	21	20.99	25.950499999999998	NaN	NaN	NaN	4.9605	NaN	NaN	NaN
732	21	21.126	26.471	NaN	NaN	NaN	5.344999999999999	NaN	NaN	NaN
732	21	20.433	22.512500000000003	NaN	NaN	NaN	2.079500000000003	NaN	NaN	NaN
732	21	19.878	21.6965	NaN	NaN	NaN	1.8185000000000002	NaN	NaN	NaN
732	21	20.096	22.0915	NaN	NaN	NaN	1.9954999999999998	NaN	NaN	NaN
732	21	19.352	20.3875	NaN	NaN	NaN	1.035499999999999	NaN	NaN	NaN
732	21	19.939	25.205	NaN	NaN	NaN	5.265999999999998	NaN	NaN	NaN
732	21	19.472	21.317	NaN	NaN	NaN	1.8449999999999989	NaN	NaN	NaN
732	21	19.264	22.8705	NaN	NaN	NaN	3.6065000000000005	NaN	NaN	NaN
732	21	19.617	25.651	NaN	NaN	NaN	6.033999999999999	NaN	NaN	NaN
732	21	19.774	23.125999999999998	NaN	NaN	NaN	3.3519999999999968	NaN	NaN	NaN
732	21	20.608	26.923000000000002	NaN	NaN	NaN	6.315000000000001	NaN	NaN	NaN
732	21	21.108	27.3955	NaN	NaN	NaN	6.287499999999998	NaN	NaN	NaN
732	21	20.852	26.741500000000002	NaN	NaN	NaN	5.889500000000002	NaN	NaN	NaN
732	21	20.079	23.89	NaN	NaN	NaN	3.811	NaN	NaN	NaN
732	21	20.132	22.3315	NaN	NaN	NaN	2.199499999999997	NaN	NaN	NaN
732	21	19.215	20.551499999999997	NaN	NaN	NaN	1.3364999999999974	NaN	NaN	NaN
732	21	19.077	20.238	NaN	NaN	NaN	1.1609999999999978	NaN	NaN	NaN
732	21	18.935	20.2425	NaN	NaN	NaN	1.307500000000001	NaN	NaN	NaN
732	21	18.705	20.1495	NaN	NaN	NaN	1.4445000000000014	NaN	NaN	NaN
732	21	18.378	19.534	NaN	NaN	NaN	1.1559999999999988	NaN	NaN	NaN
732	21	18.043	19.454500000000003	NaN	NaN	NaN	1.4115000000000038	NaN	NaN	NaN
732	21	16.199	17.651	NaN	NaN	NaN	1.4519999999999982	NaN	NaN	NaN
732	21	16.157	17.862000000000002	NaN	NaN	NaN	1.7050000000000018	NaN	NaN	NaN
732	21	16.266	17.708	NaN	NaN	NaN	1.4420000000000002	NaN	NaN	NaN
743	21	18.224	15.538499999999999	NaN	NaN	NaN	-2.685500000000001	NaN	NaN	NaN
743	21	18.11	15.2095	NaN	NaN	NaN	-2.900499999999999	NaN	NaN	NaN
743	21	18.084	15.127500000000001	NaN	NaN	NaN	-2.9564999999999984	NaN	NaN	NaN
743	21	18.159	14.969999999999999	NaN	NaN	NaN	-3.189	NaN	NaN	NaN
743	21	18.108	14.846499999999999	NaN	NaN	NaN	-3.2615000000000016	NaN	NaN	NaN
743	21	8.462	7.243	NaN	NaN	NaN	-1.2189999999999994	NaN	NaN	NaN
743	21	8.439	6.746499999999999	NaN	NaN	NaN	-1.6925000000000008	NaN	NaN	NaN
743	21	8.214	6.278499999999999	NaN	NaN	NaN	-1.935500000000001	NaN	NaN	NaN
743	21	8.082	6.0565	NaN	NaN	NaN	-2.025500000000001	NaN	NaN	NaN
743	21	7.953	6.224	NaN	NaN	NaN	-1.729	NaN	NaN	NaN
743	21	7.826	6.0775	NaN	NaN	NaN	-1.7485	NaN	NaN	NaN
743	21	7.759	5.9605	NaN	NaN	NaN	-1.7985000000000007	NaN	NaN	NaN
743	21	7.613	5.9005	NaN	NaN	NaN	-1.7125000000000004	NaN	NaN	NaN
743	21	7.492	5.8375	NaN	NaN	NaN	-1.6544999999999996	NaN	NaN	NaN
743	21	7.606	6.1434999999999995	NaN	NaN	NaN	-1.4625000000000004	NaN	NaN	NaN
743	21	7.63	6.1765	NaN	NaN	NaN	-1.4535	NaN	NaN	NaN
743	21	7.715	6.2385	NaN	NaN	NaN	-1.4764999999999997	NaN	NaN	NaN
743	21	7.652	6.259	NaN	NaN	NaN	-1.3929999999999998	NaN	NaN	NaN
743	21	7.702	6.125500000000001	NaN	NaN	NaN	-1.5764999999999993	NaN	NaN	NaN
743	21	7.791	6.52	NaN	NaN	NaN	-1.2710000000000008	NaN	NaN	NaN
743	21	7.841	6.6915	NaN	NaN	NaN	-1.1495000000000006	NaN	NaN	NaN
743	21	7.889	6.7415	NaN	NaN	NaN	-1.1475	NaN	NaN	NaN
743	21	8.015	6.8305	NaN	NaN	NaN	-1.1845000000000008	NaN	NaN	NaN
743	21	8.181	7.17	NaN	NaN	NaN	-1.0109999999999992	NaN	NaN	NaN
743	21	11.36	10.27	NaN	NaN	NaN	-1.0899999999999999	NaN	NaN	NaN
743	21	11.447	10.2325	NaN	NaN	NaN	-1.2144999999999992	NaN	NaN	NaN
743	21	11.931	10.725999999999999	NaN	NaN	NaN	-1.205	NaN	NaN	NaN
743	21	12.234	10.827	NaN	NaN	NaN	-1.407	NaN	NaN	NaN
743	21	12.442	11.078	NaN	NaN	NaN	-1.3640000000000008	NaN	NaN	NaN
743	21	12.469	11.182500000000001	NaN	NaN	NaN	-1.2864999999999984	NaN	NaN	NaN
743	21	12.896	11.647	NaN	NaN	NaN	-1.2490000000000006	NaN	NaN	NaN
743	21	13.197	11.8085	NaN	NaN	NaN	-1.3884999999999987	NaN	NaN	NaN
743	21	13.738	12.437999999999999	NaN	NaN	NaN	-1.3000000000000007	NaN	NaN	NaN
743	21	13.922	12.878	NaN	NaN	NaN	-1.0440000000000005	NaN	NaN	NaN
743	21	16.708	20.732999999999997	NaN	NaN	NaN	4.024999999999999	NaN	NaN	NaN
743	21	17.082	20.099	NaN	NaN	NaN	3.0169999999999995	NaN	NaN	NaN
743	21	17.42	21.639000000000003	NaN	NaN	NaN	4.219000000000001	NaN	NaN	NaN
743	21	17.889	20.984499999999997	NaN	NaN	NaN	3.0954999999999977	NaN	NaN	NaN
743	21	18.446	20.642	NaN	NaN	NaN	2.195999999999998	NaN	NaN	NaN
743	21	19.064	21.253	NaN	NaN	NaN	2.189	NaN	NaN	NaN
743	21	19.561	23.5745	NaN	NaN	NaN	4.0135000000000005	NaN	NaN	NaN
743	21	20.137	23.169	NaN	NaN	NaN	3.032	NaN	NaN	NaN
743	21	20.401	22.709	NaN	NaN	NaN	2.308	NaN	NaN	NaN
743	21	20.653	22.932000000000002	NaN	NaN	NaN	2.2790000000000035	NaN	NaN	NaN
743	21	21.098	22.596	NaN	NaN	NaN	1.498000000000001	NaN	NaN	NaN
743	21	21.139	22.649	NaN	NaN	NaN	1.5100000000000016	NaN	NaN	NaN
743	21	21.31	23.002000000000002	NaN	NaN	NaN	1.6920000000000037	NaN	NaN	NaN
743	21	21.55	24.174500000000002	NaN	NaN	NaN	2.624500000000001	NaN	NaN	NaN
743	21	21.911	24.4285	NaN	NaN	NaN	2.5174999999999983	NaN	NaN	NaN
743	21	22.34	25.423000000000002	NaN	NaN	NaN	3.083000000000002	NaN	NaN	NaN
743	21	22.546	25.3065	NaN	NaN	NaN	2.7605000000000004	NaN	NaN	NaN
743	21	22.581	24.203000000000003	NaN	NaN	NaN	1.6220000000000034	NaN	NaN	NaN
743	21	22.614	23.695	NaN	NaN	NaN	1.0809999999999995	NaN	NaN	NaN
743	21	22.678	24.722	NaN	NaN	NaN	2.0440000000000005	NaN	NaN	NaN
743	21	23.006	26.051000000000002	NaN	NaN	NaN	3.0450000000000017	NaN	NaN	NaN
743	21	23.429	25.9495	NaN	NaN	NaN	2.520500000000002	NaN	NaN	NaN
743	21	23.833	29.206	NaN	NaN	NaN	5.373000000000001	NaN	NaN	NaN
743	21	24.697	28.357	NaN	NaN	NaN	3.66	NaN	NaN	NaN
743	21	25.166	29.357999999999997	NaN	NaN	NaN	4.191999999999997	NaN	NaN	NaN
743	21	25.111	28.143	NaN	NaN	NaN	3.032	NaN	NaN	NaN
743	21	24.97	27.558999999999997	NaN	NaN	NaN	2.5889999999999986	NaN	NaN	NaN
743	21	25.329	28.939999999999998	NaN	NaN	NaN	3.610999999999997	NaN	NaN	NaN
743	21	25.775	29.0745	NaN	NaN	NaN	3.299500000000002	NaN	NaN	NaN
743	21	25.456	28.822	NaN	NaN	NaN	3.3659999999999997	NaN	NaN	NaN
743	21	25.485	29.136499999999998	NaN	NaN	NaN	3.6514999999999986	NaN	NaN	NaN
743	21	26.113	29.557000000000002	NaN	NaN	NaN	3.4440000000000026	NaN	NaN	NaN
743	21	26.118	29.4745	NaN	NaN	NaN	3.3565000000000005	NaN	NaN	NaN
743	21	26.229	30.009999999999998	NaN	NaN	NaN	3.780999999999999	NaN	NaN	NaN
743	21	26.439	29.1795	NaN	NaN	NaN	2.740500000000001	NaN	NaN	NaN
743	21	26.69	30.049	NaN	NaN	NaN	3.358999999999998	NaN	NaN	NaN
743	21	27.196	31.6035	NaN	NaN	NaN	4.407499999999999	NaN	NaN	NaN
743	21	26.755	28.0195	NaN	NaN	NaN	1.2645000000000017	NaN	NaN	NaN
743	21	26.652	29.995	NaN	NaN	NaN	3.343	NaN	NaN	NaN
743	21	27.372	31.615000000000002	NaN	NaN	NaN	4.243000000000002	NaN	NaN	NaN
743	21	27.639	31.7955	NaN	NaN	NaN	4.156500000000001	NaN	NaN	NaN
743	21	27.864	32.113	NaN	NaN	NaN	4.248999999999999	NaN	NaN	NaN
743	21	28.157	30.6305	NaN	NaN	NaN	2.4735000000000014	NaN	NaN	NaN
743	21	27.927	31.369	NaN	NaN	NaN	3.442	NaN	NaN	NaN
743	21	28.187	30.973	NaN	NaN	NaN	2.785999999999998	NaN	NaN	NaN
743	21	28.625	32.1865	NaN	NaN	NaN	3.5615000000000023	NaN	NaN	NaN
743	21	28.729	31.84	NaN	NaN	NaN	3.1110000000000007	NaN	NaN	NaN
743	21	28.331	30.92	NaN	NaN	NaN	2.589000000000002	NaN	NaN	NaN
743	21	28.339	31.988999999999997	NaN	NaN	NaN	3.6499999999999986	NaN	NaN	NaN
743	21	28.891	32.819	NaN	NaN	NaN	3.9280000000000044	NaN	NaN	NaN
743	21	28.972	32.236000000000004	NaN	NaN	NaN	3.264000000000003	NaN	NaN	NaN
743	21	29.161	31.7805	NaN	NaN	NaN	2.6194999999999986	NaN	NaN	NaN
743	21	29.095	32.1955	NaN	NaN	NaN	3.100500000000004	NaN	NaN	NaN
743	21	29.222	32.757999999999996	NaN	NaN	NaN	3.5359999999999943	NaN	NaN	NaN
743	21	29.144	32.45	NaN	NaN	NaN	3.3060000000000045	NaN	NaN	NaN
743	21	29.249	32.6805	NaN	NaN	NaN	3.4315000000000033	NaN	NaN	NaN
743	21	29.272	33.7505	NaN	NaN	NaN	4.478500000000004	NaN	NaN	NaN
743	21	29.769	32.2785	NaN	NaN	NaN	2.5095000000000027	NaN	NaN	NaN
743	21	29.65	32.787	NaN	NaN	NaN	3.1370000000000005	NaN	NaN	NaN
743	21	30.191	34.414500000000004	NaN	NaN	NaN	4.223500000000005	NaN	NaN	NaN
743	21	30.062	32.3475	NaN	NaN	NaN	2.2854999999999954	NaN	NaN	NaN
743	21	29.891	32.801500000000004	NaN	NaN	NaN	2.910500000000006	NaN	NaN	NaN
743	21	29.565	32.438500000000005	NaN	NaN	NaN	2.8735000000000035	NaN	NaN	NaN
743	21	29.767	32.5625	NaN	NaN	NaN	2.7955000000000005	NaN	NaN	NaN
743	21	29.645	32.810500000000005	NaN	NaN	NaN	3.165500000000005	NaN	NaN	NaN
743	21	30.303	33.953	NaN	NaN	NaN	3.650000000000002	NaN	NaN	NaN
743	21	30.318	33.562	NaN	NaN	NaN	3.243999999999996	NaN	NaN	NaN
743	21	30.658	33.094	NaN	NaN	NaN	2.436	NaN	NaN	NaN
743	21	30.696	33.632999999999996	NaN	NaN	NaN	2.936999999999994	NaN	NaN	NaN
743	21	30.861	33.399	NaN	NaN	NaN	2.5380000000000003	NaN	NaN	NaN
743	21	31.299	34.4965	NaN	NaN	NaN	3.197499999999998	NaN	NaN	NaN
743	21	30.956	33.3315	NaN	NaN	NaN	2.375499999999999	NaN	NaN	NaN
743	21	30.666	33.125	NaN	NaN	NaN	2.4589999999999996	NaN	NaN	NaN
743	21	31.192	32.926	NaN	NaN	NaN	1.7340000000000018	NaN	NaN	NaN
743	21	31.219	32.756	NaN	NaN	NaN	1.536999999999999	NaN	NaN	NaN
743	21	31.546	33.206	NaN	NaN	NaN	1.6600000000000037	NaN	NaN	NaN
743	21	31.333	34.845	NaN	NaN	NaN	3.5120000000000005	NaN	NaN	NaN
743	21	31.419	33.521	NaN	NaN	NaN	2.1020000000000003	NaN	NaN	NaN
743	21	31.311	34.3485	NaN	NaN	NaN	3.0375000000000014	NaN	NaN	NaN
743	21	30.969	32.960499999999996	NaN	NaN	NaN	1.991499999999995	NaN	NaN	NaN
743	21	31.046	35.1245	NaN	NaN	NaN	4.078499999999998	NaN	NaN	NaN
743	21	31.505	34.349999999999994	NaN	NaN	NaN	2.8449999999999953	NaN	NaN	NaN
743	21	31.062	34.595	NaN	NaN	NaN	3.5329999999999977	NaN	NaN	NaN
743	21	31.218	34.8945	NaN	NaN	NaN	3.6765000000000008	NaN	NaN	NaN
743	21	31.282	34.189499999999995	NaN	NaN	NaN	2.9074999999999953	NaN	NaN	NaN
743	21	31.33	34.4435	NaN	NaN	NaN	3.113500000000002	NaN	NaN	NaN
743	21	31.305	34.6565	NaN	NaN	NaN	3.3515000000000015	NaN	NaN	NaN
743	21	31.453	33.528999999999996	NaN	NaN	NaN	2.075999999999997	NaN	NaN	NaN
743	21	30.878	32.879999999999995	NaN	NaN	NaN	2.0019999999999953	NaN	NaN	NaN
743	21	30.303	31.576999999999998	NaN	NaN	NaN	1.2739999999999974	NaN	NaN	NaN
743	21	30.157	31.4165	NaN	NaN	NaN	1.2594999999999992	NaN	NaN	NaN
743	21	30.324	32.2405	NaN	NaN	NaN	1.9164999999999957	NaN	NaN	NaN
743	21	30.243	32.147	NaN	NaN	NaN	1.904	NaN	NaN	NaN
743	21	29.871	31.1345	NaN	NaN	NaN	1.2635000000000005	NaN	NaN	NaN
743	21	30.072	31.224	NaN	NaN	NaN	1.152000000000001	NaN	NaN	NaN
743	21	29.984	33.212	NaN	NaN	NaN	3.2280000000000015	NaN	NaN	NaN
743	21	30.752	33.367	NaN	NaN	NaN	2.6149999999999984	NaN	NaN	NaN
743	21	30.756	32.736000000000004	NaN	NaN	NaN	1.980000000000004	NaN	NaN	NaN
743	21	30.344	31.3705	NaN	NaN	NaN	1.0264999999999986	NaN	NaN	NaN
743	21	30.91	34.489000000000004	NaN	NaN	NaN	3.579000000000004	NaN	NaN	NaN
743	21	31.293	34.670500000000004	NaN	NaN	NaN	3.377500000000005	NaN	NaN	NaN
743	21	31.215	34.366	NaN	NaN	NaN	3.151	NaN	NaN	NaN
743	21	30.656	31.7835	NaN	NaN	NaN	1.1275000000000013	NaN	NaN	NaN
743	21	30.68	32.317	NaN	NaN	NaN	1.6370000000000005	NaN	NaN	NaN
743	21	30.882	33.56999999999999	NaN	NaN	NaN	2.6879999999999917	NaN	NaN	NaN
743	21	30.813	32.5795	NaN	NaN	NaN	1.7665000000000042	NaN	NaN	NaN
743	21	30.906	31.9835	NaN	NaN	NaN	1.0775000000000006	NaN	NaN	NaN
743	21	30.933	33.657	NaN	NaN	NaN	2.7239999999999966	NaN	NaN	NaN
743	21	31.108	32.8725	NaN	NaN	NaN	1.7645000000000017	NaN	NaN	NaN
743	21	31.067	32.2805	NaN	NaN	NaN	1.2135000000000034	NaN	NaN	NaN
743	21	30.858	32.125	NaN	NaN	NaN	1.2669999999999995	NaN	NaN	NaN
743	21	30.132	32.9365	NaN	NaN	NaN	2.804500000000001	NaN	NaN	NaN
743	21	30.602	32.036	NaN	NaN	NaN	1.434000000000001	NaN	NaN	NaN
743	21	30.501	29.423000000000002	NaN	NaN	NaN	-1.0779999999999994	NaN	NaN	NaN
743	21	29.41	27.9215	NaN	NaN	NaN	-1.4884999999999984	NaN	NaN	NaN
743	21	28.606	27.421999999999997	NaN	NaN	NaN	-1.1840000000000046	NaN	NaN	NaN
743	21	28.342	27.297	NaN	NaN	NaN	-1.0449999999999982	NaN	NaN	NaN
743	21	28.313	27.130000000000003	NaN	NaN	NaN	-1.1829999999999963	NaN	NaN	NaN
743	21	28.096	25.6595	NaN	NaN	NaN	-2.4364999999999988	NaN	NaN	NaN
743	21	28.088	25.704500000000003	NaN	NaN	NaN	-2.383499999999998	NaN	NaN	NaN
743	21	28.046	26.839	NaN	NaN	NaN	-1.2070000000000007	NaN	NaN	NaN
743	21	27.896	26.2845	NaN	NaN	NaN	-1.6114999999999995	NaN	NaN	NaN
743	21	27.909	26.53	NaN	NaN	NaN	-1.3789999999999978	NaN	NaN	NaN
743	21	15.059	13.062999999999999	NaN	NaN	NaN	-1.9960000000000004	NaN	NaN	NaN
743	21	14.957	12.8555	NaN	NaN	NaN	-2.1015000000000015	NaN	NaN	NaN
743	21	14.68	13.0915	NaN	NaN	NaN	-1.5884999999999998	NaN	NaN	NaN
743	21	14.631	12.607	NaN	NaN	NaN	-2.024000000000001	NaN	NaN	NaN
743	21	14.57	12.9895	NaN	NaN	NaN	-1.5805000000000007	NaN	NaN	NaN
743	21	14.474	12.878	NaN	NaN	NaN	-1.596	NaN	NaN	NaN
743	21	14.43	12.8095	NaN	NaN	NaN	-1.6204999999999998	NaN	NaN	NaN
743	21	14.299	12.4255	NaN	NaN	NaN	-1.8735	NaN	NaN	NaN
743	21	14.124	12.2925	NaN	NaN	NaN	-1.8315000000000001	NaN	NaN	NaN
743	21	14.05	12.3295	NaN	NaN	NaN	-1.7205000000000013	NaN	NaN	NaN
743	21	14.024	12.091999999999999	NaN	NaN	NaN	-1.9320000000000004	NaN	NaN	NaN
743	21	13.933	11.443	NaN	NaN	NaN	-2.49	NaN	NaN	NaN
743	21	13.877	12.2255	NaN	NaN	NaN	-1.6515000000000004	NaN	NaN	NaN
743	21	13.721	11.958	NaN	NaN	NaN	-1.763	NaN	NaN	NaN
743	21	13.577	12.27	NaN	NaN	NaN	-1.3070000000000004	NaN	NaN	NaN
743	21	13.655	12.2935	NaN	NaN	NaN	-1.3614999999999995	NaN	NaN	NaN
743	21	13.881	12.5565	NaN	NaN	NaN	-1.3245000000000005	NaN	NaN	NaN
743	21	16.028	17.130499999999998	NaN	NaN	NaN	1.1024999999999991	NaN	NaN	NaN
743	21	16.556	17.5675	NaN	NaN	NaN	1.011499999999998	NaN	NaN	NaN
743	21	17.932	19.7145	NaN	NaN	NaN	1.7825000000000024	NaN	NaN	NaN
743	21	20.513	19.375	NaN	NaN	NaN	-1.1380000000000017	NaN	NaN	NaN
743	21	21.716	20.661	NaN	NaN	NaN	-1.0549999999999997	NaN	NaN	NaN
743	21	23.347	22.1515	NaN	NaN	NaN	-1.1955000000000027	NaN	NaN	NaN
743	21	25.259	27.058999999999997	NaN	NaN	NaN	1.7999999999999972	NaN	NaN	NaN
743	21	25.368	27.759	NaN	NaN	NaN	2.391000000000002	NaN	NaN	NaN
743	21	25.596	27.645000000000003	NaN	NaN	NaN	2.049000000000003	NaN	NaN	NaN
743	21	25.728	27.1325	NaN	NaN	NaN	1.4044999999999987	NaN	NaN	NaN
743	21	25.94	27.143	NaN	NaN	NaN	1.2029999999999994	NaN	NaN	NaN
743	21	26.202	27.648	NaN	NaN	NaN	1.445999999999998	NaN	NaN	NaN
743	21	26.628	28.929000000000002	NaN	NaN	NaN	2.301000000000002	NaN	NaN	NaN
743	21	26.771	29.5665	NaN	NaN	NaN	2.7955000000000005	NaN	NaN	NaN
743	21	26.89	30.005499999999998	NaN	NaN	NaN	3.1154999999999973	NaN	NaN	NaN
743	21	27.086	30.786	NaN	NaN	NaN	3.700000000000003	NaN	NaN	NaN
743	21	27.326	31.6935	NaN	NaN	NaN	4.3675	NaN	NaN	NaN
743	21	27.686	30.976	NaN	NaN	NaN	3.289999999999999	NaN	NaN	NaN
743	21	27.87	29.5275	NaN	NaN	NaN	1.6574999999999989	NaN	NaN	NaN
743	21	27.931	29.984	NaN	NaN	NaN	2.053000000000001	NaN	NaN	NaN
743	21	28.002	30.916	NaN	NaN	NaN	2.9140000000000015	NaN	NaN	NaN
743	21	28.159	31.0185	NaN	NaN	NaN	2.8595000000000006	NaN	NaN	NaN
743	21	28.604	32.521	NaN	NaN	NaN	3.9170000000000016	NaN	NaN	NaN
743	21	28.649	30.8575	NaN	NaN	NaN	2.208500000000001	NaN	NaN	NaN
743	21	28.76	32.0405	NaN	NaN	NaN	3.2805	NaN	NaN	NaN
743	21	29.12	31.779	NaN	NaN	NaN	2.658999999999999	NaN	NaN	NaN
743	21	29.291	30.853	NaN	NaN	NaN	1.5620000000000012	NaN	NaN	NaN
743	21	29.523	31.4545	NaN	NaN	NaN	1.9314999999999998	NaN	NaN	NaN
743	21	29.377	33.758	NaN	NaN	NaN	4.381000000000004	NaN	NaN	NaN
743	21	29.589	32.4815	NaN	NaN	NaN	2.8924999999999983	NaN	NaN	NaN
743	21	29.834	33.001	NaN	NaN	NaN	3.166999999999998	NaN	NaN	NaN
743	21	29.767	33.1595	NaN	NaN	NaN	3.392500000000002	NaN	NaN	NaN
743	21	30.167	34.102000000000004	NaN	NaN	NaN	3.9350000000000023	NaN	NaN	NaN
743	21	30.04	33.185	NaN	NaN	NaN	3.145000000000003	NaN	NaN	NaN
743	21	30.605	36.8305	NaN	NaN	NaN	6.2255	NaN	NaN	NaN
743	21	30.836	31.8725	NaN	NaN	NaN	1.0365000000000002	NaN	NaN	NaN
743	21	30.62	32.422	NaN	NaN	NaN	1.801999999999996	NaN	NaN	NaN
743	21	30.52	34.314	NaN	NaN	NaN	3.7940000000000005	NaN	NaN	NaN
743	21	30.693	33.172	NaN	NaN	NaN	2.4789999999999957	NaN	NaN	NaN
