# Supplementary material for: Pollination in a new climate: Assessing the potential influence of flower temperature variation on insect pollinator behaviour
Source: PLoS One. 2018 Aug 1;13(8):e0200549. doi: 10.1371/journal.pone.0200549 (PMC6070230; doi:10.1371/journal.pone.0200549)
Supplement: S1 Table — Raw data of Flower temperature measurement is in .csv format. Details of each file provided in README file. (ZIP) [file pone.0200549.s001.zip › Supplimentary_TableS1_RAW data/Species_4a.csv]

705	4a	16.635	22.680999999999997	19.977	NaN	NaN	6.045999999999996	3.3419999999999987	NaN	NaN
705	4a	16.682	18.2755	18.5295	NaN	NaN	1.5935000000000024	1.8475000000000001	NaN	NaN
705	4a	16.769	22.4465	19.3505	NaN	NaN	5.677500000000002	2.581500000000002	NaN	NaN
705	4a	16.951	21.5115	20.2395	NaN	NaN	4.560500000000001	3.288499999999999	NaN	NaN
705	4a	17.183	20.582	20.9665	NaN	NaN	3.399000000000001	3.7835	NaN	NaN
705	4a	16.962	19.917499999999997	17.9185	NaN	NaN	2.955499999999997	0.9565000000000019	NaN	NaN
705	4a	17.196	22.3475	19.9665	NaN	NaN	5.151499999999999	2.7704999999999984	NaN	NaN
705	4a	17.215	24.9115	20.487000000000002	NaN	NaN	7.6965	3.272000000000002	NaN	NaN
705	4a	17.415	21.9935	20.57	NaN	NaN	4.578500000000002	3.155000000000001	NaN	NaN
705	4a	17.176	19.1425	18.3345	NaN	NaN	1.9665	1.1585	NaN	NaN
705	4a	17.243	19.261499999999998	18.244999999999997	NaN	NaN	2.0184999999999995	1.001999999999999	NaN	NaN
705	4a	17.275	24.8515	21.9845	NaN	NaN	7.576500000000003	4.709500000000002	NaN	NaN
705	4a	17.376	26.819499999999998	22.337	NaN	NaN	9.443499999999997	4.9609999999999985	NaN	NaN
705	4a	17.696	29.085	23.8275	NaN	NaN	11.389	6.131499999999999	NaN	NaN
705	4a	18.219	28.0545	23.805500000000002	NaN	NaN	9.8355	5.586500000000001	NaN	NaN
705	4a	18.133	27.164	23.7095	NaN	NaN	9.031000000000002	5.576499999999999	NaN	NaN
705	4a	18.026	28.436500000000002	24.0985	NaN	NaN	10.410500000000003	6.072500000000002	NaN	NaN
705	4a	18.304	27.9135	24.3515	NaN	NaN	9.6095	6.047500000000003	NaN	NaN
705	4a	18.344	26.112499999999997	22.8535	NaN	NaN	7.768499999999996	4.509499999999999	NaN	NaN
705	4a	18.167	25.622	21.7035	NaN	NaN	7.454999999999998	3.5364999999999966	NaN	NaN
705	4a	18.082	22.3285	20.105	NaN	NaN	4.2464999999999975	2.0229999999999997	NaN	NaN
705	4a	18.203	22.877000000000002	20.591	NaN	NaN	4.674000000000003	2.3880000000000017	NaN	NaN
705	4a	18.099	23.7165	20.9745	NaN	NaN	5.6175	2.875499999999999	NaN	NaN
705	4a	18.167	23.533	20.9925	NaN	NaN	5.366	2.825499999999998	NaN	NaN
705	4a	18.139	23.430500000000002	20.5305	NaN	NaN	5.291500000000003	2.3915000000000006	NaN	NaN
705	4a	18.032	24.488	21.658	NaN	NaN	6.4559999999999995	3.6260000000000012	NaN	NaN
705	4a	18.226	25.0105	21.967	NaN	NaN	6.784500000000001	3.7409999999999997	NaN	NaN
705	4a	18.322	26.6685	22.384500000000003	NaN	NaN	8.346500000000002	4.0625000000000036	NaN	NaN
705	4a	18.349	30.5775	24.896	NaN	NaN	12.2285	6.547000000000001	NaN	NaN
705	4a	18.971	32.135000000000005	27.118000000000002	NaN	NaN	13.164000000000005	8.147000000000002	NaN	NaN
705	4a	19.596	28.616500000000002	25.947	NaN	NaN	9.020500000000002	6.350999999999999	NaN	NaN
705	4a	19.597	29.9595	25.383499999999998	NaN	NaN	10.362499999999997	5.786499999999997	NaN	NaN
705	4a	19.133	26.154	22.502000000000002	NaN	NaN	7.021000000000001	3.3690000000000033	NaN	NaN
705	4a	19.519	31.471	26.183	NaN	NaN	11.952000000000002	6.6640000000000015	NaN	NaN
705	4a	19.677	29.717	26.206000000000003	NaN	NaN	10.04	6.5290000000000035	NaN	NaN
705	4a	19.621	29.34	24.8915	NaN	NaN	9.719000000000001	5.270500000000002	NaN	NaN
705	4a	19.9	29.759999999999998	26.639499999999998	NaN	NaN	9.86	6.7395	NaN	NaN
705	4a	20.507	30.73	26.6985	NaN	NaN	10.222999999999999	6.191499999999998	NaN	NaN
705	4a	20.529	29.9525	25.858	NaN	NaN	9.4235	5.329000000000001	NaN	NaN
705	4a	20.216	31.250999999999998	27.444000000000003	NaN	NaN	11.034999999999997	7.2280000000000015	NaN	NaN
705	4a	20.126	28.109	25.128	NaN	NaN	7.9830000000000005	5.001999999999999	NaN	NaN
705	4a	20.275	29.139499999999998	26.0875	NaN	NaN	8.8645	5.8125	NaN	NaN
705	4a	20.487	26.787	26.4605	NaN	NaN	6.300000000000001	5.973500000000001	NaN	NaN
705	4a	20.341	32.0655	27.3235	NaN	NaN	11.724499999999999	6.982499999999998	NaN	NaN
705	4a	20.313	27.5335	26.329	NaN	NaN	7.220500000000001	6.016000000000002	NaN	NaN
705	4a	20.397	22.7125	22.815	NaN	NaN	2.3155	2.418000000000003	NaN	NaN
705	4a	20.075	21.878	20.7195	NaN	NaN	1.8030000000000008	0.6445000000000007	NaN	NaN
705	4a	16.059	14.36	14.933499999999999	NaN	NaN	-1.6990000000000016	-1.1255000000000024	NaN	NaN
705	4a	15.943	14.1075	14.7475	NaN	NaN	-1.8354999999999997	-1.1954999999999991	NaN	NaN
705	4a	15.723	14.6755	14.587	NaN	NaN	-1.0475000000000012	-1.136000000000001	NaN	NaN
705	4a	15.552	14.465499999999999	14.359	NaN	NaN	-1.086500000000001	-1.1929999999999996	NaN	NaN
705	4a	13.503	14.775500000000001	14.1805	NaN	NaN	1.2725000000000009	0.6775000000000002	NaN	NaN
705	4a	14.225	15.23	15.048	NaN	NaN	1.0050000000000008	0.8230000000000004	NaN	NaN
705	4a	14.629	16.6225	16.455	NaN	NaN	1.9934999999999992	1.8259999999999987	NaN	NaN
705	4a	16.382	18.2425	18.104	NaN	NaN	1.8604999999999983	1.7219999999999978	NaN	NaN
705	4a	16.46	17.505499999999998	17.3765	NaN	NaN	1.045499999999997	0.9164999999999992	NaN	NaN
705	4a	17.149	18.555500000000002	18.4685	NaN	NaN	1.4065000000000012	1.319499999999998	NaN	NaN
705	4a	17.259	18.3215	18.3215	NaN	NaN	1.0625	1.0625	NaN	NaN
705	4a	17.477	18.9545	19.5545	NaN	NaN	1.4774999999999991	2.0775000000000006	NaN	NaN
705	4a	18.025	19.172	19.1885	NaN	NaN	1.147000000000002	1.1635000000000026	NaN	NaN
705	4a	18.758	20.073	20.244	NaN	NaN	1.3150000000000013	1.4860000000000007	NaN	NaN
705	4a	19.166	20.403	20.9495	NaN	NaN	1.2369999999999983	1.7835	NaN	NaN
705	4a	19.617	20.762999999999998	20.9915	NaN	NaN	1.1459999999999972	1.3744999999999976	NaN	NaN
705	4a	19.949	22.191000000000003	22.179000000000002	NaN	NaN	2.242000000000001	2.2300000000000004	NaN	NaN
705	4a	19.794	20.8485	20.009500000000003	NaN	NaN	1.0545000000000009	0.21550000000000225	NaN	NaN
705	4a	19.63	20.851	19.915	NaN	NaN	1.221	0.28500000000000014	NaN	NaN
705	4a	19.986	21.7795	21.029	NaN	NaN	1.793499999999998	1.0429999999999993	NaN	NaN
705	4a	20.037	21.112000000000002	20.658	NaN	NaN	1.0750000000000028	0.6210000000000022	NaN	NaN
705	4a	20.164	23.491999999999997	22.091	NaN	NaN	3.327999999999996	1.9269999999999996	NaN	NaN
705	4a	20.318	24.457500000000003	23.726	NaN	NaN	4.139500000000002	3.4079999999999977	NaN	NaN
705	4a	20.748	23.878	23.883499999999998	NaN	NaN	3.129999999999999	3.135499999999997	NaN	NaN
705	4a	20.763	23.128999999999998	22.070500000000003	NaN	NaN	2.365999999999996	1.307500000000001	NaN	NaN
705	4a	20.827	26.9875	24.7795	NaN	NaN	6.160499999999999	3.952499999999997	NaN	NaN
705	4a	20.793	24.963	23.6815	NaN	NaN	4.170000000000002	2.8885000000000005	NaN	NaN
705	4a	21.205	22.5205	22.529	NaN	NaN	1.3155000000000001	1.3240000000000016	NaN	NaN
705	4a	21.211	23.156	22.6355	NaN	NaN	1.9450000000000003	1.4245000000000019	NaN	NaN
705	4a	21.261	24.66	22.9775	NaN	NaN	3.399000000000001	1.7165	NaN	NaN
705	4a	21.341	22.814500000000002	22.737000000000002	NaN	NaN	1.4735000000000014	1.3960000000000008	NaN	NaN
705	4a	21.814	27.2835	25.724	NaN	NaN	5.4695	3.91	NaN	NaN
705	4a	22.383	24.89	25.3585	NaN	NaN	2.5070000000000014	2.9755000000000003	NaN	NaN
705	4a	22.495	23.699	24.006500000000003	NaN	NaN	1.2040000000000006	1.5115000000000016	NaN	NaN
705	4a	23.007	28.6695	27.19	NaN	NaN	5.662499999999998	4.183	NaN	NaN
705	4a	22.31	26.168	24.380499999999998	NaN	NaN	3.8580000000000005	2.070499999999999	NaN	NaN
705	4a	22.53	23.65	23.786	NaN	NaN	1.1199999999999974	1.2560000000000002	NaN	NaN
705	4a	22.789	25.554000000000002	25.485500000000002	NaN	NaN	2.7650000000000006	2.6965000000000003	NaN	NaN
705	4a	22.428	21.2185	21.2765	NaN	NaN	-1.209500000000002	-1.1515000000000022	NaN	NaN
705	4a	21.601	22.8305	22.497500000000002	NaN	NaN	1.2295000000000016	0.8965000000000032	NaN	NaN
705	4a	22.068	24.358	23.734	NaN	NaN	2.289999999999999	1.6660000000000004	NaN	NaN
705	4a	21.982	25.0515	24.036	NaN	NaN	3.0695000000000014	2.054000000000002	NaN	NaN
705	4a	22.282	24.0065	23.79	NaN	NaN	1.724499999999999	1.5079999999999991	NaN	NaN
705	4a	22.61	26.319499999999998	24.9555	NaN	NaN	3.7094999999999985	2.3455000000000013	NaN	NaN
705	4a	22.539	27.657	25.1485	NaN	NaN	5.1179999999999986	2.609499999999997	NaN	NaN
705	4a	22.797	26.6155	25.194000000000003	NaN	NaN	3.8185000000000002	2.397000000000002	NaN	NaN
705	4a	22.956	24.1035	24.1185	NaN	NaN	1.1475000000000009	1.1625000000000014	NaN	NaN
705	4a	22.846	24.698999999999998	24.325	NaN	NaN	1.852999999999998	1.4789999999999992	NaN	NaN
705	4a	23.501	22.087	22.878	NaN	NaN	-1.4140000000000015	-0.6230000000000011	NaN	NaN
705	4a	23.421	24.7965	24.374000000000002	NaN	NaN	1.3755000000000024	0.953000000000003	NaN	NaN
705	4a	23.183	24.767000000000003	24.1415	NaN	NaN	1.5840000000000032	0.9585000000000008	NaN	NaN
705	4a	23.219	28.817500000000003	26.5465	NaN	NaN	5.598500000000001	3.3275000000000006	NaN	NaN
705	4a	23.492	25.0095	23.9575	NaN	NaN	1.5174999999999983	0.4654999999999987	NaN	NaN
705	4a	23.761	28.454	26.334000000000003	NaN	NaN	4.693000000000001	2.573000000000004	NaN	NaN
705	4a	23.86	25.339	24.9725	NaN	NaN	1.4789999999999992	1.1125000000000007	NaN	NaN
705	4a	23.682	26.0995	24.538	NaN	NaN	2.4175000000000004	0.8560000000000016	NaN	NaN
705	4a	23.192	26.266	24.36	NaN	NaN	3.073999999999998	1.1679999999999993	NaN	NaN
705	4a	19.677	18.644	18.5485	NaN	NaN	-1.0330000000000013	-1.128499999999999	NaN	NaN
705	4a	13.827	11.6545	12.028	NaN	NaN	-2.1724999999999994	-1.7989999999999995	NaN	NaN
705	4a	13.299	11.513000000000002	11.8155	NaN	NaN	-1.7859999999999978	-1.4834999999999994	NaN	NaN
705	4a	12.969	11.635000000000002	11.769	NaN	NaN	-1.3339999999999979	-1.1999999999999993	NaN	NaN
705	4a	12.871	11.8595	11.857	NaN	NaN	-1.0114999999999998	-1.0140000000000011	NaN	NaN
705	4a	12.858	11.720500000000001	11.624500000000001	NaN	NaN	-1.1374999999999993	-1.2334999999999994	NaN	NaN
705	4a	12.788	13.79	14.405999999999999	NaN	NaN	1.001999999999999	1.6179999999999986	NaN	NaN
706	4a	18.823	20.860500000000002	22.284	NaN	NaN	2.0375000000000014	3.4609999999999985	NaN	NaN
706	4a	19.07	20.1645	21.781	NaN	NaN	1.0945	2.7109999999999985	NaN	NaN
706	4a	19.121	20.622	21.490499999999997	NaN	NaN	1.5010000000000012	2.3694999999999986	NaN	NaN
706	4a	19.333	20.991500000000002	21.3825	NaN	NaN	1.6585000000000036	2.049500000000002	NaN	NaN
706	4a	19.483	20.601	21.2275	NaN	NaN	1.1179999999999986	1.7444999999999986	NaN	NaN
706	4a	20.051	21.3335	21.8035	NaN	NaN	1.2825000000000024	1.7525000000000013	NaN	NaN
706	4a	20.186	21.245	21.713	NaN	NaN	1.059000000000001	1.527000000000001	NaN	NaN
706	4a	20.476	22.314500000000002	23.03	NaN	NaN	1.8385000000000034	2.554000000000002	NaN	NaN
706	4a	20.644	21.988	22.739	NaN	NaN	1.3440000000000012	2.0950000000000024	NaN	NaN
706	4a	20.932	22.213	22.698	NaN	NaN	1.2810000000000024	1.7660000000000018	NaN	NaN
706	4a	20.987	22.0975	23.073	NaN	NaN	1.1105000000000018	2.086000000000002	NaN	NaN
706	4a	21.027	22.1585	22.855	NaN	NaN	1.131499999999999	1.8279999999999994	NaN	NaN
706	4a	21.108	22.863500000000002	23.8975	NaN	NaN	1.7555000000000014	2.7895000000000003	NaN	NaN
706	4a	21.447	23.105	23.8085	NaN	NaN	1.6580000000000013	2.3614999999999995	NaN	NaN
706	4a	21.685	23.3435	24.259999999999998	NaN	NaN	1.6585	2.5749999999999993	NaN	NaN
706	4a	21.938	23.829	24.791	NaN	NaN	1.8910000000000018	2.8530000000000015	NaN	NaN
706	4a	22.085	23.802	24.4215	NaN	NaN	1.7169999999999987	2.336500000000001	NaN	NaN
706	4a	22.121	23.1735	24.005499999999998	NaN	NaN	1.052500000000002	1.8844999999999992	NaN	NaN
706	4a	22.496	24.1275	25.003999999999998	NaN	NaN	1.6315000000000026	2.507999999999999	NaN	NaN
706	4a	22.524	23.912	24.589	NaN	NaN	1.3879999999999981	2.0649999999999977	NaN	NaN
706	4a	22.683	23.932499999999997	24.209	NaN	NaN	1.2494999999999976	1.5259999999999998	NaN	NaN
706	4a	22.598	24.350499999999997	24.819499999999998	NaN	NaN	1.7524999999999977	2.221499999999999	NaN	NaN
706	4a	22.567	23.753500000000003	23.801000000000002	NaN	NaN	1.1865000000000023	1.2340000000000018	NaN	NaN
706	4a	22.601	23.793	24.0935	NaN	NaN	1.1920000000000002	1.4924999999999997	NaN	NaN
706	4a	22.993	24.753999999999998	25.635	NaN	NaN	1.7609999999999992	2.642000000000003	NaN	NaN
706	4a	22.941	25.4265	25.7895	NaN	NaN	2.485500000000002	2.8485000000000014	NaN	NaN
706	4a	22.907	23.9895	24.276	NaN	NaN	1.0824999999999996	1.3689999999999998	NaN	NaN
706	4a	23.109	25.5375	25.7035	NaN	NaN	2.4284999999999997	2.5944999999999965	NaN	NaN
706	4a	23.29	25.195	25.677999999999997	NaN	NaN	1.9050000000000011	2.387999999999998	NaN	NaN
706	4a	22.83	23.8455	23.805999999999997	NaN	NaN	1.015500000000003	0.9759999999999991	NaN	NaN
706	4a	22.98	25.962	25.991500000000002	NaN	NaN	2.9819999999999993	3.0115000000000016	NaN	NaN
706	4a	23.377	24.741	24.5335	NaN	NaN	1.3640000000000008	1.1565000000000012	NaN	NaN
706	4a	23.233	25.9495	26.4285	NaN	NaN	2.7165	3.195499999999999	NaN	NaN
706	4a	23.492	25.348	26.4025	NaN	NaN	1.855999999999998	2.910499999999999	NaN	NaN
706	4a	23.983	26.2025	26.994500000000002	NaN	NaN	2.2195	3.0115000000000016	NaN	NaN
706	4a	24.216	26.765	26.924	NaN	NaN	2.5489999999999995	2.7079999999999984	NaN	NaN
706	4a	24.226	25.880000000000003	26.153	NaN	NaN	1.6540000000000035	1.9269999999999996	NaN	NaN
706	4a	24.238	26.5715	26.412	NaN	NaN	2.333500000000001	2.1739999999999995	NaN	NaN
706	4a	24.53	26.506500000000003	26.646500000000003	NaN	NaN	1.9765000000000015	2.116500000000002	NaN	NaN
706	4a	24.349	25.610500000000002	25.7245	NaN	NaN	1.2615000000000016	1.3754999999999988	NaN	NaN
706	4a	24.142	26.8705	26.801000000000002	NaN	NaN	2.7285000000000004	2.6590000000000025	NaN	NaN
706	4a	24.456	27.7835	26.6245	NaN	NaN	3.3275000000000006	2.1685000000000016	NaN	NaN
706	4a	24.83	27.363500000000002	27.450499999999998	NaN	NaN	2.5335000000000036	2.6205	NaN	NaN
706	4a	24.912	26.453000000000003	26.177500000000002	NaN	NaN	1.541000000000004	1.265500000000003	NaN	NaN
706	4a	24.976	26.746000000000002	26.424500000000002	NaN	NaN	1.7700000000000031	1.4485000000000028	NaN	NaN
706	4a	24.486	27.104	26.308999999999997	NaN	NaN	2.6179999999999986	1.8229999999999968	NaN	NaN
706	4a	13.983	12.768999999999998	12.783999999999999	NaN	NaN	-1.2140000000000022	-1.1990000000000016	NaN	NaN
706	4a	13.997	12.9955	13.051	NaN	NaN	-1.0015	-0.9459999999999997	NaN	NaN
706	4a	14.053	12.9905	12.85	NaN	NaN	-1.0625	-1.2030000000000012	NaN	NaN
706	4a	14.04	12.745000000000001	12.7635	NaN	NaN	-1.2949999999999982	-1.2764999999999986	NaN	NaN
706	4a	13.945	12.413	12.4305	NaN	NaN	-1.532	-1.5145	NaN	NaN
706	4a	13.91	12.1035	12.079	NaN	NaN	-1.8064999999999998	-1.8309999999999995	NaN	NaN
706	4a	13.803	11.9975	12.0	NaN	NaN	-1.8055000000000003	-1.8030000000000008	NaN	NaN
706	4a	13.795	11.965499999999999	11.9	NaN	NaN	-1.8295000000000012	-1.8949999999999996	NaN	NaN
706	4a	13.671	12.215	12.203	NaN	NaN	-1.4559999999999995	-1.468	NaN	NaN
706	4a	13.597	12.2145	12.27	NaN	NaN	-1.3825000000000003	-1.327	NaN	NaN
706	4a	14.832	15.912500000000001	15.707	NaN	NaN	1.0805000000000007	0.875	NaN	NaN
706	4a	17.744	19.138	19.6345	NaN	NaN	1.394000000000002	1.8904999999999994	NaN	NaN
706	4a	17.904	19.053	19.905	NaN	NaN	1.149000000000001	2.0010000000000012	NaN	NaN
