# Supplementary material for: Pollination in a new climate: Assessing the potential influence of flower temperature variation on insect pollinator behaviour
Source: PLoS One. 2018 Aug 1;13(8):e0200549. doi: 10.1371/journal.pone.0200549 (PMC6070230; doi:10.1371/journal.pone.0200549)
Supplement: S1 Table — Raw data of Flower temperature measurement is in .csv format. Details of each file provided in README file. (ZIP) [file pone.0200549.s001.zip › Supplimentary_TableS1_RAW data/Species_4b.csv]

705	4b	16.635	20.2785	19.977	NaN	NaN	3.6434999999999995	3.3419999999999987	NaN	NaN
705	4b	16.769	19.445	19.3505	NaN	NaN	2.676000000000002	2.581500000000002	NaN	NaN
705	4b	16.951	18.0875	20.2395	NaN	NaN	1.136499999999998	3.288499999999999	NaN	NaN
705	4b	17.183	18.5995	20.9665	NaN	NaN	1.4164999999999992	3.7835	NaN	NaN
705	4b	16.962	18.191000000000003	17.9185	NaN	NaN	1.2290000000000028	0.9565000000000019	NaN	NaN
705	4b	17.196	19.717	19.9665	NaN	NaN	2.5209999999999972	2.7704999999999984	NaN	NaN
705	4b	17.215	21.421	20.487000000000002	NaN	NaN	4.2059999999999995	3.272000000000002	NaN	NaN
705	4b	17.415	19.5285	20.57	NaN	NaN	2.113500000000002	3.155000000000001	NaN	NaN
705	4b	17.176	18.317	18.3345	NaN	NaN	1.1410000000000018	1.1585	NaN	NaN
705	4b	17.275	20.03	21.9845	NaN	NaN	2.7550000000000026	4.709500000000002	NaN	NaN
705	4b	17.376	20.915999999999997	22.337	NaN	NaN	3.5399999999999956	4.9609999999999985	NaN	NaN
705	4b	17.696	23.644	23.8275	NaN	NaN	5.947999999999997	6.131499999999999	NaN	NaN
705	4b	18.219	22.2635	23.805500000000002	NaN	NaN	4.044499999999999	5.586500000000001	NaN	NaN
705	4b	18.133	22.127	23.7095	NaN	NaN	3.9939999999999998	5.576499999999999	NaN	NaN
705	4b	18.026	23.241	24.0985	NaN	NaN	5.215	6.072500000000002	NaN	NaN
705	4b	18.304	23.642000000000003	24.3515	NaN	NaN	5.3380000000000045	6.047500000000003	NaN	NaN
705	4b	18.344	21.225	22.8535	NaN	NaN	2.8810000000000002	4.509499999999999	NaN	NaN
705	4b	18.167	21.7345	21.7035	NaN	NaN	3.567499999999999	3.5364999999999966	NaN	NaN
705	4b	18.082	19.8335	20.105	NaN	NaN	1.7515	2.0229999999999997	NaN	NaN
705	4b	18.203	20.4125	20.591	NaN	NaN	2.209500000000002	2.3880000000000017	NaN	NaN
705	4b	18.099	20.864	20.9745	NaN	NaN	2.7650000000000006	2.875499999999999	NaN	NaN
705	4b	18.167	20.6	20.9925	NaN	NaN	2.433	2.825499999999998	NaN	NaN
705	4b	18.139	20.518	20.5305	NaN	NaN	2.3790000000000013	2.3915000000000006	NaN	NaN
705	4b	18.032	21.984	21.658	NaN	NaN	3.9520000000000017	3.6260000000000012	NaN	NaN
705	4b	18.226	21.8995	21.967	NaN	NaN	3.6735000000000007	3.7409999999999997	NaN	NaN
705	4b	18.322	23.372999999999998	22.384500000000003	NaN	NaN	5.050999999999998	4.0625000000000036	NaN	NaN
705	4b	18.349	25.092	24.896	NaN	NaN	6.7429999999999986	6.547000000000001	NaN	NaN
705	4b	18.971	26.966500000000003	27.118000000000002	NaN	NaN	7.995500000000003	8.147000000000002	NaN	NaN
705	4b	19.596	24.913	25.947	NaN	NaN	5.317	6.350999999999999	NaN	NaN
705	4b	19.597	24.2415	25.383499999999998	NaN	NaN	4.644499999999997	5.786499999999997	NaN	NaN
705	4b	19.133	22.8215	22.502000000000002	NaN	NaN	3.6885000000000012	3.3690000000000033	NaN	NaN
705	4b	19.519	26.839	26.183	NaN	NaN	7.32	6.6640000000000015	NaN	NaN
705	4b	19.677	25.3675	26.206000000000003	NaN	NaN	5.6905	6.5290000000000035	NaN	NaN
705	4b	19.621	24.5045	24.8915	NaN	NaN	4.8835000000000015	5.270500000000002	NaN	NaN
705	4b	19.9	26.585	26.639499999999998	NaN	NaN	6.685000000000002	6.7395	NaN	NaN
705	4b	20.507	25.9055	26.6985	NaN	NaN	5.3984999999999985	6.191499999999998	NaN	NaN
705	4b	20.529	26.2955	25.858	NaN	NaN	5.766500000000001	5.329000000000001	NaN	NaN
705	4b	20.216	28.1715	27.444000000000003	NaN	NaN	7.955500000000001	7.2280000000000015	NaN	NaN
705	4b	20.126	24.8575	25.128	NaN	NaN	4.7315000000000005	5.001999999999999	NaN	NaN
705	4b	20.275	26.4695	26.0875	NaN	NaN	6.1945000000000014	5.8125	NaN	NaN
705	4b	20.487	24.811	26.4605	NaN	NaN	4.324000000000002	5.973500000000001	NaN	NaN
705	4b	20.341	28.571	27.3235	NaN	NaN	8.23	6.982499999999998	NaN	NaN
705	4b	20.313	24.831000000000003	26.329	NaN	NaN	4.518000000000004	6.016000000000002	NaN	NaN
705	4b	20.397	21.555	22.815	NaN	NaN	1.1580000000000013	2.418000000000003	NaN	NaN
705	4b	19.14	17.785	18.005499999999998	NaN	NaN	-1.3550000000000004	-1.1345000000000027	NaN	NaN
705	4b	18.653	17.205	17.408	NaN	NaN	-1.4480000000000004	-1.2449999999999974	NaN	NaN
705	4b	18.513	17.256999999999998	17.3465	NaN	NaN	-1.2560000000000038	-1.1665000000000028	NaN	NaN
705	4b	18.055	16.8125	16.929499999999997	NaN	NaN	-1.2424999999999997	-1.1255000000000024	NaN	NaN
705	4b	17.743	16.6425	16.680500000000002	NaN	NaN	-1.1005000000000003	-1.0624999999999964	NaN	NaN
705	4b	17.642	16.6265	16.683999999999997	NaN	NaN	-1.0154999999999994	-0.958000000000002	NaN	NaN
705	4b	17.576	16.5535	16.546	NaN	NaN	-1.0225000000000009	-1.0300000000000011	NaN	NaN
705	4b	17.3	16.273000000000003	16.313499999999998	NaN	NaN	-1.0269999999999975	-0.986500000000003	NaN	NaN
705	4b	16.355	15.217500000000001	15.482	NaN	NaN	-1.1374999999999993	-0.8730000000000011	NaN	NaN
705	4b	16.188	14.8155	15.3265	NaN	NaN	-1.3724999999999987	-0.8614999999999995	NaN	NaN
705	4b	16.059	14.9595	14.933499999999999	NaN	NaN	-1.0995000000000008	-1.1255000000000024	NaN	NaN
705	4b	15.943	14.6105	14.7475	NaN	NaN	-1.3324999999999996	-1.1954999999999991	NaN	NaN
705	4b	16.025	14.9865	15.033000000000001	NaN	NaN	-1.038499999999999	-0.9919999999999973	NaN	NaN
705	4b	16.08	14.9915	14.961500000000001	NaN	NaN	-1.088499999999998	-1.1184999999999974	NaN	NaN
705	4b	16.022	14.916	14.9255	NaN	NaN	-1.105999999999998	-1.096499999999999	NaN	NaN
705	4b	15.87	14.8505	14.8595	NaN	NaN	-1.019499999999999	-1.0104999999999986	NaN	NaN
705	4b	15.723	14.521	14.587	NaN	NaN	-1.202	-1.136000000000001	NaN	NaN
705	4b	15.552	14.315000000000001	14.359	NaN	NaN	-1.2369999999999983	-1.1929999999999996	NaN	NaN
705	4b	15.436	14.286	14.285	NaN	NaN	-1.1500000000000004	-1.1509999999999998	NaN	NaN
705	4b	15.314	13.9605	14.21	NaN	NaN	-1.3535000000000004	-1.1039999999999992	NaN	NaN
705	4b	15.111	14.089	14.1	NaN	NaN	-1.0220000000000002	-1.011000000000001	NaN	NaN
705	4b	14.629	16.6825	16.455	NaN	NaN	2.0535000000000014	1.8259999999999987	NaN	NaN
705	4b	16.382	17.438499999999998	18.104	NaN	NaN	1.0564999999999962	1.7219999999999978	NaN	NaN
705	4b	17.149	18.5905	18.4685	NaN	NaN	1.4414999999999978	1.319499999999998	NaN	NaN
705	4b	17.259	18.3275	18.3215	NaN	NaN	1.0685000000000002	1.0625	NaN	NaN
705	4b	17.477	19.514499999999998	19.5545	NaN	NaN	2.037499999999998	2.0775000000000006	NaN	NaN
705	4b	17.957	19.110500000000002	19.195	NaN	NaN	1.153500000000001	1.2379999999999995	NaN	NaN
705	4b	18.025	20.3365	19.1885	NaN	NaN	2.3115000000000023	1.1635000000000026	NaN	NaN
705	4b	18.758	20.240499999999997	20.244	NaN	NaN	1.4824999999999982	1.4860000000000007	NaN	NaN
705	4b	19.166	20.718	20.9495	NaN	NaN	1.5519999999999996	1.7835	NaN	NaN
705	4b	19.949	21.278	22.179000000000002	NaN	NaN	1.328999999999997	2.2300000000000004	NaN	NaN
705	4b	20.164	21.5645	22.091	NaN	NaN	1.4004999999999974	1.9269999999999996	NaN	NaN
705	4b	20.318	22.901	23.726	NaN	NaN	2.5829999999999984	3.4079999999999977	NaN	NaN
705	4b	20.748	23.456	23.883499999999998	NaN	NaN	2.7079999999999984	3.135499999999997	NaN	NaN
705	4b	20.827	23.725	24.7795	NaN	NaN	2.8979999999999997	3.952499999999997	NaN	NaN
705	4b	20.863	19.735	19.942	NaN	NaN	-1.1280000000000001	-0.9209999999999994	NaN	NaN
705	4b	20.793	23.5505	23.6815	NaN	NaN	2.7575000000000003	2.8885000000000005	NaN	NaN
705	4b	21.261	22.588	22.9775	NaN	NaN	1.3270000000000017	1.7165	NaN	NaN
705	4b	21.814	25.228	25.724	NaN	NaN	3.4140000000000015	3.91	NaN	NaN
705	4b	22.383	24.311999999999998	25.3585	NaN	NaN	1.9289999999999985	2.9755000000000003	NaN	NaN
705	4b	23.007	26.2915	27.19	NaN	NaN	3.2844999999999978	4.183	NaN	NaN
705	4b	22.789	25.286	25.485500000000002	NaN	NaN	2.497	2.6965000000000003	NaN	NaN
705	4b	22.428	21.0345	21.2765	NaN	NaN	-1.3934999999999995	-1.1515000000000022	NaN	NaN
705	4b	22.068	23.164	23.734	NaN	NaN	1.096	1.6660000000000004	NaN	NaN
705	4b	21.982	23.9645	24.036	NaN	NaN	1.9825000000000017	2.054000000000002	NaN	NaN
705	4b	22.61	24.6325	24.9555	NaN	NaN	2.022500000000001	2.3455000000000013	NaN	NaN
705	4b	22.539	24.4825	25.1485	NaN	NaN	1.9435000000000002	2.609499999999997	NaN	NaN
705	4b	22.797	25.2235	25.194000000000003	NaN	NaN	2.4265000000000008	2.397000000000002	NaN	NaN
705	4b	23.501	22.036	22.878	NaN	NaN	-1.4649999999999999	-0.6230000000000011	NaN	NaN
705	4b	23.183	24.348	24.1415	NaN	NaN	1.1649999999999991	0.9585000000000008	NaN	NaN
705	4b	23.219	26.9165	26.5465	NaN	NaN	3.697499999999998	3.3275000000000006	NaN	NaN
705	4b	23.761	25.4935	26.334000000000003	NaN	NaN	1.7325000000000017	2.573000000000004	NaN	NaN
705	4b	23.192	24.7885	24.36	NaN	NaN	1.596499999999999	1.1679999999999993	NaN	NaN
705	4b	22.328	21.215	21.238500000000002	NaN	NaN	-1.1129999999999995	-1.0894999999999975	NaN	NaN
705	4b	19.897	18.744	18.963	NaN	NaN	-1.1529999999999987	-0.9339999999999975	NaN	NaN
705	4b	19.76	18.66	18.7695	NaN	NaN	-1.1000000000000014	-0.9905000000000008	NaN	NaN
705	4b	19.677	18.662	18.5485	NaN	NaN	-1.0150000000000006	-1.128499999999999	NaN	NaN
705	4b	19.474	18.4305	18.415	NaN	NaN	-1.0435000000000016	-1.059000000000001	NaN	NaN
705	4b	13.827	11.767	12.028	NaN	NaN	-2.0600000000000005	-1.7989999999999995	NaN	NaN
705	4b	13.299	11.581499999999998	11.8155	NaN	NaN	-1.7175000000000011	-1.4834999999999994	NaN	NaN
705	4b	12.969	11.55	11.769	NaN	NaN	-1.4189999999999987	-1.1999999999999993	NaN	NaN
705	4b	12.871	11.539	11.857	NaN	NaN	-1.3320000000000007	-1.0140000000000011	NaN	NaN
705	4b	12.858	11.5155	11.624500000000001	NaN	NaN	-1.3425000000000011	-1.2334999999999994	NaN	NaN
705	4b	12.737	11.6935	11.747	NaN	NaN	-1.0434999999999999	-0.9900000000000002	NaN	NaN
705	4b	12.608	11.5935	11.6835	NaN	NaN	-1.0145	-0.9245000000000001	NaN	NaN
705	4b	12.788	13.9305	14.405999999999999	NaN	NaN	1.1425	1.6179999999999986	NaN	NaN
705	4b	14.292	13.2	13.394	NaN	NaN	-1.0920000000000005	-0.8979999999999997	NaN	NaN
705	4b	14.283	13.228	13.4495	NaN	NaN	-1.0549999999999997	-0.833499999999999	NaN	NaN
705	4b	14.438	13.283000000000001	13.502500000000001	NaN	NaN	-1.1549999999999994	-0.9354999999999993	NaN	NaN
705	4b	14.37	13.337499999999999	13.605	NaN	NaN	-1.0325000000000006	-0.7649999999999988	NaN	NaN
705	4b	14.469	13.430499999999999	13.641	NaN	NaN	-1.0385000000000009	-0.8279999999999994	NaN	NaN
705	4b	14.984	13.939499999999999	14.256	NaN	NaN	-1.044500000000001	-0.7279999999999998	NaN	NaN
705	4b	14.962	13.9405	14.132	NaN	NaN	-1.0214999999999996	-0.8300000000000001	NaN	NaN
705	4b	15.029	13.997	14.2025	NaN	NaN	-1.032	-0.8264999999999993	NaN	NaN
705	4b	15.077	13.9745	14.0275	NaN	NaN	-1.1024999999999991	-1.0495	NaN	NaN
706	4b	18.823	22.6405	22.284	NaN	NaN	3.817499999999999	3.4609999999999985	NaN	NaN
706	4b	19.07	20.914	21.781	NaN	NaN	1.8440000000000012	2.7109999999999985	NaN	NaN
706	4b	19.121	20.8465	21.490499999999997	NaN	NaN	1.7255000000000003	2.3694999999999986	NaN	NaN
706	4b	19.333	20.701	21.3825	NaN	NaN	1.368000000000002	2.049500000000002	NaN	NaN
706	4b	19.483	20.569499999999998	21.2275	NaN	NaN	1.0864999999999974	1.7444999999999986	NaN	NaN
706	4b	19.615	20.723	21.099	NaN	NaN	1.1080000000000005	1.4840000000000018	NaN	NaN
706	4b	20.051	21.618499999999997	21.8035	NaN	NaN	1.567499999999999	1.7525000000000013	NaN	NaN
706	4b	20.186	21.553	21.713	NaN	NaN	1.3670000000000009	1.527000000000001	NaN	NaN
706	4b	20.237	21.625999999999998	21.890500000000003	NaN	NaN	1.3889999999999993	1.6535000000000046	NaN	NaN
706	4b	20.476	23.680500000000002	23.03	NaN	NaN	3.204500000000003	2.554000000000002	NaN	NaN
706	4b	20.644	23.1085	22.739	NaN	NaN	2.464500000000001	2.0950000000000024	NaN	NaN
706	4b	20.932	23.238	22.698	NaN	NaN	2.306000000000001	1.7660000000000018	NaN	NaN
706	4b	20.987	23.197000000000003	23.073	NaN	NaN	2.2100000000000044	2.086000000000002	NaN	NaN
706	4b	21.027	23.4005	22.855	NaN	NaN	2.3735	1.8279999999999994	NaN	NaN
706	4b	21.108	24.589	23.8975	NaN	NaN	3.480999999999998	2.7895000000000003	NaN	NaN
706	4b	21.447	24.936500000000002	23.8085	NaN	NaN	3.489500000000003	2.3614999999999995	NaN	NaN
706	4b	21.43	23.615499999999997	22.884999999999998	NaN	NaN	2.1854999999999976	1.4549999999999983	NaN	NaN
706	4b	21.685	24.5955	24.259999999999998	NaN	NaN	2.9105000000000025	2.5749999999999993	NaN	NaN
706	4b	21.938	25.899	24.791	NaN	NaN	3.961000000000002	2.8530000000000015	NaN	NaN
706	4b	22.085	25.3725	24.4215	NaN	NaN	3.287499999999998	2.336500000000001	NaN	NaN
706	4b	22.096	24.043	23.7745	NaN	NaN	1.9469999999999992	1.6784999999999997	NaN	NaN
706	4b	22.121	25.039	24.005499999999998	NaN	NaN	2.918000000000003	1.8844999999999992	NaN	NaN
706	4b	22.496	26.177500000000002	25.003999999999998	NaN	NaN	3.6815000000000033	2.507999999999999	NaN	NaN
706	4b	22.524	26.0565	24.589	NaN	NaN	3.532499999999999	2.0649999999999977	NaN	NaN
706	4b	22.683	24.8	24.209	NaN	NaN	2.117000000000001	1.5259999999999998	NaN	NaN
706	4b	22.598	26.016	24.819499999999998	NaN	NaN	3.4179999999999993	2.221499999999999	NaN	NaN
706	4b	22.74	24.312	23.826500000000003	NaN	NaN	1.5720000000000027	1.0865000000000045	NaN	NaN
706	4b	22.567	24.7805	23.801000000000002	NaN	NaN	2.2135	1.2340000000000018	NaN	NaN
706	4b	22.601	25.0235	24.0935	NaN	NaN	2.4224999999999994	1.4924999999999997	NaN	NaN
706	4b	22.993	26.5105	25.635	NaN	NaN	3.517500000000002	2.642000000000003	NaN	NaN
706	4b	22.941	27.157	25.7895	NaN	NaN	4.216000000000001	2.8485000000000014	NaN	NaN
706	4b	22.907	25.174500000000002	24.276	NaN	NaN	2.267500000000002	1.3689999999999998	NaN	NaN
706	4b	23.109	27.1175	25.7035	NaN	NaN	4.008499999999998	2.5944999999999965	NaN	NaN
706	4b	23.29	26.528	25.677999999999997	NaN	NaN	3.2379999999999995	2.387999999999998	NaN	NaN
706	4b	23.03	24.9565	24.552500000000002	NaN	NaN	1.9264999999999972	1.5225000000000009	NaN	NaN
706	4b	22.866	24.133499999999998	23.799999999999997	NaN	NaN	1.2674999999999983	0.9339999999999975	NaN	NaN
706	4b	22.83	23.966	23.805999999999997	NaN	NaN	1.1360000000000028	0.9759999999999991	NaN	NaN
706	4b	22.98	26.5015	25.991500000000002	NaN	NaN	3.5214999999999996	3.0115000000000016	NaN	NaN
706	4b	23.233	26.894	26.4285	NaN	NaN	3.660999999999998	3.195499999999999	NaN	NaN
706	4b	23.492	26.4595	26.4025	NaN	NaN	2.9674999999999976	2.910499999999999	NaN	NaN
706	4b	23.983	27.093	26.994500000000002	NaN	NaN	3.1099999999999994	3.0115000000000016	NaN	NaN
706	4b	24.216	27.5155	26.924	NaN	NaN	3.2994999999999983	2.7079999999999984	NaN	NaN
706	4b	24.226	26.4765	26.153	NaN	NaN	2.2505000000000024	1.9269999999999996	NaN	NaN
706	4b	24.238	26.926000000000002	26.412	NaN	NaN	2.6880000000000024	2.1739999999999995	NaN	NaN
706	4b	24.53	26.482	26.646500000000003	NaN	NaN	1.9519999999999982	2.116500000000002	NaN	NaN
706	4b	24.42	25.534	25.3795	NaN	NaN	1.1139999999999972	0.9594999999999985	NaN	NaN
706	4b	24.349	25.9685	25.7245	NaN	NaN	1.6194999999999986	1.3754999999999988	NaN	NaN
706	4b	24.142	26.997	26.801000000000002	NaN	NaN	2.8550000000000004	2.6590000000000025	NaN	NaN
706	4b	24.456	26.8315	26.6245	NaN	NaN	2.375499999999999	2.1685000000000016	NaN	NaN
706	4b	24.83	27.838	27.450499999999998	NaN	NaN	3.0080000000000027	2.6205	NaN	NaN
706	4b	24.912	26.275	26.177500000000002	NaN	NaN	1.3629999999999995	1.265500000000003	NaN	NaN
706	4b	24.976	26.8355	26.424500000000002	NaN	NaN	1.8595000000000006	1.4485000000000028	NaN	NaN
706	4b	24.486	26.496499999999997	26.308999999999997	NaN	NaN	2.010499999999997	1.8229999999999968	NaN	NaN
706	4b	21.516	20.4635	20.783	NaN	NaN	-1.0524999999999984	-0.732999999999997	NaN	NaN
706	4b	21.488	20.451999999999998	20.932499999999997	NaN	NaN	-1.0360000000000014	-0.5555000000000021	NaN	NaN
706	4b	21.509	20.408	20.814500000000002	NaN	NaN	-1.100999999999999	-0.6944999999999979	NaN	NaN
706	4b	21.438	20.339	20.663	NaN	NaN	-1.0990000000000002	-0.7749999999999986	NaN	NaN
706	4b	21.45	20.351	20.698999999999998	NaN	NaN	-1.0990000000000002	-0.7510000000000012	NaN	NaN
706	4b	21.454	20.424500000000002	20.723	NaN	NaN	-1.0294999999999987	-0.7310000000000016	NaN	NaN
706	4b	21.382	20.3105	20.6505	NaN	NaN	-1.0715000000000003	-0.7315000000000005	NaN	NaN
706	4b	21.47	20.4625	20.811500000000002	NaN	NaN	-1.0075000000000003	-0.6584999999999965	NaN	NaN
706	4b	21.513	20.1995	20.5885	NaN	NaN	-1.3135000000000012	-0.9245000000000019	NaN	NaN
706	4b	21.41	20.3825	20.651	NaN	NaN	-1.0274999999999999	-0.7590000000000003	NaN	NaN
706	4b	13.963	12.633500000000002	13.117	NaN	NaN	-1.3294999999999977	-0.8459999999999983	NaN	NaN
706	4b	13.983	12.3215	12.783999999999999	NaN	NaN	-1.6615000000000002	-1.1990000000000016	NaN	NaN
706	4b	13.997	12.658999999999999	13.051	NaN	NaN	-1.338000000000001	-0.9459999999999997	NaN	NaN
706	4b	14.053	12.464500000000001	12.85	NaN	NaN	-1.5884999999999998	-1.2030000000000012	NaN	NaN
706	4b	14.04	12.3275	12.7635	NaN	NaN	-1.7124999999999986	-1.2764999999999986	NaN	NaN
706	4b	13.945	12.0545	12.4305	NaN	NaN	-1.8904999999999994	-1.5145	NaN	NaN
706	4b	13.91	11.769	12.079	NaN	NaN	-2.141	-1.8309999999999995	NaN	NaN
706	4b	13.803	11.665	12.0	NaN	NaN	-2.1380000000000017	-1.8030000000000008	NaN	NaN
706	4b	13.795	11.575	11.9	NaN	NaN	-2.2200000000000006	-1.8949999999999996	NaN	NaN
706	4b	13.671	11.757	12.203	NaN	NaN	-1.9139999999999997	-1.468	NaN	NaN
706	4b	13.597	11.847999999999999	12.27	NaN	NaN	-1.7490000000000006	-1.327	NaN	NaN
706	4b	13.542	12.280000000000001	12.655999999999999	NaN	NaN	-1.2619999999999987	-0.886000000000001	NaN	NaN
706	4b	13.656	12.6015	12.8995	NaN	NaN	-1.0545000000000009	-0.7565000000000008	NaN	NaN
706	4b	17.171	18.319	18.942999999999998	NaN	NaN	1.1479999999999997	1.7719999999999985	NaN	NaN
706	4b	17.744	19.4865	19.6345	NaN	NaN	1.7424999999999997	1.8904999999999994	NaN	NaN
706	4b	17.904	20.362000000000002	19.905	NaN	NaN	2.458000000000002	2.0010000000000012	NaN	NaN
706	4b	18.157	19.1675	19.339	NaN	NaN	1.0105000000000004	1.1819999999999986	NaN	NaN
706	4b	18.305	19.668	19.8275	NaN	NaN	1.3629999999999995	1.5225000000000009	NaN	NaN
706	4b	18.564	19.609	19.6355	NaN	NaN	1.0450000000000017	1.0715000000000003	NaN	NaN
706	4b	18.652	21.886	20.860500000000002	NaN	NaN	3.233999999999998	2.208500000000001	NaN	NaN
